# Supplementary material for: Two ARGONAUTE proteins loaded with transposon-derived small RNAs are associated with the reproductive cell lineage in Arabidopsis
Source: Plant Cell. 2023 Dec 7;36(4):863–80. doi: 10.1093/plcell/koad295 (PMC10980394; doi:10.1093/plcell/koad295)
Supplement: koad295_Supplementary_Data [file koad295_supplementary_data.zip]

Archive with 8 entries (8 files):
- Author_Revisions_Checklist.pdf
- Bradamante_et_al_Supplemental_Data_Set_S3.xlsx
- tpc.23.00052Supplemental Figures.pdf
- tpc.23.00052Supplemental_Data_Set_S1.xlsx
- tpc.23.00052Supplemental_Data_Set_S2.xlsx
- tpc.23.00052Supplemental_Data_Set_S4.xlsx
- tpc.23.00052Supplemental_Data_Set_S5.xlsx
- tpc23.00052.PeerReviewReport.pdf
