# Supplementary material for: Two ARGONAUTE proteins loaded with transposon-derived small RNAs are associated with the reproductive cell lineage in Arabidopsis
Source: Plant Cell. 2023 Dec 7;36(4):863–80. doi: 10.1093/plcell/koad295 (PMC10980394; doi:10.1093/plcell/koad295)
Supplement: koad295_Supplementary_Data [file koad295_supplementary_data.zip › Bradamante_et_al_Supplemental_Data_Set_S3.xlsx]

## Sheet: DESeq2_log2F_pValue_annotation
Supplemental Data Bradamante and Nguyen et al. (2023). Two ARGONAUTE proteins loaded with transposon-derived small RNAs are associated with the reproductive cell lineage in Arabidopsis. Plant Cell.
atg	T1_GFP_vs_T1_DAPI.log2FoldChange	T1_GFP_vs_T1_DAPI.pvalue	T1_GFP_vs_T1_DAPI.padj	T1_RFP_vs_T1_DAPI.log2FoldChange	T1_RFP_vs_T1_DAPI.pvalue	T1_RFP_vs_T1_DAPI.padj	T1_RFPGFP_vs_T1_DAPI.log2FoldChange	T1_RFPGFP_vs_T1_DAPI.pvalue	T1_RFPGFP_vs_T1_DAPI.padj	T1_GFP_vs_T1_RFP.log2FoldChange	T1_GFP_vs_T1_RFP.pvalue	T1_GFP_vs_T1_RFP.padj	T1_RFPGFP_vs_T1_GFP.log2FoldChange	T1_RFPGFP_vs_T1_GFP.pvalue	T1_RFPGFP_vs_T1_GFP.padj	T1_RFPGFP_vs_T1_RFP.log2FoldChange	T1_RFPGFP_vs_T1_RFP.pvalue	T1_RFPGFP_vs_T1_RFP.padj	T2_GFP_vs_T2_DAPI.log2FoldChange	T2_GFP_vs_T2_DAPI.pvalue	T2_GFP_vs_T2_DAPI.padj	T2_RFP_vs_T2_DAPI.log2FoldChange	T2_RFP_vs_T2_DAPI.pvalue	T2_RFP_vs_T2_DAPI.padj	T2_RFPGFP_vs_T2_DAPI.log2FoldChange	T2_RFPGFP_vs_T2_DAPI.pvalue	T2_RFPGFP_vs_T2_DAPI.padj	T2_GFP_vs_T2_RFP.log2FoldChange	T2_GFP_vs_T2_RFP.pvalue	T2_GFP_vs_T2_RFP.padj	T2_RFPGFP_vs_T2_GFP.log2FoldChange	T2_RFPGFP_vs_T2_GFP.pvalue	T2_RFPGFP_vs_T2_GFP.padj	T2_RFPGFP_vs_T2_RFP.log2FoldChange	T2_RFPGFP_vs_T2_RFP.pvalue	T2_RFPGFP_vs_T2_RFP.padj	gene_model_type	gene_model_description1	gene_model_description2	gene_model_description3	primary_gene_symbol	chr	length	orientation_in_5	start	stop	family	superfamily	Targeting
AT1G13710	3.600448249974728	1.7794339187220886e-41	2.3810551468365973e-37	3.447419085219505	3.2136811727760043e-41	6.117242112379124e-37	3.856264995665495	1.8280287592772753e-47	3.37051942635544e-43	-4.96554615945264	2.0897057236014787e-37	3.9777548448754145e-33	5.618548250326834	1.097282262954009e-47	2.1534164410472424e-43	2.799435919663493	4.319425073117004e-18	9.503599045872033e-14	-1.5704264928785605	1.7046831944802325e-37	3.345440769167456e-33	3.4591628670120533	1.8853384878741678e-26	2.343664274276378e-22	-1.6125299012365242	1.1924921455191712e-45	2.552648686698338e-41	4.420816214005523	6.285393564659039e-24	1.196424665032848e-19	3.3064814495733663	7.434661827656534e-31	1.5473761661901545e-26	-1.816526673356368	1.1340785617044903e-22	1.213804284592316e-18	protein_coding	cytochrome P450, family 78, subfamily A, polypeptide 5	Encodes the cytochrome P450 CYP78A5 monooxygenase. Contributes to the generation of a growth-stimulating signal distinct from the classical phytohormones that prevents proliferation arrest, promoting organ growth.	"cytochrome P450, family 78, subfamily A, polypeptide 5" (CYP78A5)
AT1G65370	2.4940511527703455	2.5827694401091195e-41	2.3810551468365973e-37	4.664996195183699	3.116802092748954e-36	2.9664163917738173e-32	5.317998286057892	7.175275750869737e-47	6.614886714726811e-43	3.755153296556043	8.064633488161179e-32	7.675514922357402e-28	-2.494769662429414	5.937474746506779e-31	5.826147095009777e-27	-3.0557033150148905	6.651038388376576e-9	7.31680733105307e-5	-1.3153882547936722	1.3120316814844214e-35	1.2874310874565886e-31	3.4614618589796935	2.842216851887191e-24	1.7665798842904835e-20	-2.877769515353594	3.165931674264455e-44	3.3884966709652458e-40	1.7092233269534285	5.604082700558362e-23	5.333685710256422e-19	6.131437286891158	2.6065443513019873e-28	2.712500379182413e-24	-2.0315046913460515	7.885183039669998e-23	1.213804284592316e-18	protein_coding	TRAF-like family protein		TRAF-like family protein
AT5G21150	5.332375396379776	3.546656620010406e-35	2.1797751586583954e-31	3.3346405462630524	8.361461032011879e-36	5.305347024811537e-32	3.2029382114159937	1.0200598010574635e-35	6.26928753729917e-32	2.409161371774318	7.597932339310887e-29	4.820888069292758e-25	-1.0336073296818495	9.975312855305324e-28	6.525517159512233e-24	-6.639729971108702	1.5387619718725968e-7	0.0011285280301713625	2.71852411091306	5.176039467788009e-33	3.385992485177989e-29	1.887533390182534	9.445823936382065e-24	3.9140345784388486e-20	-1.804322726119281	5.10260193359241e-42	2.7306574247619783e-38	-2.841214805013163	2.2849581949149412e-21	1.4498059746735303e-17	-1.7843082519655795	7.666839355435536e-26	5.318997583489327e-22	-1.260360710195398	1.4661298845957118e-20	7.845994077413951e-17	protein_coding	Argonaute family protein	AGO9-dependent sRNA silencing is crucial to specify cell fate in the Arabidopsis ovule. AGO9 is expressed in reproductive companion cells but not in the associated male or female gametes or their precursors. Therefore, AGO9 acts non-cell autonomously to silencing the activity of TEs activity in the female gametophyte.	ARGONAUTE 9 (AGO9)
AT1G28290	1.124853356385831	6.735005076653674e-30	3.104500590083511e-26	3.255825354569555	2.2604551483141957e-33	1.075694093704018e-29	3.3592888293606404	1.3606664563644548e-35	6.271992030611954e-32	-4.6207019681296835	4.916489525150213e-27	2.3396344527808574e-23	-1.1262030324240346	3.628913614308885e-25	1.7804357420202967e-21	-1.078660151455237	2.855637762739333e-7	0.0015707435513947702	-0.9929571192459236	4.0348408877480853e-29	1.9795938105514043e-25	2.2491483717081375	6.791066637391502e-20	2.110493734235344e-16	-1.492384774892094	4.598570648567622e-42	2.7306574247619783e-38	-2.244924723453565	1.8569660846638574e-20	7.713215379984732e-17	2.316533040868473	6.004660254455687e-25	3.1243748468996555e-21	-1.2394377059879906	1.1461362083468562e-20	7.845994077413951e-17	protein_coding	arabinogalactan protein 31	Encodes an atypical arabinogalactan protein that is localized to the plasma membrange. AGP31 is highly expressed in flowers and vascular tissue and is repressed by jasmonic acid. AGP31 may play a role in vascular tissue function during defense and development.	arabinogalactan protein 31 (AGP31)
AT3G55485	2.3268690702785078	3.0531206015048616e-28	1.1258687530109326e-24	1.6774332994452443	6.784464835317194e-27	2.582845762805256e-23	1.6970728825167956	1.4389801182934117e-27	5.3063830842187844e-24	1.1040897183625902	4.089897329901258e-24	1.557023913493409e-20	-1.0249334590920487	3.27779340447946e-22	1.2865339112581881e-18	0.5289753960281839	3.930100433757552e-7	0.001729401394870673	2.5691760924190206	5.6444145641581355e-28	2.2154327164320684e-24	2.1414791611920094	1.2580680658624595e-19	3.1278088253472464e-16	-1.7342781175022604	1.0612969624465847e-37	4.543624555626318e-34	1.269485374378782	2.0260613028591363e-20	7.713215379984732e-17	1.3231401587110185	7.575168763175213e-25	3.1532397493593144e-21	-1.3113936206831904	1.2288722055997157e-19	5.261047686613503e-16	other_rna				NA	NA	NA	NA	NA	NA	NA	NA	NA
AT2G39730	-0.7826486036628243	6.727642309633034e-27	2.0674044817502312e-23	4.126858783901043	3.0232013504215414e-24	9.59110628421234e-21	1.031898573783118	1.5053685831260743e-25	4.625997655946427e-22	1.0602199574903712	1.5027705241150093e-23	4.767539487754867e-20	-1.3841568661000088	2.7298548090012783e-21	8.928900104441682e-18	-4.256437111154104	5.657475874319342e-7	0.0020745964031129026	-0.9792761588843496	1.856182412721266e-25	6.071263308275808e-22	2.5109911313675504	5.422745894179774e-17	1.1235025701758129e-13	-1.8435733620927544	2.466083106522358e-37	8.798162496369599e-34	-1.6717251424115314	2.189960839800039e-19	6.947650764265623e-16	2.4341297670469157	3.523336721664036e-22	1.2221867864665597e-18	-1.0221123983458877	2.9943345893364163e-19	1.0682787703222555e-15	protein_coding	rubisco activase	Rubisco activase, a nuclear-encoded chloroplast protein that consists of two isoforms arising from alternative splicing in most plants. Required for the light activation of rubisco. Involved in jasmonate-induced leaf senescence.	rubisco activase (RCA)
AT4G38970	-0.8171322022382402	6.935143870998236e-26	1.8267168956209352e-22	1.826755280267477	8.581248181101663e-23	2.3334865589610024e-19	2.1432105459020203	1.9985276149325867e-24	5.2641217377324334e-21	1.3222945819507885	2.3780279722839563e-19	6.466537493203586e-16	-1.9385164847351353	8.339673956863753e-21	2.338087162906445e-17	-1.0737848930668445	2.0452747106281885e-6	0.006428590597605915	3.3817592998973605	2.2349098206793904e-25	6.265729318690433e-22	4.057331040411122	7.741283011334468e-16	1.3747412730556968e-12	-1.5702838915172561	6.861699786106574e-33	2.0640169985381175e-29	3.9408031514766804	1.5198693929591467e-18	4.132959127853908e-15	-1.373627302431077	5.151006701281561e-22	1.5315414639110446e-18	-1.3124985126985902	2.0462530348185412e-17	6.257441780475099e-14	protein_coding	fructose-bisphosphate aldolase 2	Protein is tyrosine-phosphorylated and its phosphorylation state is modulated in response to ABA in Arabidopsis thaliana seeds.	fructose-bisphosphate aldolase 2 (FBA2)
AT4G30993	1.6117420048383668	7.27979202262458e-25	1.6778100664144002e-21	6.782292847178145	2.336096370434227e-20	5.558449301401939e-17	4.376658019487225	5.237045093948829e-24	1.2070079680278563e-20	-7.399951306141066	2.9921559402667824e-19	7.119461040372275e-16	3.9809300725009416	2.2477808568205053e-20	5.514087414387802e-17	-1.2247230822027255	2.8501412815074902e-6	0.007838601059465974	2.4079526802293265	5.7078725080880474e-24	1.4002124746403493e-20	-25.64291905695146	9.683008745251966e-14	1.50461852140284e-10	-1.557407562650981	7.71378865192233e-33	2.0640169985381175e-29	-4.364695592000815	5.1287000629227986e-18	1.2203100712216934e-14	1.4213609038149404	2.147937408373937e-21	5.588127660060844e-18	2.158436345365573	7.346270339911041e-17	1.9656782862016968e-13	protein_coding	Calcineurin-like metallo-phosphoesterase superfamily protein		Calcineurin-like metallo-phosphoesterase superfamily protein
AT1G16635	2.086074890775165	9.81960517039531e-25	2.0117097792416523e-21	1.9507282185524242	2.7423598722027745e-20	5.800091129708869e-17	-1.1865217429709083	1.0353824034884042e-23	2.1211534172799105e-20	-1.9656131161035313	6.091504663797551e-19	1.288353236393182e-15	-1.8405073364622273	3.354336647779808e-20	7.247001875207112e-17	-6.6256983455945395	3.4116596396111204e-6	0.008340370598969318	1.9203246298872567	1.8869157840737253e-23	4.114524695827429e-20	3.360375031772639	6.58441333146095e-12	9.094538013710118e-9	-2.1707049503118965	6.884607453693485e-32	1.4912732793980016e-28	0.9998987691271566	7.965459774421211e-18	1.6846947422900862e-14	-1.132955311798667	3.778122046872633e-19	8.175618979327083e-16	-1.0331593863296369	2.4104559255799957e-16	5.733135504773932e-13	other_rna				NA	NA	NA	NA	NA	NA	NA	NA	NA
ATCG01050	-1.0058480539833587	4.7376241344067326e-24	8.735231379019134e-21	-1.0668196624903943	1.7898975483298011e-19	3.4070699832457763e-16	1.8186354233168465	1.2036503965065506e-22	2.219290601078778e-19	0.8219535700887813	2.779940777386413e-18	5.291617269755037e-15	-1.831566744385714	3.692739809022733e-20	7.247001875207112e-17	-0.7111898868296525	4.460021996621673e-6	0.009812940396967005	5.4287823276636145	4.4305029030515107e-23	8.69486194723859e-20	-0.6045195157483871	8.529270531343482e-12	1.0602736197513081e-08	-1.3664149106201566	7.663274817050368e-32	1.4912732793980016e-28	1.1367696326395702	2.6488752570498243e-17	5.042134051794341e-14	7.693812829128506	3.9281309658997177e-19	8.175618979327083e-16	-1.3496728531012079	8.45974185188362e-16	1.5837513895710005e-12	protein_coding	NADH-Ubiquinone/plastoquinone (complex I) protein	Represents a plastid-encoded subunit of a NAD(P)H dehydrogenase complex. Its mRNA is edited at four positions. Translation data is not available for this gene.	NDHD
AT1G24880	1.4541684324289685	1.5166460211419056e-23	2.5421744852558596e-20	3.774035926188359	3.341341694775014e-19	5.782039923640218e-16	2.6974666615010294	1.5492142486245246e-22	2.596764756012635e-19	0.9381487710013543	3.94270588582871e-18	6.822673321522681e-15	7.503348069878751	9.254878470843332e-20	1.6511544544572763e-16	-2.0872050492601315	5.378745696169691e-6	0.010758469346102322	1.7732915358780488	5.982472305894077e-23	1.0673274454833751e-19	1.5550766428621132	1.1991660552800752e-11	1.3551666575624194e-8	-1.4243460955636353	7.245945143887454e-32	1.4912732793980016e-28	2.316186787937062	6.111572432969283e-17	1.0575798296506392e-13	-1.5679727332319304	1.3257833506680743e-17	2.508502625223148e-14	-0.8878652591437067	7.73649656021901e-16	1.5837513895710005e-12	protein_coding	UDP-3-O-acyl N-acetylglycosamine deacetylase family protein		UDP-3-O-acyl N-acetylglycosamine deacetylase family protein
AT2G34420	-1.177713337047846	2.2489632204839185e-23	3.455531988273541e-20	3.4632717688897974	1.8888905612368994e-18	2.9962526527620316e-15	6.885689610915829	5.961844363980102e-21	9.160373865255427e-18	2.070045406255722	5.250353588637836e-18	8.328373379976768e-15	-1.7778763112914475	6.289229691001544e-18	1.0285511057158775e-14	-0.9057347698255717	6.201439847419613e-6	0.01137033996024386	1.1363100758812075	3.2883791545936446e-22	5.3778700757416895e-19	-0.8854764823817461	1.3475157055362013e-11	1.3959139779600433e-8	-1.5688096236849451	1.1873104471299415e-31	2.117963952605294e-28	2.873013012628499	6.57364373790968e-16	1.042744237925923e-12	-1.3908677605027124	3.6288042655087874e-17	6.293858598169533e-14	-1.2344182465090194	8.878359653766237e-16	1.5837513895710005e-12	protein_coding	photosystem II light harvesting complex gene B1B2	Photosystem II type I chlorophyll a/b-binding protein	photosystem II light harvesting complex gene B1B2 (LHB1B2)
AT5G01530	-0.8588076311446315	2.3028690315841177e-22	3.26617686187292e-19	-0.7977044599079693	3.5549592308928686e-17	5.205280689234289e-14	1.422089811845654	3.662801142979824e-18	5.194979036481692e-15	-8.213001566615441	4.5205415875809393e-17	6.619116086123321e-14	-1.7920089512181945	9.806857062016876e-18	1.4804582295544705e-14	-2.8165334535627427	7.847263336162204e-6	0.013281191378633908	-1.1441361126043568	6.598920804444225e-22	9.961832368247532e-19	-0.6622410431681675	8.004913632923455e-11	7.654544720836268e-8	3.310705097827939	3.191979876217461e-30	5.255963171562382e-27	2.1527696328860655	4.883439091719075e-15	6.639733079348042e-12	-1.8216928760735	8.385399540534578e-17	1.342502466439586e-13	-1.0409206439473104	1.7412869687925538e-15	2.867229911844108e-12	protein_coding	light harvesting complex photosystem II		light harvesting complex photosystem II (LHCB4.1)
AT3G53460	-0.8419069786866212	2.6776075847284204e-22	3.5264091890873295e-19	2.3158612527004	1.2566615674086185e-16	1.5947035290415368e-13	3.4870868882723016	1.1620259473221989e-17	1.5303881726233358e-14	1.5924206576136233	1.1925629286185796e-15	1.6214596675896187e-12	-2.0192975021571242	2.4174929218850198e-17	3.342864168999776e-14	-3.6570582169623744	1.381709926465182e-5	0.0217145584300621	-1.3989669686412454	4.629228654444786e-21	6.48918659596278e-18	1.6198344801806102	1.0753221167276055e-10	9.548092309314903e-8	-1.4262568070902713	6.85068170303086e-30	1.0474692323934184e-26	0.8800618537101017	4.714006082968276e-15	6.639733079348042e-12	2.878967538515324	9.992513927466444e-17	1.4855299455168508e-13	-1.057631217649759	2.9225519288037695e-15	4.170676439198233e-12	protein_coding	chloroplast RNA-binding protein 29	Encodes a nuclear gene with a consensus RNA-binding domain that is localized to the chloroplast.	chloroplast RNA-binding protein 29 (CP29)
AT4G39364	1.8893970540630054	6.876606151436913e-22	8.452724281346253e-19	6.498094619146243	1.194081767828693e-16	1.5947035290415368e-13	3.6000475247472683	1.3440763398631668e-17	1.6521386369598047e-14	0.9375321903381213	1.4795326854634318e-15	1.877526977853095e-12	-1.2340786977011515	2.5550554157960073e-17	3.342864168999776e-14	-2.1829443750167155	2.0546678269474656e-5	0.030137867685665426	-0.8534616261383948	1.4916983767653954e-20	1.9516387096013922e-17	2.8075126959238337	1.1999848685473148e-10	9.94467460060778e-8	-1.2565437401777397	1.2601817798931135e-29	1.7983634120261323e-26	-0.9537932081110087	9.556241979890584e-15	1.2126871072481151e-11	-1.7214318326636333	1.243432193702571e-16	1.7253036165021074e-13	-1.1793544720698095	2.7984664222593494e-15	4.170676439198233e-12	small_nucleolar_rna	snoRNA		snoRNA	NA	NA	NA	NA	NA	NA	NA	NA	NA
AT1G15002	2.155687944758785	8.478161006304853e-22	9.19531368436758e-19	-0.7067942877495739	9.93257119454638e-16	1.1816655793011896e-12	-0.7106542615609386	3.00047303516411e-17	3.457670113897242e-14	1.16032900940889	1.6729318273169322e-15	1.990266083311113e-12	0.6241539346056844	2.4095714316906917e-16	2.955489959183114e-13	-4.612718728016319	2.4828453598256734e-5	0.03414222725430279	-1.1276482045896183	5.270981685247777e-20	6.465188473311727e-17	-0.5904175028906368	1.280548776855123e-10	9.949063653178771e-8	3.961087032291165	1.4357779185154682e-29	1.920891382733882e-26	1.492573936896524	1.7917308878364372e-14	2.1315998406229113e-11	-1.7544770345519771	1.573670625780161e-16	2.0470504208976557e-13	-1.7960854732869382	5.825987554352786e-15	7.794443099279733e-12	other_rna		Potential natural antisense gene, locus overlaps with AT1G15000		NA	NA	NA	NA	NA	NA	NA	NA	NA
AT2G34430	-1.5101200839731939	8.431237690207737e-22	9.19531368436758e-19	1.2960909432923722	3.364406110479535e-15	3.767145312528114e-12	1.6912860400930454	4.935309738625937e-17	5.352778880046178e-14	-7.5409803527568045	2.1571921385507926e-15	2.4043237104515326e-12	-1.5339824072230215	4.022853893052741e-16	4.644029861832944e-13	-0.9033307619938713	2.673650351387355e-5	0.03460332648895564	1.3981217030219306	9.461083733276009e-20	1.0921986368561276e-16	6.2899725560168	2.5877853709209657e-10	1.8922799968187367e-7	4.403894731600092	1.8990622292807905e-29	2.391254475293212e-26	1.4315507453386263	5.731145622447778e-14	6.417197466076085e-11	-1.7014581654782357	1.7687314948132112e-16	2.1654475647969037e-13	-1.0994256105629308	7.973580315298937e-15	1.0040144719369944e-11	protein_coding	light-harvesting chlorophyll-protein complex II subunit B1	Photosystem II type I chlorophyll a/b-binding protein	light-harvesting chlorophyll-protein complex II subunit B1 (LHB1B1)
ATCG00740	-0.8191876341615165	1.1864667536057499e-21	1.2153374446101564e-18	1.51464156884949	4.104585085304581e-15	4.3405987277095945e-12	-1.310845180801527	7.759431649377253e-17	7.948244486178766e-14	-6.106408523478245	2.399902836804787e-15	2.4043237104515326e-12	7.718898834062351	4.3834434098450733e-16	4.779170939900531e-13	-2.8010673968820874	3.817393327156844e-5	0.038188385875160595	-1.3405477283941407	5.181375209848274e-19	5.649138249626243e-16	-0.903233351044468	4.715919658749999e-10	3.256866515440069e-7	-1.189396568749376	2.730189666060385e-29	3.2468022217604774e-26	1.76708293734347	7.181913998520653e-14	7.59487405343559e-11	2.736811005730138	2.379902611331034e-16	2.7518285027573783e-13	-0.9423143502472082	8.861268068500181e-15	1.0538016904128604e-11	protein_coding	RNA polymerase subunit alpha	RNA polymerase alpha subunit	RNA polymerase subunit alpha (RPOA)
AT1G18745	1.7354518711431302	1.989223022684036e-20	1.9303838995920136e-17	3.199004946939427	4.703344948022308e-15	4.712009004505507e-12	-1.2648953024936247	1.152926094941851e-16	1.1188237546598868e-13	-1.2239026387158367	2.336973683358873e-15	2.4043237104515326e-12	1.2435422217873877	7.525485935342638e-16	7.773034814794698e-13	0.8990691573946356	3.9817425672837204e-5	0.038188385875160595	-0.7995944814177803	5.786426504705738e-19	5.976769481834216e-16	4.207830811690874	5.697697947347004e-10	3.727793851761611e-7	2.5323412886394756	4.7679759482904893e-29	5.37175227100559e-26	1.536506580958563	1.4762115805450813e-13	1.4789309176671381e-10	1.844671263307802	4.252786960022477e-16	4.658592368365675e-13	-0.8187140335107347	1.232945896565059e-14	1.389075782203771e-11	other_rna				NA	NA	NA	NA	NA	NA	NA	NA	NA
AT2G43375	2.428698544041066	2.2986329410202406e-20	2.1191097083265598e-17	1.5853224500953673	5.068471774043506e-15	4.8239180109459065e-12	1.4312811359751827	2.096285962160783e-16	1.9325660285160258e-13	1.5243879104862847	2.7772806317243244e-15	2.6432768412436258e-12	-1.8033188821243133	1.0310617496203363e-15	1.011729341814955e-12	-5.555046426705049	3.198879242562397e-5	0.038188385875160595	-0.9624605164544006	6.105722260553259e-19	5.991239968167886e-16	-0.7492393321728003	1.6480595141233252e-9	1.0243513910033528e-6	-1.7069587774866153	7.812576331236999e-29	8.36180044732296e-26	1.3865662322703045	2.944680351627559e-13	2.802599524661529e-10	-2.947278193465954	4.506354532700252e-16	4.689537844454517e-13	-1.101581847505923	1.4167932722834536e-14	1.5163938393249804e-11	other_rna	other RNA			NA	NA	NA	NA	NA	NA	NA	NA	NA
AT1G07940	-0.6997963394809036	3.876677098012229e-20	3.403722492054737e-17	-1.223540015121073	7.292917488362837e-15	6.610508780523172e-12	-0.6079995158878478	2.3297023876779145e-16	2.045478696381209e-13	2.194535512830531	3.879955600505554e-15	3.5169026121725346e-12	-2.5431015258570646	1.2744627240486528e-15	1.1910157599740387e-12	-5.610662079296646	3.751096213847471e-5	0.038188385875160595	-1.717362514712545	9.757738043926288e-19	9.1188385291454e-16	1.4391526493793425	2.0282070259385215e-9	1.2006019780686552e-6	-2.532872088610446	3.3353195340555064e-28	3.3998023783805797e-25	1.0814189154935356	3.3348086834034795e-13	3.0227658708850113e-10	-5.758979274023984	4.904752734543471e-16	4.861077079240631e-13	-1.0876511284585828	4.4483497778860255e-14	4.5343512069251554e-11	protein_coding	GTP binding Elongation factor Tu family protein		GTP binding Elongation factor Tu family protein
AT4G02770	-0.76484824731208	2.6009076055263947e-19	2.1797970195770758e-16	0.766738300739885	1.1616568427347176e-14	1.0050971818843341e-11	-0.840729400751868	2.812784684703419e-15	2.3573692734800747e-12	1.7036874648123428	5.65576384708754e-15	4.8935211286050605e-12	-3.741841443555847	1.7567640548139446e-15	1.567113389805621e-12	0.7740104609157504	3.597500217858159e-5	0.038188385875160595	-0.729186769508525	1.3021021555231298e-17	1.1615343091882464e-14	1.205422547065348	3.276426545977595e-9	1.6497614135581062e-6	-1.5418164253310966	9.476567237767318e-28	9.2206999223476e-25	1.390659727876044	3.6925297824037914e-13	3.1948774730934624e-10	-1.0854266351268484	1.1387707935389476e-15	1.0773289329966415e-12	-0.8345958865423674	6.884521055760403e-14	6.698638987254872e-11	protein_coding	photosystem I subunit D-1	Encodes a protein predicted by sequence similarity with spinach PsaD to be photosystem I reaction center subunit II (PsaD1)	photosystem I subunit D-1 (PSAD-1)
AT5G24670	1.5151225611032224	3.140747524396205e-19	2.5177870806442274e-16	-0.5679943280076941	2.5154342460797715e-14	2.081795255396889e-11	3.1888865448127124	5.162152006807149e-15	4.1382503783265305e-12	0.7199507096483371	1.3576778338729024e-14	1.1236259812074216e-11	-0.9265109830723612	2.6000261135509545e-15	2.21850054254076e-12	-4.9355271852424885	3.9920592451990445e-5	0.038188385875160595	2.1963934607987974	4.02979859518175e-17	3.4384694534974714e-14	4.9282738445250915	3.317837288951223e-9	1.6497614135581062e-6	-1.7535120786226783	1.4918735310117025e-27	1.3884802089059349e-24	1.5090149301870097	4.069640106135774e-13	3.3680695400128025e-10	-1.412043179931993	1.916337435737191e-15	1.7341187413042676e-12	3.640800844861673	2.1507803777217386e-13	2.0017219463265883e-10	protein_coding	Cytidine/deoxycytidylate deaminase family protein	A protein coding gene with unknown function. The 5_x0019_UTR of this gene overlaps with a RNA coding gene TER2. TER2 (GenBank accession no. HQ401285) encodes a putative template sequence corresponding to 1.5 copies of the Arabidopsis telomere repeat (PNAS 2011, 108:73-78).	Cytidine/deoxycytidylate deaminase family protein
AT3G07215	1.511368479134162	6.123729083142976e-19	4.704554868124592e-16	2.1234816711272466	2.816651666826054e-14	2.233956853251414e-11	-0.7989124714418036	1.0419067139083182e-14	8.004448329600654e-12	1.3160476387970292	3.0252053809065754e-14	2.3993660177315275e-11	1.7211322423000202	7.882177358127351e-15	6.445322110552053e-12	-2.562871259955771	6.0128943456612406e-5	0.04847875885352725	1.807734934828841	4.6146666189218265e-17	3.773451349847535e-14	-0.8156735830688976	3.266203477065603e-9	1.6497614135581062e-6	-1.4461318175624416	1.5693196414927393e-27	1.3997023435747322e-24	-0.7603719882435416	7.620042119295993e-13	6.043645905866634e-10	-2.055390103229392	5.535518302084858e-15	4.8004476008871735e-12	-1.2448457930579906	2.651692046473979e-13	2.365088331117583e-10	other_rna	other RNA	Unknown gene		NA	NA	NA	NA	NA	NA	NA	NA	NA
AT1G29920	-1.3517195449393402	8.391920535776478e-19	6.189209233545868e-16	-0.6334074556002042	8.543130961399045e-14	6.504739914009233e-11	-0.859788276564061	1.2047539547017542e-14	8.660161976006745e-12	1.3073996999295745	7.499623436812432e-14	5.710213284788985e-11	-1.6229684578924775	1.3769949954965782e-14	1.080941071464814e-11	-1.1954178704134786	5.9391166272365127e-5	0.04847875885352725	-1.2105677824102186	7.00597075180644e-17	5.499687040168055e-14	5.7566625004720535	3.0710707468313313e-9	1.6497614135581062e-6	-1.5960672149411042	9.913884378468149e-27	8.488664360219568e-24	1.1064432911376287	8.121629737779759e-13	6.183808882345508e-10	2.2273337352019222	6.263171780441602e-15	5.214215770653242e-12	2.0319316965279848	3.924152216806585e-13	3.36001609411847e-10	protein_coding	chlorophyll A/B-binding protein 2	Encodes lhcb1.1 a component of the LHCIIb light harvesting complex associated with photosystem II.	chlorophyll A/B-binding protein 2 (CAB2)
AT1G61520	-0.6594540059103127	9.998883091738113e-19	6.828126164646939e-16	5.589531135866082	9.106194237390667e-14	6.666784896489667e-11	-1.0448259278777217	1.2211965038299997e-14	8.660161976006745e-12	1.4365220344668628	8.979582393688843e-14	6.574090417841044e-11	-0.9548709419271303	2.4174134686401193e-14	1.8246822816177824e-11	1.052900110848915	5.873712914093946e-5	0.04847875885352725	-0.7488974432229419	7.50738397937538e-17	5.66663117674007e-14	-0.6151524990325147	4.126624438178653e-9	1.9730026304230324e-6	-1.1732149713305908	2.3119708235778785e-26	1.874769233876549e-23	1.5162856132557578	9.5037410439625e-13	6.957835029685622e-10	1.5437291959824817	2.1500314563098557e-14	1.7211001807760396e-11	-0.9551313924847414	5.05925102714963e-13	4.1653202879678836e-10	protein_coding	photosystem I light harvesting complex gene 3	PSI type III chlorophyll a/b-binding protein (Lhca3*1)	photosystem I light harvesting complex gene 3 (LHCA3)
AT3G26650	-0.6187532658916879	9.903132074209849e-19	6.828126164646939e-16	-0.6414229420984506	1.0675460030270609e-13	7.526199321340779e-11	2.266363775385862	2.3149189189724142e-14	1.58083240844494e-11	0.9501291812863377	1.1118636725200584e-13	7.838638891266412e-11	-1.8611954581294898	2.7792684484689955e-14	2.0201164185631125e-11	-4.209239009351969	5.5657409873205714e-5	0.04847875885352725	-1.0855611933992844	9.584521900228645e-17	6.966527492295821e-14	-0.423238804188121	5.398948993662499e-9	2.4857161088969822e-6	-0.9565530040541889	2.364700052072635e-26	1.874769233876549e-23	-0.9256933772540248	1.43128181378397e-12	1.0090536787176988e-9	-1.16267095669239	3.425675396744821e-14	2.6406882234240727e-11	-2.1355089055616023	6.329133066782545e-13	4.838622229555255e-10	protein_coding	glyceraldehyde 3-phosphate dehydrogenase A subunit	Encodes one of the two subunits forming the photosynthetic glyceraldehyde-3-phosphate dehydrogenase (GAPDH) and as such a constituent of the supramolecular complex with phosphoribulokinase (PRK) thought to be linked by a small peptide encoded by CP12-2. GapA-1 is coordinately expressed by light with PRK and CP12-2. The enzyme activity, tested in leaf protein extracts dropped significantly after e…	glyceraldehyde 3-phosphate dehydrogenase A subunit (GAPA)
AT3G01490	1.8359058507808415	3.703745126192301e-18	2.4389161655976305e-15	2.423907289494694	1.1488242951494744e-13	7.809953735060802e-11	3.464977091303858	6.44337817309472e-14	4.242964526982873e-11	0.9000982508475104	1.9675294664725258e-13	1.3375686926537333e-10	-2.248038522047265	3.5554426117436166e-14	2.4919843305524455e-11	-2.3388784167488263	6.389800957877876e-5	0.04847875885352725	1.9557633293368588	1.2535773178519804e-16	8.78623387958754e-14	-0.5428287578164415	6.8249331929917786e-09	3.0300265900743143e-6	-1.504482086537386	4.924091832562598e-26	3.764468205994106e-23	0.7300308303741664	1.5224502679895653e-12	1.0349943161136205e-9	1.6357701760215666	5.146435919835107e-14	3.825456099983146e-11	-0.9671706720449118	6.115473724262623e-13	4.838622229555255e-10	protein_coding	Protein kinase superfamily protein		Protein kinase superfamily protein
AT3G61470	-0.748673024578142	6.101417989314705e-18	3.879239478861535e-15	4.11363869785842	1.7552080489847e-13	1.1520822487042678e-10	-0.7586057516184491	8.458592226502859e-14	5.3779146024917135e-11	1.9199800241194553	2.744614027644421e-13	1.8015078626279848e-10	-1.8128675102302845	5.4849441679640816e-14	3.7117941136653485e-11	-3.0695189041567845	6.27662982820102e-5	0.04847875885352725	-0.5983339093792149	1.3967246574386725e-16	9.267088702124489e-14	3.9135450867543646	7.4387115301886954e-09	3.188642173509506e-6	5.824072735301466	8.686503648031212e-26	6.411837830681246e-23	-5.40590527634823	3.3150108819513255e-12	2.1759045564808097e-9	1.6260752578820334	6.473704175119872e-14	4.491240166558997e-11	-0.8235861528037153	1.770810789201419e-12	1.3071026121946752e-9	protein_coding	photosystem I light harvesting complex gene 2	Encodes a component of the light harvesting antenna complex of photosystem I.	photosystem I light harvesting complex gene 2 (LHCA2)
AT1G72645	2.0642932036932082	7.020939701193628e-18	4.315069540353604e-15	-0.5422112028879623	3.0937386092795206e-13	1.962977147587856e-10	4.134863535384821	1.2166396018414975e-13	7.477466992917844e-11	1.866990498232212	3.3496070600812017e-13	2.0567667867305057e-10	-2.490698159943747	8.4918557461988394e-14	5.555088967305074e-11	-5.252972467585098	7.200522876873273e-5	0.05280863477898858	2.7153950634652673	1.4166250245285845e-16	9.267088702124489e-14	-0.48073829733156703	9.871509335402048e-9	3.993857236418744e-6	3.2046602920164213	1.0153901534680081e-25	7.177869165369147e-23	1.4282769676914542	5.232879538202888e-12	3.3202620669897324e-9	1.3612381535717737	6.336312015333192e-14	4.491240166558997e-11	-1.1141728521129026	2.4943811256750702e-12	1.779824079206685e-9	protein_coding			unknown protein
ATCG00800	-0.8489542680547699	2.830080028307724e-17	1.683258566514123e-14	1.609163689602824	3.197033337367838e-13	1.9630815992515095e-10	-0.7142117088131542	1.3232063079395713e-13	7.870089647028972e-11	-5.454252107977437	3.3314421784665884e-13	2.0567667867305057e-10	-0.8163565177362728	9.418260029002846e-14	5.962366228038092e-11	0.9694021924797602	8.018042510033652e-5	0.053268230798056544	1.5238929244816264	2.0859902511647162e-16	1.2856715248316058e-13	1.9920944723738396	9.959743731717566e-9	3.993857236418744e-6	-1.3968410738386112	1.039493338907052e-25	7.177869165369147e-23	1.3966560950158895	9.768812088936474e-12	5.9983657455776055e-9	-1.062771498271594	9.849829658812677e-14	6.613048538350589e-11	-1.104208873326266	4.900521430532007e-12	3.3838890884505855e-9	protein_coding	structural constituent of ribosome	encodes a chloroplast ribosomal protein S3, a constituent of the small subunit of the ribosomal complex	RESISTANCE TO PSEUDOMONAS SYRINGAE 3 (RPS3)
AT1G60950	-0.6250853583447012	3.556770886898147e-17	2.049366925394626e-14	-0.5204332207598342	6.897788617505551e-13	4.103106447944318e-10	-0.5912879941419368	1.3727110344935576e-13	7.909389391872567e-11	0.8342510710765685	3.4952263439784724e-13	2.0791135455509444e-10	-0.6801779135816151	2.746178925286387e-13	1.6841800440232918e-10	1.1863747841347498	8.231614612916655e-5	0.053268230798056544	2.6615948102055715	2.0963815946298794e-16	1.2856715248316058e-13	1.3431140944325486	1.1961762019779948e-8	4.646770739621392e-6	-1.154422590301525	2.3295778486693174e-25	1.5583419821442315e-22	1.6925982116991771	1.058868587619698e-11	6.298613614169047e-9	-1.3023412284291578	1.6941742018046538e-13	1.1019014894425082e-10	-1.2034091665281645	1.0786529000478284e-11	7.215513743257442e-9	protein_coding	2Fe-2S ferredoxin-like superfamily protein	encodes a major leaf ferredoxin	FED A
AT1G42970	-0.7796653236960555	4.6115136590153135e-17	2.5765784498461925e-14	5.2459783994884095	8.636368400013009e-13	4.981614318007504e-10	2.6467491164344876	1.683488856905806e-13	9.40611137685735e-11	1.267184373304625	3.948497593050144e-13	2.2775652025366515e-10	2.1450942805266675	3.086807949020872e-13	1.835715333319231e-10	1.1065377701045023	7.51147208910269e-5	0.053268230798056544	-1.235481518072321	2.284297680028439e-16	1.358464908198731e-13	-0.6561298622682799	1.2350278118235571e-8	4.652312342054133e-6	-1.489011190321853	3.621824055408738e-25	2.3493565372751344e-22	0.9100632609239967	1.1937909025186294e-11	6.886002978618822e-9	-1.0606691268912534	2.2451405700410282e-13	1.4160033540686037e-10	1.9439891341858273	1.1126525933655605e-11	7.2174064889646016e-9	protein_coding	glyceraldehyde-3-phosphate dehydrogenase B subunit	Encodes chloroplast localized glyceraldehyde-3-phosphate dehydrogenase that can use both NADH and NADPH to reduce 1,3-diphosphate glycerate. It forms A2B2 heterotetramers with GapA forms of the GADPH enzyme. These complexes are active in the light under reducing conditions, but show reduced NADPH-dependent activity in response to oxidized thioredoxins and increased NAD(H)/NADP(H) ratios due to th…	glyceraldehyde-3-phosphate dehydrogenase B subunit (GAPB)
AT1G74470	-0.4938803309763146	1.132045072747123e-16	6.139013838621015e-14	2.5704677912952536	9.397618382818487e-13	5.261284291674997e-10	-0.6539985187530187	2.1153379098130257e-13	1.1471353053274284e-10	1.6253695585305747	4.110050738790146e-13	2.3010239944961891e-10	-1.4024546803737616	3.2128110211168815e-13	1.8544534202770236e-10	-3.3473456988322376	7.784542355677911e-5	0.053268230798056544	1.0945154492611189	3.7217867949437054e-16	2.141301899471802e-13	-0.5920603560387172	1.4132262949684264e-8	5.16700472728015e-6	-1.6417065733691716	3.8744358898667215e-25	2.4392992546613836e-22	2.309997435541664	1.6009445432870178e-11	8.962935112196584e-9	-2.5805734985924444	2.528471253909142e-13	1.5477962414003227e-10	-1.0266011519780516	1.1903897707887505e-11	7.494553951030587e-9	protein_coding	Pyridine nucleotide-disulphide oxidoreductase family protein	Encodes for a multifunctional protein with geranylgeranyl reductase activity shown to catalyze the reduction of prenylated geranylgeranyl-chlorophyll a to phytyl-chlorophyll a (chlorophyll a) and free geranylgeranyl pyrophosphate to phytyl pyrophosphate.	Pyridine nucleotide-disulphide oxidoreductase family protein
AT3G08940	-0.771108005106994	1.5522853732840631e-16	8.177439346460444e-14	3.2867741184584167	1.3068911419448152e-12	7.107620824834159e-10	2.4446658220511974	2.46725288600757e-13	1.299748820348788e-10	-7.093433280096729	4.701738687998252e-13	2.557074169315621e-10	-1.9294114579208623	3.8301549525404956e-13	2.1476225983887778e-10	-0.7878149857083833	1.0127246532348038e-4	0.05469084356118478	-1.4564398217500119	3.8188823684847426e-16	2.141301899471802e-13	-0.679657873500921	2.0433917048339025e-8	7.256338237373948e-6	-1.2934062331938263	4.732609737502714e-25	2.8944641154566596e-22	1.7821462604041198	1.8085034329676295e-11	9.835675099011094e-9	-0.80678468444363	3.6134272066565443e-13	2.1487502986326472e-10	-1.1972917836675832	1.3394662275993656e-11	8.19217544799772e-9	protein_coding	light harvesting complex photosystem II	Lhcb4.2 protein (Lhcb4.2, protein involved in the light harvesting complex of photosystem II	light harvesting complex photosystem II (LHCB4.2)
AT4G33000	1.6498025494147073	1.7557923103199831e-16	8.992582949355513e-14	-1.0800639531083958	1.4730899857854934e-12	7.273946432494255e-10	-0.6200936927605633	2.604188692752419e-13	1.3337786421380304e-10	3.3746405076961534	5.283446741240327e-13	2.793622464430823e-10	-1.0196479433134578	5.357185268243998e-13	2.920410024702457e-10	-0.8511013241700681	1.1185746569645102e-4	0.05469084356118478	-0.6499072069322992	4.519175328983953e-16	2.463578217536391e-13	1.4853617221530666	2.1597982043507047e-8	7.256338237373948e-6	-1.7232203515214335	7.105508474367873e-25	4.2250142889532966e-22	1.7811943522629323	2.0289737643006234e-11	1.0728198778739546e-8	-1.736334527361218	4.147133710857881e-13	2.39761927566903e-10	-0.9030290367720567	1.457403207643418e-11	8.6658814063375e-9	protein_coding	calcineurin B-like protein 10	Encodes a member of the calcineurin B-like calcium sensor gene family. Mediates salt tolerance by regulating ion homeostasis in Arabidopsis.	calcineurin B-like protein 10 (CBL10)
AT1G07320	-0.6140693818825627	2.957951666960199e-16	1.4448779923774975e-13	-0.517746751039562	1.3934087741762736e-12	7.273946432494255e-10	1.2250914944990077	2.9580829962319364e-13	1.4740847103925524e-10	-4.247833481046111	7.482994921440572e-13	3.849697522422197e-10	-1.9806336997912026	7.532128948353682e-13	3.7916112922488046e-10	0.3570619722121929	1.0607003245006899e-4	0.05469084356118478	1.9866370878577873	4.904006387761225e-16	2.5326611936793166e-13	-0.5956453791810703	2.142154750223511e-8	7.256338237373948e-6	-1.8075747647346874	1.1420318987967269e-24	6.607117520443982e-22	1.6734003451354749	2.454864314993535e-11	1.2629281685378903e-8	-1.3471578541857119	4.288318463428831e-13	2.412237085928223e-10	-1.1437339799913393	2.0379291774794017e-11	1.1790246479222721e-8	protein_coding	ribosomal protein L4	encodes a plastid ribosomal protein L4	ribosomal protein L4 (RPL4)
AT1G31330	-0.5980247711204416	2.977837276838318e-16	1.4448779923774975e-13	-0.6217486964646343	1.4989284850421979e-12	7.273946432494255e-10	7.315065664827742	4.140437708205524e-13	2.0089839595761434e-10	37.041599983503765	1.0866135394125607e-12	5.443075979662656e-10	-1.0380005767485452	7.534921803704631e-13	3.7916112922488046e-10	-4.381230828106936	1.0988992407689689e-4	0.05469084356118478	1.5657501598921058	4.874843347871446e-16	2.5326611936793166e-13	-0.6016389516400334	2.661894796450474e-8	8.707898477546274e-6	-1.2154598337333211	1.3427780053333487e-24	7.564080521622542e-22	3.19775615867763	2.783771995226823e-11	1.394449998135331e-8	-0.9577407996406936	5.904858928316525e-13	3.234153391448733e-10	-1.3623392643931782	2.10384803597962e-11	1.1851308173205195e-8	protein_coding	photosystem I subunit F	Encodes subunit F of photosystem I.	photosystem I subunit F (PSAF)
AT5G07030	1.1955970716810271	3.4246050511483966e-16	1.6190478957198498e-13	-0.6827319349198787	1.4774464608764102e-12	7.273946432494255e-10	5.68478308197946	4.391086178777342e-13	2.075970434981965e-10	1.724039142241347	1.2595569187816734e-12	6.147606653592091e-10	-1.4305776712412004	7.412944210366086e-13	3.7916112922488046e-10	-1.4741030952891396	1.0700109483901589e-4	0.05469084356118478	2.2411609406145603	7.338317716605705e-16	3.6926791073945376e-13	-0.6280777409599356	5.0261588704385854e-8	1.6020559209851808e-5	-1.7407759874585012	1.4605451595101026e-24	8.01652043191622e-22	-1.9189826298152066	4.696987871918817e-11	2.2924913882557612e-8	-3.0200298010945295	8.131547877940728e-13	4.3395360508610347e-10	-1.60686749716848	2.2714605583108214e-11	1.215572117780036e-8	protein_coding	Eukaryotic aspartyl protease family protein		Eukaryotic aspartyl protease family protein
AT1G25098	1.4513933526309502	4.683820284074825e-16	2.1590069599442905e-13	-0.5020031351795742	1.5285414095075922e-12	7.273946432494255e-10	-0.5270826049087951	5.365331099059133e-13	2.4731493701113075e-10	1.0034565787020355	1.4957017886268508e-12	7.117670886628026e-10	7.0009547741236435	9.286657339429605e-13	4.445137811861122e-10	2.4764049915601687	1.1092300745874176e-4	0.05469084356118478	-0.855939168697537	1.0631069145328078e-15	5.215868299426588e-13	-1.4066512539751892	5.482956576968109e-8	1.703965830207264e-5	-1.5730472578062074	3.520402629215567e-24	1.8839434670247104e-21	1.3366404931671776	5.2069297595148116e-11	2.477847699309111e-8	-1.6911353503941209	1.5807401946528278e-12	8.224986417827327e-10	-0.7442508947139732	2.2686308246610528e-11	1.215572117780036e-8	other_rna	other RNA	Potential natural antisense gene, locus overlaps with AT1G25097		NA	NA	NA	NA	NA	NA	NA	NA	NA
AT4G12800	-0.6917590503878516	7.240991638179338e-16	3.2563269225548935e-13	2.0917853464353997	2.5654445870141116e-12	1.191054578385698e-9	5.294276521109786	1.051331298388646e-12	4.727913775534111e-10	1.0228170708327127	1.6719263637055199e-12	7.762223983691358e-10	-37.15636515461583	9.257198497882908e-13	4.445137811861122e-10	0.5028011479745651	9.585620922902018e-5	0.05469084356118478	-0.8301635601034532	2.020817779050496e-15	9.672816808259995e-13	-0.4859400085767995	6.270014095226398e-8	1.901037688238033e-5	-1.3179700299365924	4.95916675677751e-24	2.589168868184863e-21	1.9988165346994577	5.842165299987483e-11	2.712332109396628e-8	-0.7184877672362538	2.7129933726383695e-12	1.3772080747493265e-9	-0.9505292146924208	2.7090330365797384e-11	1.4143795410006313e-8	protein_coding	photosystem I subunit l	Encodes subunit L of photosystem I reaction center.	photosystem I subunit l (PSAL)
AT1G79040	-0.7073522158932951	8.790564746829009e-16	3.859057923857935e-13	6.019402597653923	2.6984119260261373e-12	1.2229588336168458e-9	4.238466549232012	1.3973145014655211e-12	6.134210661433638e-10	-3.0372793995891274	2.0151478766616927e-12	9.132938055298886e-10	-1.2410790538484109	9.74988236813107e-13	4.5557486065374343e-10	-3.9316497109352517	9.55888919073709e-5	0.05469084356118478	-0.8465819264785875	4.0737990807926074e-15	1.9026949424171855e-12	-0.5819176487961315	7.103328405977044e-8	2.102416081302396e-5	-1.2930328316964217	8.925393519592837e-24	4.548975563819149e-21	-8.052157073256721	6.886091263651338e-11	3.048296446595424e-8	-0.846504118950835	3.1159063913878742e-12	1.5440799934275197e-9	-0.8478287578621645	5.004713654480104e-11	2.5507357259000265e-8	protein_coding	photosystem II subunit R	Encodes for the 10 kDa PsbR subunit of photosystem II (PSII). This subunit appears to be involved in the stable assembly of PSII, particularly that of the oxygen-evolving complex subunit PsbP. Mutants defective in this gene have reduced amounts of subunits PsbP and PsbQ in PSII. In turn, assembly of PsbR is dependent on the presence of PsbJ.	photosystem II subunit R (PSBR)
AT1G20620	-0.5363570987302312	1.372034897210482e-15	5.883158008085317e-13	1.7507015336187595	4.3871017425563006e-12	1.897920037944527e-9	2.2078783386172334	1.5610418611110794e-12	6.693602287247926e-10	-1.8978137730874647	3.6584606716998815e-12	1.6195069508327266e-9	6.986181378046494	1.0904738823226466e-12	4.976872079205103e-10	-1.730670741772704	1.106565301103143e-4	0.05469084356118478	-1.1320887700751319	4.1689621668249155e-15	1.9026949424171855e-12	1.295375795481996	8.412408447552723e-8	2.431968590965765e-5	-2.398898670466585	1.5626152438890657e-23	7.778916723416126e-21	1.3964052540347667	6.846995778033062e-11	3.048296446595424e-8	-1.970771837266774	7.231869576121051e-12	3.500393057855987e-9	-1.0149139942564571	7.120428333418136e-11	3.544648579189503e-8	protein_coding	catalase 3	Catalase, catalyzes the breakdown of hydrogen peroxide (H2O2) into water and oxygen.	catalase 3 (CAT3)
AT3G54890	-0.7689805210710389	1.619992812124596e-15	6.424545845459854e-13	-0.5996484678538305	4.363372406310103e-12	1.897920037944527e-9	-0.5257533043480539	1.6635920671919586e-12	6.971206939746667e-10	1.0852391391655813	4.214708521781938e-12	1.8233403798208907e-9	4.220163882479315	1.3555223468771757e-12	6.045937740332857e-10	1.7093686831774906	9.155150664533494e-5	0.05469084356118478	-0.8164620686559532	4.608382712865468e-15	2.055443425908746e-12	1.5492895033276879	9.543965251293242e-8	2.6963870917915062e-5	-1.3091018038143571	1.8381600495313795e-23	8.942648640970162e-21	1.240056278181721	9.535959793231769e-11	4.1253862423674256e-8	-1.227878272455565	9.009985516168098e-12	4.2619279215456046e-9	-0.9480861710501406	1.0210599877891612e-10	4.967456840594269e-8	protein_coding	photosystem I light harvesting complex gene 1	Encodes a component of the light harvesting complex associated with photosystem I.	photosystem I light harvesting complex gene 1 (LHCA1)
AT5G60390	-0.5926537741278023	1.6045407246193205e-15	6.424545845459854e-13	-0.5876875099726746	4.594162876763654e-12	1.9433308968710256e-9	2.3029607232327622	1.7411949091314067e-12	7.134255941014418e-10	1.857695157178798	4.823262432072403e-12	2.0402400087666264e-9	-2.4087184393302428	1.4917650633969124e-12	6.505753193147645e-10	-1.0705463914183715	1.0937502456032848e-4	0.05469084356118478	-0.9422358391288734	7.59935262689164e-15	3.314162117838854e-12	1.5391723172702836	1.1448218303036317e-7	3.162506705000988e-5	-1.2901985111026182	3.1478123078305726e-23	1.4973793391426942e-20	2.028863567678598	1.0363017998915265e-10	4.383556613541157e-8	-1.4048267606060945	1.201672054267119e-11	5.5578667701025665e-9	-1.687962057608508	1.4117613041830947e-10	6.71559166163185e-8	protein_coding	GTP binding Elongation factor Tu family protein		GTP binding Elongation factor Tu family protein
AT5G66570	-0.7108419518949095	1.6376703261558366e-15	6.424545845459854e-13	5.669882983402554	5.894365721458593e-12	2.4391141632166153e-9	2.666241654385086	2.070920221870267e-12	8.30078848931391e-10	2.1726591038228564	4.995371205491389e-12	2.067106323837578e-9	-1.8463680788666637	1.6685683205642012e-12	7.118620280667924e-10	-2.81054116950933	1.2812529947885953e-4	0.05813781319074071	3.373176027098345	8.14018698901225e-15	3.4728515143340304e-12	-0.5550162665501306	1.2369845768140372e-7	3.34281636399463e-5	-1.7507228071120613	3.513313061593742e-23	1.6349125955755573e-20	1.1642422257699008	1.1497982850856157e-10	4.757915294914064e-8	1.2668110945410234	1.2601549358519269e-11	5.701653191279599e-9	-1.589597672490413	1.4760051346665176e-10	6.868557807102495e-8	protein_coding	PS II oxygen-evolving complex 1	Encodes a protein which is an extrinsic subunit of photosystem II and which has been proposed to play a central role in stabilization of the catalytic manganese cluster. In <i>Arabidopsis thaliana</i> the PsbO proteins are encoded by two genes: <i>psbO1</i> and <i>psbO2</i>. PsbO1 is the major isoform in the wild-type. In plsp1-1 mutant plastids, the nonmature form of the protein localizes in the…	PS II oxygen-evolving complex 1 (PSBO1)
ATCG00480	-0.9793131657795788	1.5826004907911804e-15	6.424545845459854e-13	5.116358039804239	6.301847632860672e-12	2.5522482913085722e-9	-0.6172524021321405	2.193416092736426e-12	8.604724663377495e-10	1.4727091502885237	6.096545176705347e-12	2.4691007965656656e-9	-1.7505134956667496	3.0883775061553587e-12	1.2895618842191258e-9	0.7058059821436885	1.3585956168062226e-4	0.05813781319074071	-1.0149626924403417	8.709314633969684e-15	3.6366021210990438e-12	2.9906686957861415	1.3769271970119569e-7	3.641825954479922e-5	-1.449806338194833	3.612013025572583e-23	1.6450798047958874e-20	-3.0120710938050923	1.1781956479391696e-10	4.771692374153637e-8	-2.279383703005704	1.2947928196850006e-11	5.7337282885327485e-9	-1.0993131393590332	1.6410906289931152e-10	7.474294894516303e-8	protein_coding	ATP synthase subunit beta	chloroplast-encoded gene for beta subunit of ATP synthase	ATP synthase subunit beta (PB)
AT2G05100	-0.8461346177055303	1.979659635987984e-15	7.604367576738844e-13	-0.763213821035541	7.474114522903474e-12	2.9639535404889088e-9	0.5307408372303982	2.7546213552691944e-12	1.0581189280927792e-9	2.7596917889712422	8.970388855409954e-12	3.5573198304735098e-9	-1.5363443390362133	3.4494270569040267e-12	1.4103126248279486e-9	-1.210817218659802	1.3504915040865557e-4	0.05813781319074071	-0.8219796301355424	1.0795737263261346e-14	4.4138821623229985e-12	-0.5648850201312905	1.6051449189930474e-7	4.0842813240492796e-5	-1.7565489295606431	5.453596741279024e-23	2.4320769134128914e-20	1.8773077643894798	1.587454443426294e-10	6.295249027212397e-8	-2.121629083946934	1.3648537103099838e-11	5.918062556808686e-9	-0.7973287271380626	2.3294011995507917e-10	1.0388158766163385e-7	protein_coding	photosystem II light harvesting complex gene 2.1	Lhcb2.1 protein encoding a subunit of the light harvesting complex II. Member of a gene family with high degree of sequence similarity. Initially LHCB2.3 was considered as a separate gene but appears to be an allele of LHCB2.1.	photosystem II light harvesting complex gene 2.1 (LHCB2.1)
AT1G07930	-0.7254633352886085	2.135963032801579e-15	8.037323754856228e-13	2.605849339408559	8.070225715734793e-12	3.135035642836975e-9	4.07360141406601	2.955523606880475e-12	1.1121213115033101e-9	0.9918065703648624	1.010702131302783e-11	3.926268381499689e-9	-3.867081408271275	5.981375675791957e-12	2.39560199260035e-9	0.5944090904987454	1.3428581681527955e-4	0.05813781319074071	-1.1945117418465399	1.2631193584235516e-14	5.058921920216775e-12	-0.7182052057865546	1.6099250653882609e-7	4.0842813240492796e-5	-1.2707244270929574	6.003369213141168e-23	2.622614721969384e-20	1.2037295382353312	1.9478236114631544e-10	7.566698458000234e-8	-1.1313841421646558	1.5003925392248288e-11	6.3729938609972164e-9	-0.8252846180741207	2.613043800609946e-10	1.1415268488950306e-7	protein_coding	GTP binding Elongation factor Tu family protein		GTP binding Elongation factor Tu family protein
AT1G10682	-1.0167684724440915	3.819431891007511e-15	1.4084537041279298e-12	2.2917524725048217	9.305735985911237e-12	3.542693689836408e-9	-0.7602243090688949	3.8553588607356e-12	1.42170213348486e-9	0.7472169654776605	1.253862575926673e-11	4.773454826552844e-9	-1.1312857724388123	6.263556086504455e-12	2.4584457639529986e-9	-4.681252823828588	1.3740415807283506e-4	0.05813781319074071	1.6996026204941181	1.632800356438766e-14	6.408741399022157e-12	1.6795585973242377	1.7331679334698605e-7	4.3090021161927675e-5	-1.6712109290788055	1.0556598319781182e-22	4.51949087266472e-20	-5.68030434338468	2.484949818784255e-10	9.46020396011166e-8	2.731012601090639	1.581692976488863e-11	6.583955183932541e-9	-0.9837713682582522	3.0451988069655745e-10	1.3037105132381018e-7	other_rna	other RNA			NA	NA	NA	NA	NA	NA	NA	NA	NA
AT3G47348	2.3311236134692614	4.806604496993862e-15	1.7313812127496275e-12	-0.5243292020196528	9.928738840351422e-12	3.705755761295869e-9	1.3670994522450246	3.9981995788743704e-12	1.427974769644901e-9	3.4154187003389667	1.3207844172001636e-11	4.929633604197081e-9	5.293096986311462	6.8800910295958856e-12	2.6474860089376326e-9	-4.732973953346032	1.2494055428694946e-4	0.05813781319074071	-0.6699851125080928	1.821331671592018e-14	7.00855569705752e-12	1.4645763227780386	1.9028430762169655e-7	4.5329025693951835e-5	-1.1607867630821536	4.971384410684311e-22	2.0588170012567967e-19	1.5335299691475919	2.653437238430308e-10	9.721641119309954e-8	-1.3425908348381772	1.691512538088468e-11	6.903029501026526e-9	1.4218984319135435	3.2106524219474023e-10	1.3475926616511e-7	small_nucleolar_rna	snoRNA		snoRNA	NA	NA	NA	NA	NA	NA	NA	NA	NA
AT5G65050	1.160200125622005	4.882949509869868e-15	1.7313812127496275e-12	6.6408629318978365	1.268641825623514e-11	4.55633908504596e-9	0.6330037366098064	4.027263695711837e-12	1.427974769644901e-9	1.2406749545349771	1.3994796800506262e-11	5.122903021108398e-9	0.900310176778092	7.773078928200978e-12	2.933589883960465e-9	-2.625374112451636	1.3551891719288905e-4	0.05813781319074071	-1.0838866386371024	3.198415992083519e-14	1.2070944970122897e-11	-0.42083382166371275	1.8852992672180853e-7	4.5329025693951835e-5	-1.2989767793040776	5.001330658009597e-22	2.0588170012567967e-19	0.8874686292222989	2.6557674715215004e-10	9.721641119309954e-8	-1.5845882914214602	1.8027919991429306e-11	7.21567497656958e-9	-0.7498408579389735	3.3243505017414144e-10	1.3684816700053213e-7	protein_coding	AGAMOUS-like 31	Originally published as Agamous like MADS-box protein AGL31. One of a group of MADS box genes involved in control of flowering time. Four variant sequences have been identified for this locus but have not been characterized for differences in expression pattern and/or function.	AGAMOUS-like 31 (AGL31)
AT4G27260	1.134204508671828	7.331821784182041e-15	2.550643963334877e-12	-0.5794408952528206	1.2598039760742929e-11	4.55633908504596e-9	-1.3681028772859238	5.104210610772994e-12	1.7756874573855182e-9	0.8443123050076399	1.6068582546960486e-11	5.771046580780997e-9	1.6062927479917124	1.01619811337494e-11	3.7628090518836225e-9	-3.4577847035259612	1.5257085501999376e-4	0.06135313707933816	1.6641915321280367	3.682741034393227e-14	1.3636564679239072e-11	2.24916282291594	1.9326187448953805e-7	4.5329025693951835e-5	-1.1885674120672174	6.49134093341556e-22	2.6217668683149716e-19	2.003303881600373	2.7807584135128366e-10	9.987120075701291e-8	1.1148817217707534	2.3237340241713466e-11	9.125259668882687e-9	-1.4140288074106404	3.7922456071915186e-10	1.5032742493989192e-7	protein_coding	Auxin-responsive GH3 family protein	encodes an IAA-amido synthase that conjugates Asp and other amino acids to auxin in vitro. Lines carrying insertions in this gene are hypersensitive to auxin. It is involved in camalexin biosynthesis via conjugating indole-3-carboxylic acid (ICA) and cysteine (Cys).	WES1
AT3G14735	1.6004084417568334	8.275617406074578e-15	2.8256635876519088e-12	-0.6650012926628724	1.934297742010848e-11	6.818399540588239e-9	-0.606336795362189	5.481862514549434e-12	1.871751500801157e-9	2.1441907223272416	1.7924150060782355e-11	6.31826289642578e-9	2.2778650508312515	1.051793374164296e-11	3.822489808884131e-9	-1.9418267016170967	1.5112439447517565e-4	0.06135313707933816	1.5203221511855394	3.8909907675877286e-14	1.4140869224797994e-11	-0.8279927686031562	2.0060086661188967e-7	4.6179062460229635e-5	-1.651327409065526	7.046930824300583e-22	2.7934555782403385e-19	-4.43079733588967	4.2755293679999095e-10	1.507124102219968e-7	1.1225603176833032	2.4718224130956984e-11	9.527044422918661e-9	1.5498139406587055	3.776344888650766e-10	1.5032742493989192e-7	small_nuclear_rna	U6-1
AT1G28130	1.9014872686545012	9.574963433475514e-15	3.2098759233894827e-12	-0.5912408529442013	1.9875481073589108e-11	6.878723313377612e-9	-0.4865016781427383	5.936015429526238e-12	1.9899682270837235e-9	-1.9705158515762051	2.8451469060266648e-11	9.706836317396837e-9	-1.2221111894263352	1.225137404052028e-11	4.371513009912918e-9	2.569340237490967	1.5615742552690378e-4	0.06135313707933816	-0.8952013080565598	4.115867380775669e-14	1.4686163154131363e-11	-0.5529671076509727	2.5383604578634336e-7	5.7371561548546083e-5	-1.1782863506466046	1.212514177960688e-21	4.719105180622997e-19	-0.9216646553638457	6.281538862839134e-10	2.1739834955298712e-7	-0.7590682750981296	2.727508998259031e-11	1.0321389960139131e-8	-1.0073462239731483	4.604493866413266e-10	1.7100690555542268e-7	protein_coding	Auxin-responsive GH3 family protein	encodes an IAA-amido synthase that conjugates Asp and other amino acids to auxin in vitro. Lines carrying insertions in this gene are hypersensitive to auxin.	GH3.17
AT3G14420	-0.734798206984697	9.759086423026026e-15	3.213179204781319e-12	-0.7121038290657957	2.2255513312972933e-11	7.564887427007853e-9	5.038327760991257	6.694204319767469e-12	2.2040667722834392e-9	1.4357964116753865	2.8557017797437504e-11	9.706836317396837e-9	-1.0921056163558913	1.544852492243985e-11	5.413880385765751e-9	-2.2359723278766626	1.553162425771763e-4	0.06135313707933816	-1.2843660433619557	5.75824089776322e-14	1.982552238922863e-11	-0.749310927178479	2.6924596184668367e-7	5.976779556635937e-5	-1.4369127562013786	1.6921558092244258e-21	6.468265580760368e-19	1.890329170906718	7.59606286338647e-10	2.581983153652883e-7	-0.9657770442989224	3.9899673971056664e-11	1.4829141327850042e-8	-1.3672846546868995	4.526206698796898e-10	1.7100690555542268e-7	protein_coding	Aldolase-type TIM barrel family protein	Encodes a glycolate oxidase that modulates reactive oxygen species-mediated signal transduction during nonhost resistance.	Aldolase-type TIM barrel family protein
AT4G00040	2.088945269988308	1.0769971102251663e-14	3.483802231286248e-12	6.718196921591821	3.204143243306032e-11	1.0515666661436262e-8	2.7204133296801594	7.1295910864159095e-12	2.306235095637483e-9	1.0612164544218465	3.442451367698615e-11	1.149597575160406e-8	-1.41848568575485	1.671869567785724e-11	5.7562175908411984e-9	1.1026196559368844	1.685057830007121e-4	0.06358888500729395	-1.0328838434184904	5.697871040802863e-14	1.982552238922863e-11	1.630669343060277	2.921279915378814e-7	6.370952741767375e-5	-1.3860161039272674	2.3096888165631172e-21	8.673894527605278e-19	1.4068760809985958	8.422002616143252e-10	2.81250561049626e-7	-1.6671474152757313	4.5961090973873324e-11	1.6588204899733853e-8	-1.1174665183198305	4.633467496129363e-10	1.7100690555542268e-7	protein_coding	Chalcone and stilbene synthase family protein		Chalcone and stilbene synthase family protein
AT2G42800	2.6229345447233103	1.762600399109149e-14	5.603245889443877e-12	1.0431507032604939	3.1789418666691865e-11	1.0515666661436262e-8	-0.49368831004980424	8.834030806130281e-12	2.808307931093623e-9	1.024168243654975	3.7635029514586046e-11	1.2351427358795609e-8	-1.1623071929967248	1.7057107525508985e-11	5.771478192898515e-9	-2.401230951477985	1.705183263080785e-4	0.06358888500729395	-0.8973294532868867	7.494808244137932e-14	2.5359588239863263e-11	2.475985659655475	2.9883088631417476e-7	6.404770254778459e-5	-1.266388237696669	2.4546998294923612e-21	9.059535267260946e-19	2.1758263437574428	9.596145467959616e-10	3.149355672113987e-7	1.3742919400009064	4.622667968022695e-11	1.6588204899733853e-8	-0.77027787577737306	4.4277695498795984e-10	1.7100690555542268e-7	protein_coding	receptor like protein 29		receptor like protein 29 (RLP29)
AT5G06165	1.5613644856387718	2.88696131681269e-14	9.02199877277837e-12	-0.544175671669916	3.536733966378486e-11	1.1410462889832964e-8	2.7727966167375566	1.2466933721842344e-11	3.896022440056426e-9	1.0753482494934117	4.535935905031827e-11	1.4634159313945905e-8	-0.8768438062568595	1.7390318108095546e-11	5.7844914045995785e-9	-0.5967219629268091	1.6598777151090454e-4	0.06358888500729395	-0.8661323095813187	9.312585918156162e-14	3.074487774582859e-11	-0.752265794340548	3.3627423922640196e-7	7.085127233598988e-5	-1.1907839069105626	4.428206177686848e-21	1.6066132447383841e-18	1.350579470228491	1.7627909124081335e-9	5.687241528421835e-7	1.4390049461896925	4.89278642470845e-11	1.7259926077535077e-8	-0.6872749627537912	5.125328794461235e-10	1.8595387826141896e-7	other_rna				NA	NA	NA	NA	NA	NA	NA	NA	NA
AT1G26580	1.4900625517940562	4.404728644655215e-14	1.3535731125025476e-11	-0.5887659596419315	3.915174346894719e-11	1.2420890615523496e-8	-0.6303447499484831	1.3105168018085961e-11	4.027218131957816e-9	1.2843167462000882	6.672541755405716e-11	2.1168638719024636e-8	-0.7698970640471218	1.7932377624362025e-11	5.865381847968412e-9	-2.0745965846571077	1.7368771762492395e-4	0.06369128605305961	2.3872796988159615	9.399707845858422e-14	3.074487774582859e-11	-0.7629646067366086	3.433460277157398e-7	7.113557450890603e-5	-1.4446057858885444	1.723551102643455e-20	6.149055817197633e-18	0.9765788368226241	1.8219004309234025e-9	5.779979117104495e-7	-1.49728167767898	5.7405183267642614e-11	1.991290132249076e-8	-1.198702000269876	6.844528254406985e-10	2.4418995302305984e-7	protein_coding			FUNCTIONS IN: molecular_function unknown
ATCG00440	-1.100124746203069	4.512774608488587e-14	1.3640416103493864e-11	-0.4382408012873982	5.957217452894117e-11	1.8589448232104838e-8	1.4885349395761291	1.5755954804608033e-11	4.7624310604485724e-9	0.5605684579420361	7.738996924333664e-11	2.414947646798218e-8	-1.2591588018944608	2.471036529127625e-11	7.949851128545843e-9	1.8521360510912568	1.8427432141566796e-4	0.06499517089399243	2.01882086361842	1.2140261155209985e-13	3.842784276951548e-11	-0.8462648240075423	3.506092523274342e-7	7.14495674702022e-5	-1.6424947256543632	2.5742014169839627e-20	9.033336972452247e-18	2.0734592270580636	2.0885115989978777e-9	6.517183325725344e-7	-0.8751382418837574	6.06092628626604e-11	2.06796817698451e-8	-1.1918398388181946	7.967321789785411e-10	2.795876889051582e-7	protein_coding	NADH:ubiquinone/plastoquinone oxidoreductase, chain 3 protein	Encodes NADH dehydrogenase D3 subunit of the chloroplast NAD(P)H dehydrogenase complex	NDHC
AT2G21330	-0.758408624504257	4.8527286409423296e-14	1.4431388819628173e-11	2.958828289322717	6.390087788708775e-11	1.9618600170656698e-8	-0.6406983458355957	1.8599675896087354e-11	5.531303615678365e-9	1.5791664427102214	9.40613396035249e-11	2.8878348376662844e-8	-1.7035592616321116	2.5275704990067488e-11	8.00057597467862e-9	0.685881436056601	1.861056161404201e-4	0.06499517089399243	-25.54609089444575	1.1976431708969148e-13	3.842784276951548e-11	-0.5970487064853732	3.718286337444802e-7	7.408378629985375e-5	-1.4873579711824056	3.1029295143443504e-20	1.0713114384525026e-17	1.258799495892778	2.4493162686486074e-9	7.519795995762297e-7	-0.8205012722239499	7.277870385693964e-11	2.4431341344749753e-8	-1.3509376686974306	8.321244419805474e-10	2.872976742747677e-7	protein_coding	fructose-bisphosphate aldolase 1		fructose-bisphosphate aldolase 1 (FBA1)
AT5G25560	1.508487507201275	7.795217991223939e-14	2.2814004654315395e-11	-0.6066088495120664	9.189918242934775e-11	2.776668154829579e-8	-1.0242720178199112	2.2046952691622728e-11	6.452408154414918e-9	0.665821394751848	1.1413379338230213e-10	3.448471042908129e-8	3.4634697243491517	2.9419408698361735e-11	9.164379296910302e-9	-4.162286139370715	1.8117159234444033e-4	0.06499517089399243	2.6029412200402082	1.315016000467962e-13	4.096379207806945e-11	-0.4264167165109494	3.75454793410891e-7	7.408378629985375e-5	3.4992145924818545	6.153668989401248e-20	2.0908799743987794e-17	2.189632060156911	2.8338678038669846e-9	8.562329150255247e-7	-1.4031686578461564	1.2954086201820032e-10	4.279577716166354e-8	1.1431810041360801	1.0682556325026992e-9	3.6296952491036157e-7	protein_coding	CHY-type/CTCHY-type/RING-type Zinc finger protein		CHY-type/CTCHY-type/RING-type Zinc finger protein
AT1G79850	-0.6462772793582352	8.613302844217915e-14	2.481438716276405e-11	-0.7352880479213895	9.48106458860725e-11	2.8198760069396717e-8	6.54838442592475	2.4038646921271427e-11	6.92538393647504e-9	-1.4783695962169927	1.4757175946202724e-10	4.3891069396245134e-8	6.579985948656643	5.233273918305664e-11	1.6047343851054476e-8	-1.4029996039681443	2.0562482700844044e-4	0.06784465202975036	-0.7237923245979052	1.4469519422860416e-13	4.4369424792755573e-11	-0.6166332847675519	4.236215181690479e-7	8.228186081811616e-5	-1.537936055808903	7.644314570895911e-20	2.5567843391343417e-17	1.23565600260263	3.033928952905717e-9	8.884744249009281e-7	1.4648923484471934	1.494383930624929e-10	4.859783241890101e-8	-1.1310737379285145	1.0907697106175277e-9	3.648283816481062e-7	protein_coding	ribosomal protein S17	nuclear-encoded 30S chloroplast ribosomal protein S17	ribosomal protein S17 (RPS17)
AT1G26190	2.528646286153212	9.483021555225176e-14	2.6899684836191043e-11	2.0750153509862814	2.0380238104378022e-10	5.968274343335934e-8	-0.6096506823058335	3.3286459544619884e-11	9.442088324364636e-9	-1.376413674989773	1.7279455986589523e-10	5.06022222622664e-8	-1.2053350060969568	7.325758306614098e-11	2.211815488727718e-8	1.1694900777685189	2.0659902217949616e-4	0.06784465202975036	-1.0174708396925214	1.839291034039033e-13	5.553244083540926e-11	-1.0482994019010137	4.3905694390293494e-7	8.396795184088284e-5	-1.1774350122350317	2.1607875626553843e-19	7.115972087107871e-17	-3.8728042343598306	3.007848681155926e-9	8.884744249009281e-7	0.9143237439858294	1.5398855158558638e-10	4.930713421770476e-8	-0.7828766910449074	1.260662889152945e-9	4.151653816185837e-7	protein_coding	Phosphoribulokinase / Uridine kinase family		Phosphoribulokinase / Uridine kinase family
AT2G35750	1.4631686073684875	1.3559318301094184e-13	3.787980467205675e-11	1.362285394695634	2.2439628149472893e-10	6.471792754927524e-8	6.608310499012026	4.326727845569159e-11	1.2087304244940025e-8	-1.5028292732006263	2.2330927508541196e-10	6.440442501895177e-8	-0.8215779962187959	9.058094354604194e-11	2.691822932550023e-8	-3.3682269495530353	2.059944079801296e-4	0.06784465202975036	-0.7886920921970741	1.9332218991666342e-13	5.748406025931091e-11	-0.4408701973457501	4.633648976594282e-7	8.727407640612653e-5	-1.3571447011218996	2.666004708588035e-19	8.646741938187193e-17	1.276634747650693	3.5578071047322147e-9	1.0107889289339957e-6	-2.344353063819188	1.6565596975946838e-10	5.223935906975478e-8	1.722769814786432	1.4072883780153572e-9	4.564305306029808e-7	protein_coding			unknown protein
AT5G41070	2.3478066422107218	1.5046429828918837e-13	4.14068765948665e-11	1.4360502488601787	3.412133916582769e-10	9.551466044434266e-8	1.8774521971593854	4.436064456541096e-11	1.220778454473205e-8	-3.0184496143294974	2.619625264474524e-10	7.442472673025756e-8	-1.2373269563216625	9.327080734440843e-11	2.691822932550023e-8	-0.9620158966178429	2.0011611406124772e-4	0.06784465202975036	-0.8344447327823101	2.3952865437669473e-13	7.016044540511394e-11	-0.5877892388424641	4.842587579985845e-7	8.984806896537915e-5	-1.2667155107552381	3.159372599223555e-19	1.0093959680444689e-16	1.942328797887153	3.535182732095151e-9	1.0107889289339957e-6	-0.9139973695742841	2.1953561059655217e-10	6.81969352738215e-8	25.10603594340038	1.5367358139143148e-9	4.909756243679077e-7	protein_coding	dsRNA-binding protein 5	Encodes a double-stranded RNA binding protein.	dsRNA-binding protein 5 (DRB5)
AT1G20340	-0.5908175833464593	1.5450293564917157e-13	4.173828618293755e-11	-0.46579428044408044	3.4024161153414034e-10	9.551466044434266e-8	-0.5696441106247268	4.6034968342598526e-11	1.2482246269129876e-8	-2.1262405583133654	2.794248475393068e-10	7.821841136633389e-8	-0.9988983253155546	9.226540569454649e-11	2.691822932550023e-8	0.8265115768922027	2.1138406261488117e-4	0.06839517861253847	-1.2046423683606118	2.960026794360377e-13	8.542724388135647e-11	-0.5351683878374347	5.297872221090656e-7	9.684977879467344e-5	-1.066771946969312	3.2280686119818613e-19	1.016177010412996e-16	1.2738002969370243	3.6284389425113404e-9	1.0156961069221084e-6	-1.374092492088438	2.35697672927279e-10	7.214081862699202e-8	-0.7454039424964419	1.7706792406146575e-9	5.573994091852553e-7	protein_coding	Cupredoxin superfamily protein	recombination and DNA-damage resistance protein (DRT112) One of two Arabidopsis plastocyanin genes. Predominant form, expressed 10x higher than PETE1. PETE2 is thought to be post-transcriptionally regulated via copper accumulation and is involved in copper homeostasis. Mutation of this gene does not have obvious effect on photosynthesis. In plsp1-1 mutant plastids, the nonmature form of the prote…	DNA-DAMAGE-REPAIR/TOLERATION PROTEIN 112 (DRT112)
ATCG01040	-0.832791147914096	1.5619599450171877e-13	4.173828618293755e-11	-0.6837508442745989	3.941568361367405e-10	1.0873587501250516e-7	1.2889619621845139	5.565342683653136e-11	1.4871563536405293e-8	-1.7529692215202395	3.0797667269250516e-10	8.496139079278024e-8	-1.3803006630762231	9.594375069989643e-11	2.728834938384735e-8	-2.5442923106353907	2.2396187439183924e-4	0.07039441657670352	1.7771468436934577	3.0079844860658907e-13	8.555318194064217e-11	1.8081264812088336	5.518209017948895e-7	9.941573377119232e-5	-1.6505136289400861	4.2780253135549885e-19	1.3271798530718562e-16	1.1707299449332442	4.199087503665674e-9	1.1584004439460306e-6	-1.2915190712728917	2.4100492415879947e-10	7.269616647126222e-8	-1.468206051233755	1.9968742657105964e-9	6.194940656782757e-7	protein_coding	Cytochrome C assembly protein		YCF5
AT4G08035	1.520246476274842	1.7982375564557551e-13	4.7365577237044586e-11	-0.548373079329376	4.2301922748202513e-10	1.1503101421600499e-7	-0.6424573997113568	8.65274411477772e-11	2.2791327998324513e-8	2.1289409460986097	3.4755659950114406e-10	9.451056959291825e-8	-1.2506521600026306	1.1415350542453987e-10	3.200375062795135e-8	-0.7980329732849071	2.2239664775032455e-4	0.07039441657670352	2.159037191210986	3.116094912041895e-13	8.613149668848195e-11	-0.489885290259436	5.656303948299241e-7	1.0044787768758267e-4	-1.2539660909708412	6.351276882046058e-19	1.9422204705296845e-16	-0.9350452113958556	4.3081287066700165e-9	1.1715032847351966e-6	-0.7269022235012604	2.5361927673134235e-10	7.540825723727754e-8	-1.0377818629608078	2.0632053082323448e-9	6.30928183257451e-7	other_rna	other RNA	Unknown gene		NA	NA	NA	NA	NA	NA	NA	NA	NA
AT1G13440	-0.5372421496589094	1.8360014949642945e-13	4.7679148681903744e-11	-0.5903085237200032	6.306080693699327e-10	1.6906513521769956e-7	1.635602822244505	9.635826826045181e-11	2.5023292256143808e-8	1.075884524293372	4.033911023429832e-10	1.0814858638167162e-7	-1.2560396911961693	1.3764038219271334e-10	3.804496479622534e-8	-1.9446857624537446	2.3880676827093273e-4	0.07297536827079253	-1.210847551868481	3.1018601467616243e-13	8.613149668848195e-11	-0.6255385451477677	6.504329577374378e-7	1.1388073376949421e-4	-1.114166932173735	8.044454847819306e-19	2.425346485527043e-16	1.6245004591541192	4.3767558997528045e-9	1.1734020922787975e-6	1.1454961770614043	2.579745710694357e-10	7.562288376997415e-8	-0.6771838908437127	2.4414405930242585e-9	7.360771455532011e-7	protein_coding	glyceraldehyde-3-phosphate dehydrogenase C2		glyceraldehyde-3-phosphate dehydrogenase C2 (GAPC2)
AT5G15022	1.4537985848546615	2.3933247299037057e-13	6.128905745828406e-11	1.3067349039340839	7.239279336694425e-10	1.9138844746385885e-7	-0.6927487790814748	1.0708987757567114e-10	2.742393281583645e-8	2.0142562814542373	4.2094637378606387e-10	1.1128769756969064e-7	-2.32712697596274	1.509582542303682e-10	4.1146607489874664e-8	-0.7718747848737707	2.3603183629406757e-4	0.07297536827079253	2.658228692219492	4.657214791760799e-13	1.26941444844869e-10	-0.48857933938641723	6.88031503503023e-7	1.1835656951048161e-4	-1.409145851068841	9.48305753341044e-19	2.819365688335887e-16	1.5176145816561835	4.447141696360635e-9	1.175713085975343e-6	-0.9144487488130163	2.915117551680833e-10	8.426714111546275e-8	-0.7467285793292588	2.477980669409086e-9	7.367174195745958e-7	other_rna		Potential natural antisense gene, locus overlaps with AT5G15030		NA	NA	NA	NA	NA	NA	NA	NA	NA
AT2G01450	0.9198158193219602	2.7180474085664644e-13	6.865117550568283e-11	1.1629935107279532	8.096164638181674e-10	2.111102655997098e-7	-0.5273798946595132	1.3166965809168606e-10	3.325650898485627e-8	-1.7987873893845314	4.883125555473505e-10	1.2732917116224408e-7	-0.7776132777695988	1.7351401416060565e-10	4.6646746957560085e-8	-4.539067218506777	2.4310510393217485e-4	0.07327121228377687	-0.7380178166643092	5.029132354310433e-13	1.352009896621127e-10	-0.49607750605576373	6.950389811169784e-7	1.1835656951048161e-4	-1.2826524424655237	1.0868887262653587e-18	3.1871150786899e-16	1.6593012120579562	4.632430566966406e-9	1.2079221348247335e-6	-2.0094885032173937	3.06195747243642e-10	8.729934366276604e-8	-0.8773326665377906	2.535526993022791e-9	7.434998741458339e-7	protein_coding	MAP kinase 17	member of MAP Kinase	MAP kinase 17 (MPK17)
AT2G05070	-0.8140144997625185	2.8917786329306336e-13	7.205218166753381e-11	-0.4503596985517379	9.14923281717865e-10	2.353454684797238e-7	1.010152918036311	1.4462332428266824e-10	3.603466017734915e-8	0.8733602214269686	6.803816266212207e-10	1.750143819288505e-7	-1.2291786882876863	1.79206792495206e-10	4.7313130882617936e-8	-5.624765932125443	2.5895833050225767e-4	0.07699461064473882	-0.8502891039255903	5.267540984571991e-13	1.3969661057057478e-10	-2.327917682719657	7.940865733255067e-7	1.316172025734583e-4	-1.5117079486023088	1.2213393141247447e-18	3.532971534885714e-16	2.6710611400082764	4.856230232270343e-9	1.249166790152243e-6	-1.0279238714199648	3.113832304555897e-10	8.757863750638093e-8	-1.2766001543421912	2.7951505382720488e-9	8.085539516520469e-7	protein_coding	photosystem II light harvesting complex gene 2.2	Encodes Lhcb2.2. Belongs to the Lhc super-gene family encodes the light-harvesting chlorophyll a/b-binding (LHC) proteins that constitute the antenna system of the photosynthetic apparatus.	photosystem II light harvesting complex gene 2.2 (LHCB2.2)
AT1G30590	1.5301950036687184	3.529271825056272e-13	8.676361854718339e-11	-0.5231019440546473	9.706926551176847e-10	2.463617958688684e-7	-0.9268187001740978	1.7333238303989856e-10	4.261203304652866e-8	1.2068391147712	7.264379551287884e-10	1.843699530116865e-7	3.0396744518558982	1.808145129272023e-10	4.7313130882617936e-8	0.773642176100998	2.6314409060637016e-4	0.0770285327163083	1.083598391999677	5.876519074854523e-13	1.537689157920267e-10	-0.5849959221247915	7.848179784867273e-7	1.316172025734583e-4	-1.1613918793741185	1.3207580890033757e-18	3.7696196870941686e-16	1.2441743651482002	5.0632520782989825e-9	1.2761532541254113e-6	-1.0662770267758022	3.7766080797311344e-10	1.0446671361752021e-7	-0.7739334159769224	3.750713408489869e-9	1.070503616295122e-6	protein_coding	RNA polymerase I specific transcription initiation factor RRN3 protein		RNA polymerase I specific transcription initiation factor RRN3 protein
AT3G41768	1.397343342004774	4.369896101022656e-13	1.0601597935612596e-10	-0.6210974212580872	9.934809544161122e-10	2.488277627277723e-7	-0.5075223485380526	1.8062487221494832e-10	4.382054465656865e-8	0.7193197404845784	1.3673922744258005e-9	3.424777887328304e-7	-0.8073425366565339	2.137808989848647e-10	5.5203291349710124e-8	0.6240014451912861	2.6749483104495113e-4	0.0770285327163083	1.788599892179865	6.264676097109777e-13	1.6176877421813074e-10	-0.5724736716570423	8.287749782867615e-7	1.3555923361950964e-4	-1.5337610558903427	2.3529380657634105e-18	6.627235820490995e-16	-0.806139028904004	5.095227071895522e-9	1.2761532541254113e-6	-0.8859576248335489	3.8146688295447727e-10	1.0446671361752021e-7	-0.5333141998660679	3.917199688487599e-9	1.1033102175232309e-6	ribosomal_rna	rRNA		18SrRNA	NA	NA	NA	NA	NA	NA	NA	NA	NA
AT3G24450	2.029881534148385	4.641366401057719e-13	1.1113962818532756e-10	1.157455627996759	1.3189500352161565e-9	3.2605472623817585e-7	4.253522935273686	2.1033795678790567e-10	5.0366379834485776e-8	1.4609616614674463	1.4379770258057036e-9	3.554791257949554e-7	-1.3613430169416298	2.276443609498147e-10	5.801974783948199e-8	-1.1239737520577955	2.6957535765638306e-4	0.0770285327163083	-0.7177759085652036	7.51319133325874e-13	1.9148880508467892e-10	-0.48203174531642706	8.427586627786353e-7	1.360562719091067e-4	-2.578810968563926	3.0582664553267614e-18	8.501980745808397e-16	1.0406464611603752	5.192945676763646e-9	1.2837366358077403e-6	-0.8780008417544286	5.540874740515515e-10	1.4976912464201224e-7	-1.720139515469944	4.1277840649498565e-9	1.1475239700560602e-6	protein_coding	Heavy metal transport/detoxification superfamily protein		Heavy metal transport/detoxification superfamily protein
AT3G13855	1.8488973409637612	5.03995150807117e-13	1.1913669987925158e-10	2.9939052167978724	1.511479665277919e-9	3.6885917216109216e-7	-0.776367740660787	2.331074385358906e-10	5.5103012201599365e-8	0.7089265519801303	1.4605098261510939e-9	3.5642057103571887e-7	2.735120797857565	2.610562849418518e-10	6.568243066645952e-8	-0.9329253984957596	2.8126542014574355e-4	0.07933848428264936	-1.0195499283116856	7.697793318312756e-13	1.936784536819075e-10	1.5040207920041448	8.553747858799109e-7	1.363226149137586e-4	-1.0751225345614541	3.1764830192397522e-18	8.717409680749506e-16	1.6134745529141377	5.827993294866467e-9	1.422254517535682e-6	-0.9253757597753495	5.701600912900318e-10	1.521377176925568e-7	-0.8308899515118778	4.392407017053224e-9	1.2054341616287348e-6	small_nuclear_rna	U6-26
ATCG00380	-0.8474723652445699	5.524536900102923e-13	1.28938495397592e-10	-0.495267203453343	1.6748310644315753e-9	4.035494849551271e-7	2.6955041409057254	2.6489255710886286e-10	6.167699732644133e-8	1.2107821473096592	1.6668403712273485e-9	4.016241324849694e-7	-1.212486067461558	2.9823786389368646e-10	7.408757061915946e-8	-3.645312484945993	2.8993465129223937e-4	0.08074863541432722	-0.7983599449096657	1.0534020143563269e-12	2.6168372824991034e-10	1.1069955220309415	8.675219195013887e-7	1.3650841748508562e-4	-1.20541588001946	8.053588601197664e-18	2.1822166784460406e-15	1.0040565861553488	5.903891458163135e-9	1.422538910204244e-6	-0.8089976684116702	6.16231856706158e-10	1.623497928306996e-7	-1.2784897784964258	5.5590428114704605e-9	1.5062894990169201e-6	protein_coding	chloroplast ribosomal protein S4	Chloroplast encoded ribosomal protein S4	chloroplast ribosomal protein S4 (RPS4)
AT1G05190	-0.6144683709228679	5.725357392509757e-13	1.3195517450386864e-10	2.416156538855043	2.0701992030348317e-9	4.925780228721003e-7	-0.5546944373171845	2.7095329121606185e-10	6.167699732644133e-8	1.398820646440238	1.7084957691493895e-9	4.065152120719829e-7	-1.144622009433887	3.220174826949885e-10	7.899491372361436e-8	-2.119713983869685	2.991431630651202e-4	0.08227184842198468	-0.7484098942393105	1.0747443364238853e-12	2.6364822002898435e-10	-0.5164869187036703	8.975111204677738e-7	1.394620092316862e-4	-1.7692820929700575	9.565298703759066e-18	2.559434800658332e-15	1.9763608977382912	6.200433586827365e-9	1.475315666565736e-6	-2.24761140595798	6.839940382884049e-10	1.7794959898620716e-7	-0.6160308886144905	5.740803489594372e-9	1.536095493728214e-6	protein_coding	Ribosomal protein L6 family		embryo defective 2394 (emb2394)
AT5G14740	-0.9519860654644619	1.1076090368894238e-12	2.460493424357494e-10	2.340786368942589	2.3291530644630426e-9	5.47350970148815e-7	-0.732535969474304	2.677316926748794e-10	6.167699732644133e-8	2.2029911935152064	1.9694231207943695e-9	4.6281443338667683e-7	-1.07844163548689	3.2908084437007116e-10	7.9731007046452425e-08	-3.9540371076074297	3.230320025622316e-4	0.08632200005510046	1.6491061983133075	1.119673474417456e-12	2.7127891278324167e-10	-0.46561897579434786	9.659688409289082e-7	1.4643852026325924e-4	-0.9461341994803144	1.0573138982982672e-17	2.7941804082682353e-15	1.501507972316878	7.325045643713029e-9	1.721385726272562e-6	-1.8524782859350741	7.71377530174265e-10	1.9820593253724665e-7	-0.8842396881846091	6.1486615614615815e-9	1.624916659069711e-6	protein_coding	carbonic anhydrase 2	Encodes a beta carbonic anhydrase likely to be localized in the cytoplasm. Expression of its mRNA is seen in etiolated seedlings and points to a possible nonphotosynthetic role for this isoform.	carbonic anhydrase 2 (CA2)
AT5G27860	1.1580399608328527	1.0905570248650775e-12	2.460493424357494e-10	0.8292490783760357	2.8148663161378205e-9	6.534265893619928e-7	1.7715787802976546	2.909225415444135e-10	6.541499781702312e-8	1.0842262068742983	2.26757135788243e-9	5.26380741430391e-7	6.324949112201228	3.6238069102098553e-10	8.672830562544929e-8	0.7655725889619178	3.295631308348531e-4	0.08632200005510046	-0.9747596749359262	1.1501075537671988e-12	2.721510566864387e-10	-0.5101561406515143	9.628296412098587e-7	1.4643852026325924e-4	-1.3670014550751788	1.3344041062839875e-17	3.4834456462335412e-15	3.220805767107437	8.164761635749036e-9	1.8953199723961329e-6	1.3426357043585118	8.073417783427415e-10	2.0491712722740827e-7	-0.7167791940770346	6.463275235013738e-9	1.687230118057367e-6	protein_coding			unknown protein
AT5G38420	-0.9645312627562019	1.1046465647891967e-12	2.460493424357494e-10	2.44418732598469	2.885879345547186e-9	6.618399197890445e-7	-0.4821487079658739	3.4616058927934646e-10	7.68976981341276e-8	1.7230381897272233	2.4077126366099003e-9	5.521784341911982e-7	-0.6845063472657859	5.007386283135015e-10	1.1839753711629479e-7	-2.1697361796572454	3.2612707780616494e-4	0.08632200005510046	-0.7672979164203613	1.151008290699333e-12	2.721510566864387e-10	0.7432104646034341	1.0104510078129604e-6	1.513363431099146e-4	-1.3245685176828026	1.585679505849243e-17	4.089524759302276e-15	1.6921419063579242	8.43371620609218e-9	1.934166120276683e-6	-2.2773694760629883	8.268624268031617e-10	2.073432251693278e-7	-2.0619477126597463	6.76236306398374e-9	1.7440378764775416e-6	protein_coding	Ribulose bisphosphate carboxylase (small chain) family protein	Encodes a member of the Rubisco small subunit (RBCS) multigene family: RBCS1A (At1g67090), RBCS1B (At5g38430), RBCS2B (At5g38420), and RBCS3B (At5g38410).	Ribulose bisphosphate carboxylase (small chain) family protein
AT5G48500	1.964227663599083	1.2598736356569338e-12	2.7654226302669697e-10	1.0393060693781382	3.2832451043576726e-9	7.440067923981941e-7	1.8464888049959745	4.0018900467627796e-10	8.784148652644301e-8	0.6282517583271928	2.4579438692855728e-9	5.569876375220343e-7	-1.9203307825240878	5.79619815053197e-10	1.354171294097499e-7	-0.6940393048835357	3.2278232139910717e-4	0.08632200005510046	-0.5933631923197809	1.30957240552793e-12	3.0595664831530504e-10	-0.436850882125247	1.0239803295347693e-6	1.515368985291276e-4	-1.6467012837863744	1.7920650372485276e-17	4.566779069921664e-15	1.0094118347194116	9.380425544318187e-9	2.1256714313821034e-6	-1.0918345928163438	8.647757941709155e-10	2.1426879290570553e-7	-0.8108628222102295	7.999235139370879e-9	2.0384717546830125e-6	protein_coding			unknown protein
AT3TE63065	2.1136400017040065	1.4228992462149733e-12	3.086519564907256e-10	-0.39162787324188486	3.4425707690529236e-9	7.709333481049695e-7	-0.6825685617646321	4.14385956726124e-10	8.988762670725027e-8	-3.5668678757380317	2.6420533340417854e-9	5.916645319233575e-7	-1.6650047223860376	6.674414048943942e-10	1.541004420123822e-7	-2.135031866592092	3.3580484247687275e-4	0.08692209581383711	-1.3293518398299102	1.3496121083267031e-12	3.1160161912837117e-10	-5.5815741032121755	1.0741951378731585e-6	1.5347760367360913e-4	-1.2460811669892944	2.0462716475418176e-17	5.153234222032959e-15	1.6964064299344526	1.010979835604551e-8	2.2640001377332504e-6	-1.3191184393211253	1.040359281832497e-9	2.5474114979740894e-7	-0.482563496626523	9.088826947239844e-9	2.2622724375885594e-6	NA	NA	NA	NA	NA	3	2619	TRUE	15598179	15600798	Unassigned	Unassigned	REST
AT4G10340	-0.5913287107045442	1.7264288365251574e-12	3.7013831264942853e-10	-0.8596381615513948	4.01388965680486e-9	8.884231350846571e-7	2.821355579597122	4.656823683106412e-10	9.98401338012977e-8	1.2016222824719311	2.8320020689832057e-9	6.268274346871549e-7	1.4109333339126002	9.096921345570302e-10	2.075896295428107e-7	-0.6496528290111584	3.675547043135123e-4	0.09403416981751045	-1.1763113498753583	1.4502153582747966e-12	3.27131912714286e-10	21.103593252275985	1.0864796977940314e-6	1.5347760367360913e-4	-0.9580189330064126	2.0763873679436897e-17	5.168273023046816e-15	1.1347594487024875	1.0457342213187322e-8	2.314598942186287e-6	8.097602549380428	1.1142128745933753e-9	2.696524716152549e-7	-0.7748294052894206	9.077503766542168e-9	2.2622724375885594e-6	protein_coding	light harvesting complex of photosystem II 5	photosystem II encoding the light-harvesting chlorophyll a/b binding protein CP26 of the antenna system of the photosynthetic apparatus	light harvesting complex of photosystem II 5 (LHCB5)
AT1G30820	0.8608220313123396	2.082902774627354e-12	4.414317397537834e-10	0.9997212407300176	4.29556701336255e-9	9.398404379236339e-7	-0.5846256253969525	4.932393123136075e-10	1.0453271770618731e-7	1.5313391924839899	3.650017104407931e-9	7.843967711203973e-7	1.216467992829687	9.306357001714304e-10	2.0992788064211864e-7	-3.771887968936449	3.812440628812792e-4	0.09486046599910405	-0.97315989155621	1.4375068524946606e-12	3.27131912714286e-10	23.3152477587779	1.073958951762285e-6	1.5347760367360913e-4	-1.3048859657530125	3.2180062806366484e-17	7.91777499348369e-15	3.497434928297213	1.4638263437744273e-8	3.202751086637497e-6	-1.2316492514043702	1.1932508868257651e-9	2.8546127250005344e-7	-1.188852353725706	9.368742624920538e-9	2.305141432517805e-6	protein_coding	CTP synthase family protein		CTP synthase family protein
AT2G30990	1.5719144947689665	2.311668541542092e-12	4.84347097374467e-10	1.6718747830178153	4.387024427160207e-9	9.48943295124938e-7	-0.6997780294106746	5.492247551724851e-10	1.1507506858943502e-7	1.1071821919469542	3.667523647476509e-9	7.843967711203973e-7	-0.6516182529145198	1.0011062806677135e-9	2.2325807679663495e-7	0.8897939743759018	3.82862464941508e-4	0.09486046599910405	1.2978006096752912	1.6734390203940407e-12	3.7319591790037555e-10	0.7881452023516524	1.0747511383677729e-6	1.5347760367360913e-4	-2.087118528803173	3.621367104761937e-17	8.808975482333412e-15	-4.697512390440936	1.4915838036338346e-8	3.226397466155687e-6	0.91274016924177	1.3493316771784348e-9	3.1913227496721323e-7	-0.8794524656599945	1.0057276246918254e-8	2.446432447062865e-6	protein_coding	Protein of unknown function (DUF688)		Protein of unknown function (DUF688)
AT5G02810	1.224305078182994	2.370344262330065e-12	4.856045278760194e-10	-0.6028695758318395	5.314597126728142e-9	1.1366669248007885e-6	-0.7383782733246473	6.181589526100528e-10	1.2806308728341743e-7	1.148092270777746	3.6330816471322667e-9	7.843967711203973e-7	3.7522266628312773	1.1650824941067034e-9	2.569072353577984e-7	0.5041545382590434	3.8485734854067235e-4	0.09486046599910405	-0.6355013935600482	1.880844107426844e-12	4.1473669222754853e-10	0.7653355265794001	1.1557830698152613e-6	1.6143302630194958e-4	-1.2783274041631674	3.673524680719287e-17	8.83544599050304e-15	1.5930935116309246	1.6969945586720924e-8	3.6294709465531773e-6	1.892817900637732	1.4618906567339434e-9	3.418688790854333e-7	-0.7229826343140477	1.1017809751952708e-8	2.649968938767412e-6	protein_coding	pseudo-response regulator 7	PRR7 and PRR9 are partially redundant essential components of a temperature-sensitive circadian system. CCA1 and LHY had a positive effect on PRR7 expression levels. Acts as transcriptional repressor of CCA1 and LHY.	pseudo-response regulator 7 (PRR7)
AT5G42620	1.2955088159017671	2.3598049587711616e-12	4.856045278760194e-10	-0.5432140612900045	5.529415482735219e-9	1.1694713745984988e-6	1.704571992463189	8.66800758595523e-10	1.7757858207760283e-7	1.1435362295994733	4.395899414889558e-9	9.287076081424997e-7	-1.0411174473134346	1.5893621765820986e-9	3.4656925239359646e-7	-3.672171013255635	3.8803026724476704e-4	0.09486046599910405	1.205520444286619	1.9064842490979517e-12	4.1571948209497e-10	1.223406970853853	1.1935713211403709e-6	1.6485872325662168e-4	-1.175161832464756	4.891743877045215e-17	1.1560347313075714e-14	1.4881710705094693	1.9151634481424365e-8	4.050570692821253e-6	-1.3945681593739774	1.5480467461692576e-9	3.579944103113418e-7	-1.210741618194437	1.5290509946834548e-8	3.6367628435771145e-6	protein_coding	metalloendopeptidases
AT4G34000	1.3292559521504586	2.7595619266625376e-12	5.530522043891725e-10	6.410445450170416	5.746435988869002e-9	1.2020154840452906e-6	-0.5735094548430082	1.2899958768809936e-9	2.6137301074650287e-7	0.6075515000464521	4.439841993221302e-9	9.287076081424997e-7	-1.1573445484727543	1.683934749002298e-9	3.6315625768318793e-7	-3.7632080729913233	4.0325765676855785e-4	0.09749972488155835	1.4738377735512087	2.187777671493199e-12	4.718146901434509e-10	-0.7783499719476957	1.2800531987794781e-6	1.7486089356074386e-4	-1.1467786834082234	4.914470734793469e-17	1.1560347313075714e-14	1.1315466299298647	2.0781082898094938e-8	4.3469001424751335e-6	-1.8214883615401125	1.598012189289412e-9	3.654882164360498e-7	-1.000693517585973	1.665093345029824e-8	3.9168118839240015e-6	protein_coding	abscisic acid responsive elements-binding factor 3	Encodes an ABA-responsive element-binding protein with similarity to transcription factors that is expressed in response to stress and abscisic acid.	abscisic acid responsive elements-binding factor 3 (ABF3)
ATCG00720	-0.9717213146487124	2.752090139752439e-12	5.530522043891725e-10	3.4203054073247268	5.849788638110997e-9	1.210333986156987e-6	1.9779103800697764	1.3042042913973922e-9	2.6137955135636e-7	1.0177479445678201	4.503784528116775e-9	9.318428097032913e-7	-1.0915673244457498	1.759596289836502e-9	3.75348665087406e-7	-4.5670209061297	4.36932653940407e-4	0.09913232950142775	1.6814847384529528	2.259514283942399e-12	4.819887806779303e-10	-0.4925851017395914	1.3686936934965733e-6	1.7775293287835347e-4	-1.0549301951272658	5.988958120381876e-17	1.3934743209227656e-14	-6.72873671127466	2.1042125475733164e-8	4.3536615046802255e-6	-2.034030524992797	1.6382061206288256e-9	3.7060852161573635e-7	-1.2570346176264244	1.9255333076526677e-8	4.480213693870979e-6	protein_coding	photosynthetic electron transfer B	Encodes the cytochrome b(6) subunit of the cytochrome b6f complex.	photosynthetic electron transfer B (PETB)
AT3G25520	-0.5155602790417063	2.8629531267967755e-12	5.676035457191284e-10	-0.5259879049193983	6.36390281716831e-9	1.3025472056429978e-6	1.1697598775039604	1.329064892415837e-9	2.634978331867011e-7	1.130638322526011	4.716070242168639e-9	9.652730866632265e-7	-1.4521859722837855	1.8021097783347964e-9	3.8028391827763854e-7	0.5224368913877286	4.388294575016526e-4	0.09913232950142775	-1.3050890384839307	3.018192258406132e-12	6.369034738840896e-10	0.8530594614133036	1.3727199385666423e-6	1.7775293287835347e-4	-1.0197342060520402	1.1545927933633718e-16	2.6575498209393912e-14	0.9334981916974292	2.9872835243801324e-8	6.1142948265135295e-6	1.197476503056397	1.6579703959325883e-9	3.7104664355424683e-7	-1.1130294114091246	2.275059609146846e-8	5.180843190786956e-6	protein_coding	ribosomal protein L5	Encodes ribosomal protein L5 that binds to 5S ribosomal RNA and in involved in its export from the nucleus to the cytoplasm. Identified in a screen for enhancers of as1. as1/pgy double mutants show defects in leaf vascular patterning and adaxial cell fate. Double mutant analysis indicates pgy genes function in the same pathway as REV, KAN1 and KAN2.	ribosomal protein L5 (ATL5)
AT5G28490	1.9973143567683183	2.9588834073570635e-12	5.803818326047823e-10	1.7194574901306958	7.036427876349519e-9	1.4248766449607777e-6	1.856450937442338	1.3579510609580846e-09	2.6636065597814005e-7	0.9727116987508327	4.906556688655564e-9	9.935777294527517e-7	-2.54189663788138	2.2747911473159144e-9	4.7492315176675346e-7	-1.6201631597424522	4.3562910098736456e-4	0.09913232950142775	-1.197479961885751	3.296879461001364e-12	6.883112704484231e-10	-0.7121311184227843	1.3663422309639547e-6	1.7775293287835347e-4	-1.0808333434758415	1.25135380116459e-16	2.8196294176557068e-14	0.5175720662243051	3.2406782006444634e-8	6.562373356305038e-6	25.00920778089467	1.774977744246031e-9	3.9300650841481536e-7	-0.6923940550734836	2.2730755477544237e-8	5.180843190786956e-6	protein_coding	Protein of unknown function (DUF640)	Encodes a nuclear protein that mediates light regulation of seedling development in a phytochrome-dependent manner.	LIGHT-DEPENDENT SHORT HYPOCOTYLS 1 (LSH1)
AT3G10450	1.6412506245364824	3.5573180967712804e-12	6.904192744028301e-10	1.4482310309559894	7.445686046539711e-9	1.4918803567987728e-6	-0.5151502815084366	1.6369280493764062e-9	3.1770188815160186e-7	1.0630115302811043	5.162670180865563e-9	1.034436072555537e-6	-1.2069375834200224	2.4713563500172865e-9	5.105301933588341e-7	-4.787531937587654	4.357061255180148e-4	0.09913232950142775	1.9289300919727594	5.157898186031976e-12	1.0655131779039738e-9	1.2719385799591278	1.3422062181311924e-6	1.7775293287835347e-4	-1.2674298763383027	1.2436405375285106e-16	2.8196294176557068e-14	1.9136877387732623	3.3454709524323923e-8	6.70326732416322e-6	-1.1051032568510262	1.8490423322093172e-9	4.008762297945054e-7	-0.807374252712971	2.426527025315087e-8	5.467603947778395e-6	protein_coding	serine carboxypeptidase-like 7		serine carboxypeptidase-like 7 (SCPL7)
AT3G27830	-0.6138136516833828	3.952209214268843e-12	7.590711822155096e-10	-0.8824016138086648	8.168929851352689e-9	1.6197456220885254e-6	1.530700347999834	1.6722031998472219e-9	3.2116752707065704e-7	1.099647076486144	5.382354759163748e-9	1.0562177612441438e-6	-1.98680845714127	2.5378661784940296e-9	5.188085807598472e-7	-1.3686729938352038	4.4154932693118445e-4	0.09913232950142775	-0.8690087572574012	5.954282863287398e-12	1.2172166790834915e-9	1.0298674103749295	1.3246383536998115e-6	1.7775293287835347e-4	-1.4708796649657774	1.3010038398152152e-16	2.9009675203213014e-14	0.4596819095855267	4.144960529890463e-8	8.218679550673435e-6	-1.054049585277348	1.8454036489408012e-9	4.008762297945054e-7	-0.6709014728227174	2.5346116478448325e-8	5.6516559306006756e-06	protein_coding	ribosomal protein L12-A	50S ribosomal protein L12-A	ribosomal protein L12-A (RPL12-A)
AT4G36130	-0.6229950750652956	4.7875485839771696e-12	9.100290803234129e-10	3.4716078901521117	9.717174282609323e-9	1.9068702316440047e-6	-0.7207251546211415	1.7872645789942166e-9	3.3972767327314813e-7	1.1526713988762005	5.331222929880137e-9	1.0562177612441438e-6	-0.8412389188889436	2.6149219544929077e-9	5.290499315146733e-7	-2.5354066298192652	4.4036346557231555e-4	0.09913232950142775	-0.7722966433307267	6.155407402414625e-12	1.237902842588665e-9	2.074226789034957	1.511921292706468e-6	1.8984538979428388e-4	-1.1720878730730815	1.5112498711049253e-16	3.335032447512581e-14	1.2972617651518195	4.7731146553344885e-8	9.366622418999174e-6	-1.032577777407824	2.011287440978341e-9	4.3155593308332173e-7	1.2048722484586878	2.7884606939605126e-8	6.153586558239045e-6	protein_coding	Ribosomal protein L2 family		Ribosomal protein L2 family
AT3G50820	-0.8297552394266384	5.800209134245576e-12	1.0912679185430605e-9	-0.47325577354177223	1.065490882514178e-8	2.0486483786522604e-6	-0.552819898193296	1.8606266417907407e-9	3.5006361246262936e-7	0.9195863490571085	6.416204969523757e-9	1.2462496081110687e-6	-1.7082680167610467	3.9935738959238805e-9	7.997335480357771e-7	-3.544202951763997	4.3167093023611084e-4	0.09913232950142775	-0.7520620950499187	6.181629481461868e-12	1.237902842588665e-9	4.2213514858138135	1.5062118635709697e-6	1.8984538979428388e-4	-1.890806891529587	1.651655466076376e-16	3.6076874394725415e-14	1.2732923560110687	5.322238698805499e-8	1.0337634044057416e-5	2.38243778148815	2.0987158901296726e-9	4.4572014103335587e-7	-1.2796919181118873	3.1728677380852045e-8	6.930449673617539e-6	protein_coding	photosystem II subunit O-2	Encodes a protein which is an extrinsic subunit of photosystem II and which has been proposed to play a central role in stabilization of the catalytic manganese cluster. In <i>Arabidopsis thaliana</i> the PsbO proteins are encoded by two genes: <i>psbO1</i> and <i>psbO2</i>. PsbO2 is the minor isoform in the wild-type. Mutants defective in this gene have been shown to be affected in the dephospho…	photosystem II subunit O-2 (PSBO2)
AT1G60270	2.2207451322618543	5.96631791771889e-12	1.1111815127969789e-9	-0.4812272252062999	1.0553155590337902e-8	2.0486483786522604e-6	2.599328718545013	1.888084437042692e-9	3.5164142272922375e-7	-6.382122041903513	6.702650772972108e-9	1.28759973656166e-6	-1.2434163030905223	4.059969039353782e-9	8.048170949224038e-7	-0.9650521704852079	4.568516088660537e-4	0.10153180907344357	-0.7085621162569621	7.040836055340613e-12	1.395721288748076e-9	-0.6104851182728024	1.4839891637339454e-6	1.8984538979428388e-4	-1.7553997904956191	1.7840259041355296e-16	3.857460454941934e-14	1.6027952570476582	5.733172585254342e-8	1.1023327288920848e-5	1.6090561712408682	2.7276269248699844e-9	5.734353453264544e-7	1.6064257668578734	3.6802828580594995e-8	7.957589379759763e-6	protein_coding	beta glucosidase 6		beta glucosidase 6 (BGLU6)
AT1G29070	-0.6027978241833296	7.86879060296323e-12	1.4364827835389706e-9	-0.42529974215747296	1.5571974277454486e-8	2.9641253037134615e-6	4.984438115661505	1.910168251626039e-9	3.521968222348091e-7	-2.4756201797545345	6.7643800187111114e-9	1.28759973656166e-6	-1.109141440210006	4.168741586757271e-9	8.10015382575361e-7	-0.5621591586042315	4.6854824319742867e-4	0.10308998446829826	-0.9604130865089009	8.316402747104914e-12	1.6320940391193394e-9	1.1888323017674225	1.592210068869013e-6	1.9792763366110702e-4	-1.094138126279472	1.8885101857084933e-16	4.042544903527601e-14	1.5594889125501248	6.446148826218402e-8	1.2270244290706729e-5	-0.9655402857764824	2.8513084545374617e-9	5.934428286428818e-7	-0.9859801152076338	3.802814407288046e-8	8.140304520240792e-6	protein_coding	Ribosomal protein L34		Ribosomal protein L34
ATCG00530	-0.9276183612443041	7.860765613699924e-12	1.4364827835389706e-9	-0.47991050291153914	1.653430596079992e-8	3.116143702612143e-6	-0.5611443167597464	1.961038704050354e-9	3.579963527255488e-7	4.078169320917269	8.188226179002394e-9	1.5431968843298076e-6	-1.4546420750289453	4.160302005141235e-9	8.10015382575361e-7	-1.994502934413168	5.010069689055188e-4	0.1091401517807844	1.0546162499189484	8.694062843779378e-12	1.6893166664274288e-9	0.7870406761419246	1.6306214259624702e-6	2.0069559352613333e-4	-1.5050036113610727	2.2091896871531932e-16	4.68216974685161e-14	0.6849991458726583	7.171916514217607e-8	1.3384061847856093e-5	-1.1179359999203209	3.4682239834754008e-9	7.076877036085639e-7	-1.7107200025107336	4.8708294377915564e-8	1.0323264846075847e-5	protein_coding	CemA-like proton extrusion protein-related		YCF10
AT5G38410	-1.0456499289418173	8.466266439032499e-12	1.530402162773345e-9	-0.4507295639458742	1.6977360635572968e-8	3.16827509507972e-6	2.4743836958288035	2.3871130565473945e-9	4.315057895747143e-7	0.8129555670196428	8.75753596395387e-9	1.6343107556260972e-6	-1.3070563572755678	4.220922902652443e-9	8.12113842789747e-7	-3.6720633303362336	5.106743612043974e-4	0.11015546367861913	-0.9859266946626353	9.423266797861323e-12	1.81305500890224e-9	-0.5241473740146569	1.6590800299123271e-6	2.0219631227294253e-4	-1.5772515488763064	3.1586825258542645e-16	6.628897857689842e-14	1.2027753987175387	7.121897503916124e-8	1.3384061847856093e-5	-1.415304379854523	3.4490517466898473e-9	7.076877036085639e-7	-0.6499164909580267	5.179445166963545e-8	1.0869725808237417e-5	protein_coding	Ribulose bisphosphate carboxylase (small chain) family protein	Encodes a member of the Rubisco small subunit (RBCS) multigene family: RBCS1A (At1g67090), RBCS1B (At5g38430), RBCS2B (At5g38420), and RBCS3B (At5g38410). Functions to yield sufficient Rubisco content for leaf photosynthetic capacity.	Ribulose bisphosphate carboxylase (small chain) family protein
ATCG00750	-0.8246622173271956	8.679673725066096e-12	1.5537458654637737e-9	-0.46082007161355676	1.8761954482642257e-8	3.467318481331023e-6	-0.35084666525576436	2.6020415551417223e-9	4.657907009097386e-7	1.0618872139716387	9.027704241463293e-9	1.6683723323908134e-6	-1.6680771108416375	5.362993646729158e-9	1.0218325273500944e-6	-3.953460896761309	5.384105207815015e-4	0.11175573847391128	-0.6770679189271004	1.1676682953154902e-11	2.224804883064708e-9	-0.5445050188849441	1.747764872099473e-6	2.10936554612316e-4	8.577880108797077	6.696726820732129e-16	1.391748876937786e-13	0.9688555103506569	7.922728049550592e-8	1.4641662953708302e-5	7.537257263934404	3.642844441203546e-9	7.36102149075431e-7	-1.2381220500509462	7.369220208605193e-8	1.516783921013488e-5	protein_coding	ribosomal protein S11	30S chloroplast ribosomal protein S11	ribosomal protein S11 (RPS11)
AT2G35387	2.4532780597226456	9.724318943841125e-12	1.7240095450629103e-9	-0.48810200031556705	1.906538154937128e-8	3.489514786464253e-6	1.3791551763656575	2.6630116222221385e-9	4.721212335628057e-7	1.339031250835158	1.0747944913527548e-8	1.967183956048047e-6	-0.6801087716051999	5.596067978465957e-9	1.0559887892057153e-6	-2.339118902977479	5.346580527793593e-4	0.11175573847391128	-0.9491222049162814	1.281006108220659e-11	2.4172831609452335e-9	-0.5067490137385944	1.7707952609760992e-6	2.1166111431917203e-4	-1.7685950636504266	8.229783921899854e-16	1.6939111022325795e-13	1.2770670152991874	8.387143260148906e-8	1.535089153432062e-5	-1.8562619482654792	5.0286215369790845e-9	1.0063528850879393e-6	1.6649854324799949	7.338148132406003e-8	1.516783921013488e-5	small_nucleolar_rna	snoRNA		snoRNA	NA	NA	NA	NA	NA	NA	NA	NA	NA
AT3G09200	-0.4493442971901287	1.4839221416433213e-11	2.605767280725672e-9	2.4155768799928174	2.039325387161744e-8	3.697005594726076e-6	2.973062218841217	3.5466895833565344e-9	6.227986908374074e-7	1.0416077630289429	1.1124232536062119e-8	1.997639304942853e-6	4.65940931785168	5.99757885090525e-9	1.1209760471334811e-6	-2.710834409031783	5.371737620954829e-4	0.11175573847391128	2.013935549026502	1.4008694797554881e-11	2.6182917657334718e-9	1.0299597850707087	1.8676061914061678e-6	2.2110678633685782e-4	-1.854283829222017	9.310466392687887e-16	1.8980937485893038e-13	0.9723591469059525	8.47539277644941e-8	1.5364676333306147e-5	1.245262903112454	5.501101534017652e-9	1.0904231069286608e-6	-0.8680355962409324	7.705930409521957e-8	1.570982346154543e-5	protein_coding	Ribosomal protein L10 family protein		Ribosomal protein L10 family protein
AT4G25100	-0.7756931100793529	1.5439280250802094e-11	2.6855608421159342e-9	-0.47105525601534	2.1270996877972524e-8	3.7490131997426575e-6	-0.48329033706540486	3.823348394574547e-9	6.650462047091085e-7	1.1006325729468562	1.1026366144994918e-8	1.997639304942853e-6	-2.783439740883391	6.121327304732174e-9	1.1333117769374425e-6	-1.8646430174153032	5.366494291208559e-4	0.11175573847391128	-0.9394958770503152	1.563845900236818e-11	2.89532790491958e-9	-0.537552200751999	1.992616049227619e-6	2.336812274334767e-4	-1.1026410107302278	1.0292146193582541e-15	2.0784309567908293e-13	0.8077063819211097	8.760782207713935e-8	1.57228271306206e-5	-1.2235587180018235	5.918528237301101e-9	1.1619972356394996e-6	-1.243246759996653	8.278473854672907e-8	1.671783125784229e-5	protein_coding	Fe superoxide dismutase 1	Fe-superoxide dismutase	Fe superoxide dismutase 1 (FSD1)
AT4G01593	1.534923467058826	1.875798104489635e-11	3.2323332196803638e-9	1.6179921475274728	2.126017184402106e-8	3.7490131997426575e-6	1.8931462690860421	4.317406922135845e-9	7.439658769190721e-7	0.558153524236903	1.1908913666417822e-8	2.118562351778161e-6	1.0641276875224224	6.6700837086793734e-9	1.223368156848904e-6	-1.0201588617772714	5.479805274233489e-4	0.11267913611559367	-0.7829042352015008	1.6453243371844194e-11	3.0177093567517973e-9	-0.9103132281803394	2.061381156809994e-6	2.394862538346265e-4	-2.3220790634817403	1.2397433017383604e-15	2.4801817866365745e-13	1.2565367177807663	8.838153417265061e-8	1.57228271306206e-5	-2.1519602391198465	5.973848278163958e-9	1.1619972356394996e-6	-3.845291535250722	8.397981154887583e-8	1.6800671458086318e-5	other_rna	other RNA	Potential natural antisense gene, locus overlaps with AT4G01595		NA	NA	NA	NA	NA	NA	NA	NA	NA
AT3G59320	2.1786748510178073	2.5356377448642514e-11	4.328897105537692e-9	-0.4777872052080402	2.1034479519188417e-8	3.7490131997426575e-6	2.2393938554600297	4.783307370049138e-9	8.166168637867222e-7	0.8178160038637138	1.2531449802309643e-8	2.2086680276570747e-6	-1.0026466454391123	6.912515409206364e-9	1.2560936565340267e-6	-0.8488413141788647	5.650877891460474e-4	0.11512094015547532	1.6207029874792713	1.694208840587502e-11	3.078597083012012e-9	2.539204351651352	2.275205237585471e-6	2.6188033618912025e-4	-1.1486945345308497	1.4512719243656585e-15	2.8764747049047484e-13	2.31168908073058	9.19932782655705e-8	1.62138152943068e-5	2.1740652358496857	6.417092022510579e-9	1.2366568172640063e-6	-1.2291238165932483	8.593099251085634e-8	1.7031840978586954e-5	protein_coding	Eukaryotic protein of unknown function (DUF914)		Eukaryotic protein of unknown function (DUF914)
AT3G52840	0.7190315316904209	2.865781616930139e-11	4.8476405002713675e-9	-1.0947666368151232	2.2988940739344086e-8	3.998008660943274e-6	-0.9597656157778081	5.035081910581539e-9	8.517141308926828e-7	1.0735666997087634	1.350153876384175e-8	2.3578145905479603e-6	1.079588815607628	7.782230727212039e-9	1.4011585139590482e-6	-2.000092332367318	5.717153198320578e-4	0.11540257309123796	1.6687026498031303	2.2502463693746434e-11	4.0514756879795756e-9	2.120460621307074	2.555393671486881e-6	2.9143209844269193e-4	-1.0916236301789295	2.1412695589189922e-15	4.205139098919261e-13	1.256433432749136	9.384693609502767e-8	1.638877457402616e-5	-1.9049800768390466	6.535753758473741e-9	1.24796920160655e-6	-1.506013927891282	8.763245626517081e-8	1.720972806249767e-5	protein_coding	beta-galactosidase 2		beta-galactosidase 2 (BGAL2)
AT2G18440	1.064795311198181	3.119328333365216e-11	5.228561437326169e-9	-0.49428408040642635	2.3103806288613616e-8	3.998008660943274e-6	0.761364759610295	5.224588462456635e-9	8.757360188252313e-7	-5.7280803689653075	1.5251542313449753e-8	2.6392100721501457e-6	-0.4859625278918444	7.922321886097765e-9	1.4134142455878968e-6	-3.3735115607332293	5.786889981881691e-4	0.1157483212557827	-0.8214322753124935	2.7593743831561168e-11	4.922974751767163e-9	-0.4219478536353724	2.591735794032188e-6	2.928897059601284e-4	-1.1779950900182488	2.379198875145092e-15	4.629921011032349e-13	2.6161441601659736	9.660725693839345e-8	1.671744668929381e-5	-2.4275835648122106	7.21596326692226e-9	1.3653258497677546e-6	-0.6981381550639009	9.26720818214831e-8	1.803398712246061e-5	other_rna	GUT15 (GENE WITH UNSTABLE TRANSCRIPT 15)
AT4G13940	-0.5030042427360497	3.458231826166219e-11	5.744403460437184e-9	-0.46745159204979636	2.3585438533930616e-8	4.04458398642675e-6	1.168162909648458	5.568454732454155e-9	9.249654806936009e-7	-1.0388953863670125	1.812307039399934e-8	3.0801129013372983e-6	-0.7007578522883587	8.506979710293813e-9	1.5040493406713161e-6	-2.726566575847569	5.976540472905951e-4	0.11846472386024932	-0.7052763012874307	2.7983439338647072e-11	4.947522495684224e-9	0.9976057413819113	2.743318657757405e-6	3.06325285202334e-4	-1.0114357156048388	2.662590711676147e-15	5.134722231904469e-13	2.1184476499420914	9.951425105715471e-8	1.7065349269125584e-5	-2.4846243829123464	7.349315771310674e-9	1.3780298121467482e-6	-0.7963726536033753	9.55807412668114e-8	1.8432444572588872e-5	protein_coding	S-adenosyl-L-homocysteine hydrolase	Encodes a S-adenosyl-L-homocysteine hydrolase required for DNA methylation-dependent gene silencing.	MATERNAL EFFECT EMBRYO ARREST 58 (MEE58)
AT1G55690	1.8684984697349905	3.558506710547162e-11	5.809838203039418e-9	-0.5253174052677752	2.6456307520531304e-8	4.4963911933331546e-6	-0.6509860322777672	6.319838412910164e-9	1.0404033987253358e-6	1.1379640718591257	1.8106081718372116e-8	3.0801129013372983e-6	-0.7798340256624181	8.846558014834619e-9	1.5501223307243695e-6	-0.6759501934628969	6.175332484475791e-4	0.12131220118163961	-0.6066471467746785	2.8393779700142455e-11	4.975249344779426e-9	1.4577118987632753	2.7599092544977402e-6	3.06325285202334e-4	-0.9576869521614573	2.9300919012825532e-15	5.60013814632628e-13	1.2098792245793	1.0176049779251904e-7	1.72947417453625e-5	-0.7273316959878092	8.117452294247064e-9	1.4951197752226917e-6	1.2592696589084185	9.909074698844073e-8	1.8883153930505134e-5	protein_coding	Sec14p-like phosphatidylinositol transfer family protein		Sec14p-like phosphatidylinositol transfer family protein
AT5G20720	-0.5450556560607638	3.560644955762307e-11	5.809838203039418e-9	-0.4804682006997834	2.8575630487495934e-8	4.813602887871549e-6	-0.6516873195996776	6.5568963685524465e-9	1.069876595074071e-6	1.6382363410837135	1.9499075936518844e-8	3.284645225235718e-6	-0.82135168735481	9.149643629232051e-9	1.5890420904750355e-6	-0.4312221923017156	6.334013505191862e-4	0.12332828773560295	-0.7583031225112763	3.296243807660242e-11	5.7246712146311725e-9	1.6769232429753642	2.865681638943639e-6	3.1525034029830423e-4	-1.0895271889613354	4.722506528958134e-15	8.946015465387418e-13	1.3802518241338806	1.0552465244796151e-7	1.777576778183139e-5	-1.6554829214521667	8.103163275603877e-9	1.4951197752226917e-6	-1.13728815451548	9.968216360586192e-8	1.8883153930505134e-5	protein_coding	chaperonin 20	Encodes a chloroplast co-chaperonin with similarity to CPN21 from spinach, E.coli GroES.	chaperonin 20 (CPN20)
AT5G41400	1.4090590403838736	4.216838184016199e-11	6.820180915516725e-9	3.8553399539411157	3.135591132037396e-8	5.23561203494139e-6	4.362710947297135	7.368695391328133e-9	1.1917895230290185e-6	0.8766559971103909	2.8663704262849133e-8	4.786084303888888e-6	-0.8775627737921396	1.0131686278936455e-8	1.7441609054748064e-6	-1.8611329256057996	7.028165085601913e-4	0.129944275809591	-0.8050957232482119	4.238420663405745e-11	7.2964039929243626e-9	-1.1562208300750394	2.9414616189818467e-6	3.2074832794353803e-4	-1.2980840012392627	4.892558661573656e-15	9.186851816635586e-13	2.7931899493181143	1.0808039230250017e-7	1.7988573994581796e-5	-1.336998086991122	8.513148794797493e-9	1.5542470690010546e-6	-0.9337332009169781	1.0685940807672274e-7	2.006519727447655e-5	protein_coding	RING/U-box superfamily protein		RING/U-box superfamily protein
AT1G03130	-0.7500098535383224	4.354101849785064e-11	6.980950426638001e-9	-0.38443925355721364	3.453807734633462e-8	5.7168026285867785e-6	-0.5050950141279799	7.683913624622795e-9	1.2319652122677834e-6	0.604838069064457	3.1816655440056697e-8	5.266348141751993e-6	-1.9547415539667017	1.0279062854321762e-8	1.7541444218788225e-6	-2.477436949181532	6.987527073615471e-4	0.129944275809591	1.599944004252737	4.609805803042857e-11	7.866733816062266e-9	-0.5629044285308181	3.085064848915249e-6	3.3348209684230833e-4	-0.9754265510838327	5.29287297086243e-15	9.852107722980972e-13	0.9323316774388369	1.0867801467701112e-7	1.7988573994581796e-5	-1.7183370426646027	9.234840726336724e-9	1.6569374141141918e-6	-0.6346074536895173	1.1438018693325538e-7	2.1290628534724038e-5	protein_coding	photosystem I subunit D-2	Encodes a protein predicted by sequence similarity with spinach PsaD to be photosystem I reaction center subunit II (PsaD2)	photosystem I subunit D-2 (PSAD-2)
AT5G40910	1.7235520843288055	4.6527149625173254e-11	7.395410213697796e-9	-0.5888190977764813	4.145962245511751e-8	6.8033095985617396e-6	1.3557104859805904	8.65908650829359e-9	1.376346871033769e-6	0.7547777604357302	3.401807130440867e-8	5.582189545512233e-6	-3.065909399240781	1.198297007032444e-8	2.009963996838608e-6	-4.190189403590989	6.811966636564459e-4	0.129944275809591	-0.9659351014615852	5.551735580672823e-11	9.392483687129668e-9	-0.49268541186247167	3.144734554840538e-6	3.370016832001959e-4	-1.330496460655695	5.734182925127241e-15	1.05815448013167e-12	-3.238965037703467	1.1430964495237276e-7	1.8757621479900132e-5	-3.0392546750594156	9.204208927489796e-9	1.6569374141141918e-6	-0.5543098997524392	1.1582569954428848e-7	2.1373835555560685e-5	protein_coding	Disease resistance protein (TIR-NBS-LRR class) family		Disease resistance protein (TIR-NBS-LRR class) family
AT3G56940	-0.5891199458620587	4.72812271243375e-11	7.451036459132776e-9	-0.43600349878616157	4.352782091100698e-8	7.0816416328292126e-6	-0.6243812723740024	9.315125286317742e-9	1.4679682053771498e-6	1.5566352450208318	4.327386381693604e-8	7.040324767139978e-6	-1.4634134795482852	1.1901342073337775e-8	2.009963996838608e-6	0.7600791591301774	6.88476499152507e-4	0.129944275809591	-1.251874021274165	8.065655815585912e-11	1.3528931229134487e-8	-0.700282321931007	3.217917962120728e-6	3.418969075822459e-4	-1.152506845780046	5.9942382041437385e-15	1.096689427332486e-12	1.1634474680509466	1.2122013820471867e-7	1.9335711453862403e-5	-0.7162956280729392	1.15069620015187e-8	2.0469606849368266e-6	-1.252065118267188	1.4741584789927265e-7	2.6970800343007096e-5	protein_coding	dicarboxylate diiron protein, putative (Crd1)	Encodes a putative ZIP protein with varying mRNA accumulation in leaves, stems and roots. Has a consensus carboxylate-bridged di-iron binding site.	COPPER RESPONSE DEFECT 1 (CRD1)
AT3G60750	-0.5081428145238882	5.0474303397519774e-11	7.886823780029403e-9	1.4509676997153684	4.517903731292409e-8	7.287991315690764e-6	-0.649787784508208	9.81810266422506e-9	1.5341201434150986e-6	0.6917662448020802	4.853176398607844e-8	7.828831588771214e-6	-0.7462514352727647	1.2962506476995414e-8	2.1558405899240256e-6	-1.2406826391116061	6.79232846684026e-4	0.129944275809591	-0.8017919484773255	8.432857578137972e-11	1.4024985590759127e-8	1.5375900970367316	3.364652957562804e-6	3.544576348768069e-4	4.648766958519764	6.138195069302788e-15	1.1135102004533514e-12	1.793687617322014	1.1908234246323871e-7	1.9335711453862403e-5	-1.6944712923630965	1.202493937710357e-8	2.1209751123360726e-6	1.1406787394331668	1.516856048156727e-7	2.751679709054483e-5	protein_coding	Transketolase		Transketolase
AT3G59330	2.05787735844712	5.559754503296213e-11	8.614349036283661e-9	-0.5133319437033939	4.877098830965106e-8	7.801308928354688e-6	-0.48483258241203325	1.1516378416394273e-8	1.7843612205166185e-6	1.4129129970553398	5.5987582051503094e-8	8.955660708826566e-6	-1.0332914895963636	1.390594297066276e-8	2.2933120235231655e-6	-0.6902717126678308	6.938800581368133e-4	0.129944275809591	-0.5787713066259852	8.721072912829511e-11	1.4382441673468837e-8	-0.5459384036863177	3.535871394228518e-6	3.693648512744093e-4	-0.9865771632465395	6.318085576535857e-15	1.1365120995909794e-12	1.7535785771293506	1.21895738085815e-7	1.9335711453862403e-5	-1.8205382673652042	1.3062870107673335e-8	2.284685004630295e-6	-22.233535415786633	1.80246514152068e-7	3.242316707511906e-5	protein_coding	Eukaryotic protein of unknown function (DUF914)		Eukaryotic protein of unknown function (DUF914)
AT1G15820	-0.6739588390784992	6.963962363392386e-11	1.0700128171352402e-8	1.0944884679423919	5.9065730943390265e-8	9.369301570895281e-6	-0.5357780267424787	1.2593157962071307e-8	1.9349387208722565e-6	1.0526923507538442	8.339271094304821e-8	1.3228168773341022e-5	0.7321929092090375	1.6392392315005797e-8	2.680839159849906e-6	-1.885033239463831	7.260575948406061e-4	0.13094032132527061	-1.6042832222307044	9.26582489360927e-11	1.5125837541744267e-8	-0.47335744824289117	3.5725674439726264e-6	3.7008821580019767e-4	1.0820373586258154	6.856633038691135e-15	1.223109056885187e-12	0.6791508052561293	1.2118993906726842e-7	1.9335711453862403e-5	-1.2584297761539334	1.5435946876445262e-8	2.6772363528287935e-6	-0.7500844793659965	2.064472488970403e-7	3.682674841575037e-5	protein_coding	light harvesting complex photosystem II subunit 6	Lhcb6 protein (Lhcb6), light harvesting complex of photosystem II.	light harvesting complex photosystem II subunit 6 (LHCB6)
AT4G11830	1.1951540122570479	7.593817207781076e-11	1.1571471212980784e-8	-0.4932966958851977	6.337380281804678e-8	9.728389811625166e-6	-0.5320463650437519	1.2795095741201208e-8	1.9497188039360983e-6	1.7679101217653794	9.008146661974653e-8	1.417108030666839e-5	-0.8769767020195632	1.7577804962441177e-8	2.8509456395694884e-6	-1.5955008734445755	7.174042602872437e-4	0.13094032132527061	-0.7525479291324099	9.325994102170988e-11	1.5125837541744267e-8	1.260671157830594	3.7265908950336625e-6	3.828533174889542e-4	-1.2145641173703037	9.445395994164435e-15	1.6709764186039992e-12	0.6124319582249057	1.4437806815592736e-7	2.2712698573124608e-5	-0.9011627454211482	1.9040730305063894e-8	3.2751629738784696e-6	8.380666142359601	2.0869601799528464e-7	3.692022281989308e-5	protein_coding	phospholipase D gamma 2	Encodes one of three phospholipase D enzymes of the gamma class.	phospholipase D gamma 2 (PLDGAMMA2)
AT1G75630	-0.6971894920214952	8.059225483626747e-11	1.2123894879037339e-8	1.6706962384913966	6.267099457234957e-8	9.728389811625166e-6	1.4653872798477827	1.4553016671010124e-8	2.1994141096728253e-6	-1.9432360702782256	9.083605502696422e-8	1.4172658257690686e-5	-0.9596636371988942	1.8246109553702978e-8	2.9350811474706636e-6	0.8806977889585201	7.21678919239422e-4	0.13094032132527061	-0.6719780235640895	1.056278545688811e-10	1.6991365950117145e-8	1.8427591738487967	3.8241925292209715e-6	3.8966014205529424e-4	-1.0980833822135965	9.5311989954733285e-15	1.6723348007959185e-12	-0.7922259137120982	1.5069860533921966e-7	2.351268813632825e-5	4.7654547440615165	2.050250469973996e-8	3.4976936911121947e-6	7.728803640953169	2.1470549412354037e-7	3.7240543172403136e-5	protein_coding	vacuolar H+-pumping ATPase 16 kDa proteolipid subunit 4	vacuolar H+-pumping ATPase 16 kD proteolipid (ava-p) mRNA,	vacuolar H+-pumping ATPase 16 kDa proteolipid subunit 4 (AVA-P4)
AT3G12145	1.079085262386715	8.087856980809159e-11	1.2123894879037339e-8	1.258126928429026	6.325161112457942e-8	9.728389811625166e-6	-0.5331493031702251	1.4799890824844196e-8	2.2185397319388397e-6	1.1658001963239895	9.632875079727652e-8	1.490746155631023e-5	-1.0057171958537592	1.973101556977182e-8	3.1481396793233498e-6	0.5458533247179442	7.379218906943984e-4	0.1319980279598224	1.3883896591721667	1.087505865030339e-10	1.7351465529447483e-8	-0.4938120370665544	3.8901762944040155e-6	3.9316082533118955e-4	2.238746979133073	1.0170457771621381e-14	1.7699903988563192e-12	2.1966894396133405	1.6189331572333145e-7	2.5053977762549706e-5	-1.6238512697179661	2.07243045679707e-8	3.506788219294099e-6	-0.8387714998915623	2.1468691889402476e-7	3.7240543172403136e-5	protein_coding	Leucine-rich repeat (LRR) family protein	A novel leucine-rich repeat protein. Interacts directly with MADS domain transcription factor.	FLOR1 (FLR1)
AT2G33800	-0.6446594524993122	8.66042466612414e-11	1.287749274145136e-8	-0.35438179647038986	6.33035412367211e-8	9.728389811625166e-6	1.1891018851056565	1.7176732730310056e-8	2.554069339366587e-6	0.9418200693048394	1.2682072154799203e-7	1.9468003505371195e-5	0.9595180611538846	2.3415897949603134e-8	3.647119025880647e-6	-1.7649705965034108	7.487858253896369e-4	0.1328611752437322	-0.6348328427490072	1.1072379187350475e-10	1.752382593159299e-8	-0.4615071565695699	4.029329190536416e-6	4.0394025135127566e-4	-1.8828495480883958	1.094553862168207e-14	1.889517739804245e-12	-0.7338038697345629	1.6701579218097217e-7	2.563827100132907e-5	-0.740120331413803	2.1400669347561737e-8	3.583110714469596e-6	-0.716195078272013	2.1572584104353867e-7	3.7240543172403136e-5	protein_coding	Ribosomal protein S5 family protein		Ribosomal protein S5 family protein
ATCG00160	-0.7951263934366688	9.360942043173193e-11	1.3807763951362186e-8	-0.7319208229202632	6.452516235484323e-8	9.825891723395528e-6	-0.4575734430531876	1.7374668245445735e-8	2.5628330648762276e-6	0.8334666116777056	1.4266644107513254e-7	2.1725245646921183e-5	-1.482441832922207	2.3373357683695817e-8	3.647119025880647e-6	-3.3633455257595397	7.592138622070282e-4	0.13363378717023228	-1.1388437670829281	1.136259085610789e-10	1.7839267644089386e-8	-0.6508622931922735	4.22772654236864e-6	4.2043894918547645e-4	-1.1260518491681937	1.2292232627352751e-14	2.105020252968904e-12	1.679462551434276	1.7951654096046464e-7	2.7336778857459556e-5	-0.6665743249587945	2.1691824822138527e-8	3.583110714469596e-6	-0.5539461701401248	2.3193122568868271e-7	3.971775853673554e-5	protein_coding	ribosomal protein S2	Chloroplast ribosomal protein S2	ribosomal protein S2 (RPS2)
AT1G29910	-1.2817795444459776	1.0033706931554553e-10	1.4682657809841495e-8	-0.4956686030371274	7.065725692248885e-8	1.0644084936121453e-5	-0.4392802004199312	1.8363881778050213e-8	2.666088600186534e-6	0.8533704886922788	1.4390944720854285e-7	2.1740605774719153e-5	-0.9688662160649025	2.334078029553901e-8	3.647119025880647e-6	0.4552708114546257	7.678574855666418e-4	0.1340825428368036	-0.7934282516508676	1.2472382569387491e-10	1.9426230787637262e-8	0.9390185519482884	4.407136935164307e-6	4.3421967879786564e-4	4.829913806722236	1.2835054874390237e-14	2.1805332114380746e-12	-0.6192536413956008	1.9523171048874973e-7	2.9493933405978978e-5	-1.749028078401237	2.1608991097666484e-8	3.583110714469596e-6	-1.648208503642679	2.351164702337655e-7	3.9943675887491944e-5	protein_coding	chlorophyll A/B binding protein 3	member of Chlorophyll a/b-binding protein family	chlorophyll A/B binding protein 3 (CAB3)
AT1G27520	1.45950853536958	1.0510139813052424e-10	1.525873684039847e-8	1.0290686733606322	7.101648473272522e-8	1.0644084936121453e-5	-0.3908529992808468	1.832563022417655e-8	2.666088600186534e-6	1.3259581862687966	1.495798573560842e-7	2.241931169112648e-5	-1.406212572101381	2.544759864861842e-8	3.932355302985326e-6	-2.322906830277897	7.898731179219326e-4	0.13684085307494773	-0.811236866578261	1.4550760474975592e-10	2.248493498593669e-8	1.4871958526929434	4.436159537231835e-6	4.3421967879786564e-4	-0.8261509455649646	1.4524414542116584e-14	2.4481072258940754e-12	1.0051986527674501	2.007834814750998e-7	3.0093807636838776e-5	-2.1094419344498854	2.2552897090014086e-8	3.6960113947595525e-6	-0.710540390636996	2.4131199361744563e-7	4.067342153838615e-5	protein_coding	Glycosyl hydrolase family 47 protein		Glycosyl hydrolase family 47 protein
AT2G26330	0.800746138133877	1.1462946294679589e-10	1.6384015797000175e-8	-0.5859659736190949	7.832551813604724e-8	1.1647861232184837e-5	0.5605585100932502	1.872944177515275e-8	2.683965481523637e-6	1.5927523203234861	1.52880694075509e-7	2.273503134161964e-5	-0.6353227380143766	2.6088367631445264e-8	3.999876677868073e-6	-3.020672884973482	8.226918473635465e-4	0.1414130158257246	2.369959271013839	1.647676614021527e-10	2.526222933607224e-8	1.6324922755057203	4.485166632936232e-6	4.3529636608385296e-4	-1.1238823355947276	1.6242295130114284e-14	2.716270074650206e-12	1.2461738399942037	2.1184701385082532e-7	3.150396803633172e-5	-2.3829210993292596	2.4178985405923993e-8	3.901063746151132e-6	-1.1965308866715123	2.797121124774307e-7	4.677748031009282e-5	protein_coding	Leucine-rich receptor-like protein kinase family protein	Homologous to receptor protein kinases. Involved in specification of organs originating from the shoot apical meristem. Contains a cytoplasmic protein kinase catalytic domain, a transmembrane region, and an extracellular leucine-rich repeat. ER has been identified as a quantitative trait locus for transpiration efficiency by influencing epidermal and mesophyll development, stomatal density and po…	ERECTA (ER)
AT4G35070	2.276678485936143	1.1419798686826577e-10	1.6384015797000175e-8	2.641823916442406	7.917325322386532e-8	1.1682657946637801e-5	-0.9171233808930721	1.8778150944600782e-8	2.683965481523637e-6	-1.7863840049089161	1.649765104166966e-7	2.434362694404511e-5	0.46204710423295514	2.837613794055286e-8	4.316912458010464e-6	-2.1785433034609234	8.517734180901973e-4	0.14415937496015785	-0.6988341387427215	1.811920633368919e-10	2.7565071651058165e-8	-0.41017169558755173	4.517193405584187e-6	4.3529636608385296e-4	-1.6367636166586945	1.7540579115531614e-14	2.9106483453261224e-12	-0.9546732849114411	2.2160548594432232e-7	3.269969321666802e-5	-0.8679766590846313	2.4064792079132833e-8	3.901063746151132e-6	-0.6721636590832594	3.0866961326619175e-7	5.122001350058993e-5	protein_coding	SBP (S-ribonuclease binding protein) family protein		SBP (S-ribonuclease binding protein) family protein
AT4G25631	2.1234879822166497	1.2707364358325146e-10	1.8022952618369157e-8	1.741521776568156	7.985973725238595e-8	1.169330845076282e-5	-0.4815726958556017	1.9690550379374744e-8	2.7927259068839345e-6	0.7782767175146854	1.9196921649336152e-7	2.810872335347028e-5	-1.5313574182737804	2.8983095637482177e-8	4.375332706812213e-6	-1.6153494530981327	8.464408037456427e-4	0.14415937496015785	-0.730847149397772	1.9502312066763736e-10	2.9440990331556792e-8	-0.709028029580123	4.621500892323671e-6	4.41922135326735e-4	-1.7687223221789212	1.8758257787784787e-14	3.065185238208559e-12	-0.9922360682319338	2.4267025887359354e-7	3.553252598199118e-5	-1.3990504746326642	2.4750389166916387e-8	3.962537305623314e-6	-0.6844705889005376	3.2622303716831574e-7	5.3716387181730516e-5	small_nucleolar_rna	U60.2F
AT1TE42900	1.7896597735511859	1.5077480673324757e-10	2.1221266309523806e-8	1.3974802510222728	8.092360378411504e-8	1.1758632046035343e-5	2.4674478510489424	2.0620059047956876e-8	2.9022339597422054e-6	0.682901770590792	2.0788903014497341e-7	3.0207386937477628e-5	-0.6036557865544903	3.333077683936039e-8	4.993255690629371e-6	-2.859392131506709	8.712928211718097e-4	0.1463372874154363	1.5596988264813165	1.965692593557872e-10	2.944787568593377e-8	-0.532179741409564	4.7048726300778945e-6	4.431280567541846e-4	-1.3146489243330821	1.8726137876041973e-14	3.065185238208559e-12	1.0155246063046697	2.7116475055741605e-7	3.94016872279421e-5	-2.132146751225151	2.5754241338252795e-8	4.09177881658821e-6	4.564149626653285	3.563628932992748e-7	5.823132896155937e-5	NA	NA	NA	NA	NA	1	569	FALSE	13145950	13146519	VANDAL12	DNA/MuDR	REST
AT4G34190	-0.6640243794280264	1.8106348279951954e-10	2.5140692208131815e-8	-0.5076674922723706	8.335207791095646e-8	1.2019748507841337e-5	1.366319611832885	2.153892724218012e-8	2.9859754924159172e-6	1.4581711986147061	2.1204444388644712e-7	3.0577772646806977e-5	-2.452324478073282	3.391519577397043e-8	5.0044038877005235e-6	-3.717101775476858	8.84127517093018e-4	0.14736798205364077	1.9623867516338922	2.086769645993894e-10	3.102488962320468e-8	2.503714618741658	4.705406121112732e-6	4.431280567541846e-4	-1.1066825607462478	2.4146389351037603e-14	3.9157394730932644e-12	4.005979466758586	2.748092349699279e-7	3.962874081554983e-5	1.5648815783169352	2.67726678790278e-8	4.1896205756857565e-6	-0.9274101454586665	3.6420115390582227e-7	5.906128712506084e-5	protein_coding	stress enhanced protein 1	Encodes a stress enhanced protein that localizes to the thylakoid membrane and whose mRNA is upregulated in response to high light intensity. It may be involved in chlorophyll binding.	stress enhanced protein 1 (SEP1)
AT5G47190	-0.5839999753477922	1.8134895670254537e-10	2.5140692208131815e-8	-0.4688580472107674	8.409584660654495e-8	1.2035822858312656e-5	3.928362115608757	2.1462355282270382e-8	2.9859754924159172e-6	0.6305671841452144	2.2395601840059937e-7	3.205265270868729e-5	-3.7112376123660686	3.368959839969794e-8	5.0044038877005235e-6	-1.483088012413107	9.00402910023706e-4	0.1489523671153502	-1.0449550242624526	2.6524647483482506e-10	3.8846731855473446e-8	-1.4711784073598557	5.075548474210149e-6	4.7439205325493504e-4	-1.220946286891995	3.6400039056873565e-14	5.8147704182942945e-12	32.712743308580265	2.8368324465035595e-07	4.0600831292628014e-5	-0.6748099479965212	2.6580955326376668e-8	4.1896205756857565e-6	-1.0632869636090627	3.745164695345374e-7	6.027744020192712e-5	protein_coding	Ribosomal protein L19 family protein		Ribosomal protein L19 family protein
AT2G35384	1.522338457806209	1.847124617055326e-10	2.5415883350198585e-8	-0.3942768864941425	8.995168710121652e-8	1.2777838537101914e-5	-0.6455665951406915	2.237063874855722e-8	3.0781331137753587e-6	-4.158960885506376	2.4893624081094455e-7	3.536195032713679e-5	6.059093543033522	3.801989714340462e-8	5.568212548054594e-6	-1.0190868887551803	9.373227618747063e-4	0.149441850773676	-0.6493712626545854	2.6442600029452857e-10	3.8846731855473446e-8	-0.5411664974649253	5.1533573030464524e-6	4.7807003458336155e-4	-1.326196806483347	3.624462478994523e-14	5.8147704182942945e-12	-1.5886325764767388	2.923795281643421e-7	4.1533166556777996e-5	-1.1300701032918525	2.7363272258094435e-8	4.2500879515501456e-6	-1.1168924426535558	3.8735114168539994e-7	6.187789954416172e-5	small_nucleolar_rna	snoRNA		snoRNA	NA	NA	NA	NA	NA	NA	NA	NA	NA
AT1G27920	3.1447267366497793	1.9122158568546562e-10	2.6116619236063817e-8	-0.44840711550799445	9.735667587386752e-8	1.372729129821532e-5	6.061848492398998	2.3202630696516705e-8	3.168963739128704e-6	1.4216354280580814	2.64573388677303e-7	3.730484780349972e-5	-0.63700500531303506	4.2109011162471855e-8	6.121402548618594e-6	-0.9319430550164008	9.199413905349259e-4	0.149441850773676	-0.8696243578807427	2.8481668711038256e-10	4.140390729289821e-8	-0.4678012725965149	5.360726896051446e-6	4.936236744060409e-4	-1.2400367419745515	5.2888547935327434e-14	8.386164867434215e-12	-0.6106528938812427	3.161480650814727e-7	4.457687717648765e-5	-1.1620156260499415	3.035603442452538e-8	4.68000107020479e-6	-0.8128520130481223	4.4397750258795323e-7	7.039838829924242e-5	protein_coding	microtubule-associated protein 65-8		microtubule-associated protein 65-8 (MAP65-8)
AT1G67400	1.6025585611339357	2.2377475382893379e-10	3.0116488402174314e-8	-0.5227455562930825	1.1275236477277313e-7	1.5781185760659828e-5	3.724261344044918	2.4353419718315016e-8	3.301679064458031e-6	0.5607301255588064	2.925313987701743e-7	4.0943640996987264e-5	1.8626653300481504	4.354818361513235e-8	6.284066937110091e-6	-1.8343181235705583	9.106645611751282e-4	0.149441850773676	1.8660413581510265	3.1572016015991165e-10	4.555888340542843e-8	2.775431138774484	5.816411751124536e-6	5.31645694692861e-4	1.8768611253368397	5.396452417967916e-14	8.493857386692737e-12	1.1255092506905089	3.371268677151275e-7	4.7185367109981265e-5	-1.1457969468192075	3.262467542150899e-8	4.9927747760872536e-6	-0.7164138902188422	4.514002879023083e-7	7.104907766791774e-5	protein_coding	ELMO/CED-12 family protein		ELMO/CED-12 family protein
AT3G04120	-0.4799781927549565	2.224951360474858e-10	3.0116488402174314e-8	-1.0485490714550658	1.218197806695188e-7	1.69258359492284e-5	-0.7419349697442131	2.5790901137775167e-8	3.4710411326883104e-6	-1.0239856654800912	3.079905979341993e-7	4.279270826041959e-5	-0.9808213837749463	4.876422098814484e-8	6.985385670747026e-6	-4.857290611281322	9.36850043615479e-4	0.149441850773676	-0.7229426623134241	3.3073729043931295e-10	4.737751332023005e-8	1.1997440829437884	5.875892906943609e-6	5.331622242789489e-4	-1.6417003418523535	6.745954882869087e-14	1.0540431403116474e-11	1.2522085284851197	3.9027312101519376e-7	5.422517414981178e-5	-0.8555591827043688	3.3180887631498186e-8	5.040830761126801e-6	-0.9390435935143318	4.6646687667926173e-7	7.28845982642064e-5	protein_coding	glyceraldehyde-3-phosphate dehydrogenase C subunit 1	encodes cytosolic GADPH (C subunit) involved in the glycolytic pathway but also interacts with H2O2 potentially placing it in a signalling cascade induced by ROS.	glyceraldehyde-3-phosphate dehydrogenase C subunit 1 (GAPC1)
AT1G08660	1.166466595098498	2.356873981145174e-10	3.14898858437353e-8	-0.8970089398860334	1.234430924091048e-7	1.7027096115995e-5	6.001848150676018	2.75961370192677e-8	3.6605580889299123e-6	-5.197363820499439	3.306174205386402e-7	4.560364202864505e-5	-0.4424094626075053	5.372836064378376e-8	7.640717953871421e-6	-3.107965713580284	9.310636415467984e-4	0.149441850773676	1.912929469338197	3.3554242488357496e-10	4.771753687203013e-8	-0.7133550557234799	6.0041309526212956e-6	5.40850375884314e-4	-1.0432160702486908	7.363428442115661e-14	1.142185139361796e-11	1.2499323316690354	4.220534294525191e-7	5.7797028990134534e-5	-1.2851873112007512	3.643988197930803e-8	5.49582075098071e-6	-0.8855026711815838	4.7137203532776034e-7	7.311731730598578e-5	protein_coding	MALE GAMETOPHYTE DEFECTIVE 2	Encodes a sialyltransferase-like protein that is localized to the Golgi apparatus and is involved in pollen tube growth and pollen germination.	MALE GAMETOPHYTE DEFECTIVE 2 (MGP2)
AT1G06680	-0.5176070889572087	2.466292972330827e-10	3.271475526894661e-8	1.2293219883164546	1.3291818229723866e-7	1.8202141007395237e-5	2.6690695509321207	2.7503588033168133e-8	3.6605580889299123e-6	1.5560849868211044	3.4017194916207704e-7	4.648271919250219e-5	1.6703185481727967	5.427232311204107e-8	7.662549216358316e-6	-2.258458227466377	9.511708229928094e-4	0.14948795543470644	-0.670471775723349	3.473881809760113e-10	4.904671260182893e-8	-0.4668020533974344	6.299646538207286e-6	5.633878137874444e-4	-1.0549930325976793	1.0145520367024277e-13	1.5624101365217387e-11	0.8301766549073033	4.211582261970632e-7	5.7797028990134534e-5	2.3498582752340025	3.844847304727751e-8	5.757036471460337e-6	-0.7354893544262308	5.226752713837649e-7	8.04919917930998e-5	protein_coding	photosystem II subunit P-1	Encodes a 23 kD extrinsic protein that is part of photosystem II and participates in the regulation of oxygen evolution. Phosphorylation of this protein is dependent on calcium. In plsp1-1 mutant plastids, the nonmature form of the protein localizes in the stroma.	photosystem II subunit P-1 (PSBP-1)
AT4G28750	-0.6234903086423178	2.543882058609944e-10	3.350292671189296e-8	3.554687034278457	1.4331842282447943e-7	1.948618698902833e-5	-0.4529712889238487	2.823087462894401e-8	3.7180061886319258e-6	-2.6966110652692517	3.4187447790650415e-7	4.648271919250219e-5	1.3191306782265062	6.005059568705132e-8	8.417806716845587e-6	-2.586754668008499	9.51200516355736e-4	0.14948795543470644	-0.8112094134671393	3.598822439372392e-10	5.0447778837630847e-8	-0.4244064065909243	6.394571968728185e-6	5.637654194557451e-4	-1.5755171367270153	1.0853749263046253e-13	1.659538262319772e-11	0.9341732536208427	5.067321631324619e-7	6.88974766087601e-5	-1.3987835391796963	3.967396763773957e-8	5.879382084457343e-6	-1.2290837667340102	5.496268506712401e-7	8.403794546763262e-5	protein_coding	Photosystem I reaction centre subunit IV / PsaE protein	mutant has Decreased effective quantum yield of photosystem II
AT1G26440	1.7256463507178792	2.574587472997289e-10	3.366683959370497e-8	1.194974897047401	1.4457225907145053e-7	1.951725497464582e-5	-0.4171786909007784	2.86571722911847e-8	3.743430918886973e-6	0.9634711225563783	3.512357566053649e-7	4.741682714172426e-5	0.5462726406477028	6.414708414227254e-8	8.803402281762926e-6	-3.0377549252085294	9.583974348277823e-4	0.1495507827027012	1.7165209705743585	3.6453535162289546e-10	5.073763316027889e-8	2.2585946181362906	6.349914485129898e-6	5.637654194557451e-4	-1.0472453413033174	1.1055991448130264e-13	1.6784720066572798e-11	2.245014630188289	5.128004566753692e-7	6.922806165117484e-5	4.487442595161106	3.983053254737354e-8	5.879382084457343e-6	-0.6689118075465149	5.560646128697199e-7	8.441928441907251e-5	protein_coding	ureide permease 5	uptake assays in a yeast mutant indicated this splice variant is not a cellular importer for allantoin, uracil or xanthine	ureide permease 5 (UPS5)
AT1G07920	-0.5919171897239941	2.994003813090669e-10	3.8875663595609685e-8	1.2795227368242612	1.5141775595350994e-7	2.0297443553345504e-5	1.6045616095616124	2.8829981043602895e-8	3.743430918886973e-6	0.8156537283426388	3.840955610036266e-7	5.148773946270445e-5	2.29981539513311	6.386382206933502e-8	8.803402281762926e-6	0.8047096522466025	0.0010007784661357575	0.15319075542948812	-0.7065819363302154	3.8293172745272573e-10	5.255269336545275e-8	-0.5581332635497502	6.734147956910789e-6	5.853999528136924e-4	-1.3466803563940495	1.1303280948850086e-13	1.703929802754119e-11	-1.2531813244759868	5.324855528822373e-7	7.137931337403794e-5	3.6686086786356658	4.6574405393092735e-8	6.826430277791824e-6	-0.7572548827004578	6.06206143586695e-7	9.138344161701966e-5	protein_coding	GTP binding Elongation factor Tu family protein		GTP binding Elongation factor Tu family protein
AT3G27850	-0.5583890606023353	3.143333728084774e-10	4.052922187302591e-8	-0.5225196552765539	1.541231190505751e-7	2.0515619378515364e-5	-0.6804209969764821	2.975536433186581e-8	3.836569283573019e-6	1.6834206531738325	4.088352979665521e-7	5.4420838439114114e-5	1.1725710257987954	6.391950982804153e-8	8.803402281762926e-6	-5.248182984915828	0.001023499729485263	0.15319075542948812	-0.9234982436820698	3.8245500936920514e-10	5.255269336545275e-8	-0.5334832187231141	6.7052304256719024e-6	5.853999528136924e-4	-1.3082128301280926	1.3481194901829782e-13	2.018031175304673e-11	1.5897607783916297	5.493071477221615e-7	7.311931158665275e-5	4.577391855977132	4.72913717646637e-8	6.883044199566052e-6	-0.7792757050503522	6.358391881693619e-7	9.518023539827523e-5	protein_coding	ribosomal protein L12-C	50S ribosomal protein L12-C	ribosomal protein L12-C (RPL12-C)
AT2G47400	-0.5829195884134944	3.1793599379521995e-10	4.0709054538862954e-8	-0.30938850519357	1.607896475877763e-7	2.1254381540509178e-5	-0.46852921925648783	3.0443104771889746e-8	3.844588806740433e-6	1.022282685230845	4.163660347758742e-7	5.503838522193587e-5	0.8494123471540685	6.616664301522387e-8	9.017502563706725e-6	-3.9779530168936024	0.0010223266402499959	0.15319075542948812	-0.6609570951000873	3.931252767691922e-10	5.306777648163592e-8	-0.7636169596291064	6.860913701396483e-6	5.922779043198589e-4	-1.1410960509424504	1.4710157490625619e-13	2.1867057725300833e-11	-0.5867754161967288	5.686461286697093e-7	7.51679101335272e-5	-1.2921332482104269	4.783931294170047e-8	6.9144418073306384e-06	-1.3591008003398282	6.478298056714502e-7	9.630170014029905e-5	protein_coding	CP12 domain-containing protein 1	CP12-1 encodes a small peptide found in the chloroplast stroma. It belongs to the CP12 gene family thought to be involved in the formation of a supramolecular complex with glyceraldehyde-3-phosphate dehydrogenase (GAPDH) and phosphoribulokinase (PRK) embedded in the Calvin cycle.	CP12 domain-containing protein 1 (CP12-1)
AT5G07180	1.752996081368928	3.8076737289835555e-10	4.8417853941378475e-8	-0.6361555576042323	1.7122267102971733e-7	2.247740374517703e-5	1.175483060673342	3.0372930471261306e-8	3.844588806740433e-6	0.9893535775269369	4.2964270940923196e-7	5.640171705934297e-5	-1.261614293108345	6.761784335842448e-8	9.151725351097106e-6	0.9076302622457725	0.0010035745782689652	0.15319075542948812	1.7907054922632175	3.9479721611815765e-10	5.306777648163592e-8	1.432418758299035	6.938754759205262e-6	5.948666235288317e-4	-1.9374075617702882	1.5154325954631657e-13	2.237196561274795e-11	-0.8891976089937106	5.983124386767827e-7	7.854398117387972e-5	-0.7263692981152621	5.4772132075115006e-8	7.861878516409438e-6	-0.9806529633691131	6.560986632339147e-7	9.685826196679433e-5	protein_coding	ERECTA-like 2	Encodes a receptor-like kinase that, together with ER and ERL1 governs the initial decision of protodermal cells to either divide proliferatively to produce pavement cells or divide asymmetrically to generate stomatal complexes. It is also important for maintaining stomatal stem cell activity and preventing terminal differentiation of the meristemoid into the guard mother cell. When heterozygous …	ERECTA-like 2 (ERL2)
AT4G20360	-0.5482433662017742	4.826759192591793e-10	6.095601780342978e-8	-0.42898562839171106	1.8152182490461613e-7	2.3666218746981974e-5	-0.8821254809752337	3.0225823093503876e-8	3.844588806740433e-6	0.5777563337355819	4.501689757767137e-7	5.869155105417634e-5	1.6810353235256488	7.202468461452196e-8	9.681400243561598e-6	-2.616589953073858	0.0010073539668688165	0.15319075542948812	1.4471386317610748	3.9073490655557667e-10	5.306777648163592e-8	-1.1232104244909726	7.31015440652688e-6	6.224145851201072e-4	3.6054057356344327	1.797033268729119e-13	2.634746174685995e-11	2.0402101325286375	6.128110647280353e-7	7.989629189793255e-5	-0.8524554833677321	5.6449157360201567e-8	8.047098028341611e-6	-1.43710530853096	6.72248888842213e-7	9.856273777093433e-5	protein_coding	RAB GTPase homolog E1B		RAB GTPase homolog E1B (RABE1b)
AT1G78080	0.9482376896619368	5.624808114292386e-10	7.055116463355307e-8	-0.34165028206181614	1.9252583795639716e-7	2.493013146598653e-5	2.7434576262848336	3.1838243454117966e-8	3.993425393245082e-6	0.5982971689831769	4.815721297486668e-7	6.235867680112838e-5	-1.6312442310111663	8.365381532951724e-8	1.1168068883277387e-5	-1.53839728108822	0.0010161586524059048	0.15319075542948812	-0.9221188945726139	4.057610398005147e-10	5.4170478952959865e-8	-0.6145452483929411	8.756535772519878e-6	7.404931713482626e-4	-1.3242111896222983	2.1599925211978223e-13	3.145360538010924e-11	-2.022789122694357	6.468681440668716e-7	8.376282396131225e-5	2.1761207883519047	5.704616454746309e-8	8.076883147798295e-6	-0.9259677021269617	7.038554434706889e-7	1.0249475933968413e-4	protein_coding	related to AP2 4	Encodes a member of the DREB subfamily A-6 of ERF/AP2 transcription factor family (RAP2.4). The protein contains one AP2 domain. Role in mediating light and ethylene signaling.	related to AP2 4 (RAP2.4)
AT4G25080	-0.6690496974616306	5.696124563641398e-10	7.096293561109466e-8	-0.4532627510085333	2.2203617150100895e-7	2.8557152192714226e-5	-0.47094328137830566	3.2325062521304455e-8	4.027091234917646e-6	1.0535620972088866	4.951477482562934e-7	6.325595562455399e-5	-0.7765511671839344	8.525945446238457e-8	1.1305518877191198e-5	-3.946599489217099	0.0010374146581532174	0.15422430613977764	1.646150379272433	4.212067238255576e-10	5.5852580777544385e-8	0.5238781176563019	9.049346898679706e-6	7.549827603858218e-4	-1.1699120085100763	2.3435989330113543e-13	3.3896674837865576e-11	-1.5419601157213594	6.813611715568427e-7	8.744454851196573e-5	-2.9439315320460024	5.856620446476047e-8	8.23607036165581e-6	-1.0680647628568827	7.332739513592721e-7	1.0605717704592282e-4	protein_coding	magnesium-protoporphyrin IX methyltransferase	Encodes a protein with methyltransferase activity responsible for the methylation of magnesium protoporphyrin IX. Mutants defective in this gene are affected in chlorophyll biosynthesis and show a reduction in the accumulation of a number of major thylakoid-associated proteins including components of PSI (LHCI), PSII (LHCII, D1, CP43) and the cytochrome b6f complex (Cytf). By contrast, no signifi…	magnesium-protoporphyrin IX methyltransferase (CHLM)
AT1G64720	-0.5513236921008516	5.916860429822794e-10	7.321816953360583e-8	-0.41868103108085153	2.2685034524865108e-7	2.898051222689982e-5	6.087416951300424	3.2845388937598853e-8	4.06445155188891e-6	1.079573494162121	4.92331884391682e-7	6.325595562455399e-5	-0.8193955476847393	9.331273180660768e-8	1.229035142083675e-5	1.1573089185301257	0.0010779799471307776	0.15674740302962045	2.1353716998984544	4.2534920142466205e-10	5.602334280509391e-8	-0.44316346957077557	9.027489056135131e-6	7.549827603858218e-4	-0.8339057278113527	3.0579490265255563e-13	4.393185024282286e-11	0.48729096768379915	6.844884543358494e-7	8.744454851196573e-5	2.121909184664994	6.200934655921283e-8	8.66174852306642e-6	-0.7661050206673307	8.453148212594447e-7	1.2144167156966223e-4	protein_coding	Polyketide cyclase/dehydrase and lipid transport superfamily protein	membrane related protein CP5	CP5
AT2G47610	-0.5150073194691476	6.091546292674906e-10	7.487728702955994e-8	-0.47595545901192055	2.3647985298759307e-7	3.000929334412556e-5	0.7541760633723177	3.307311413002878e-8	4.065347188863138e-6	0.7403790741873887	5.637336607899296e-7	7.14656421049744e-5	-1.3563808292152129	1.0055145570095373e-7	1.315548212087478e-5	-0.33804941284207274	0.0010697299043411813	0.15674740302962045	-0.7394002783513776	4.4638279211015246e-10	5.840174863441162e-8	-0.47189173606677265	9.21887438356098e-6	7.63998849746977e-4	-1.5919063538324534	3.240695790294658e-13	4.6246889391364974e-11	1.1311746916217327	7.274762769099419e-7	9.110204559855753e-5	1.4229739071065157	6.298201127813826e-8	8.738964004879278e-6	-0.7888037203315688	1.0114402840579148e-6	1.443392714702915e-4	protein_coding	Ribosomal protein L7Ae/L30e/S12e/Gadd45 family protein		Ribosomal protein L7Ae/L30e/S12e/Gadd45 family protein
AT1G76100	-0.6015739236459836	6.225272664112221e-10	7.601428965622591e-8	1.8501571607450318	2.505519731363143e-7	3.158448217648837e-5	1.2568879680461544	3.354803961418045e-8	4.0964155920944316e-6	0.5737161852273356	5.669194619307137e-7	7.14656421049744e-5	2.2679695412573824	1.1434953338333117e-7	1.4861652931442875e-5	-0.47608045979599756	0.001074582010281526	0.15674740302962045	-1.0479570740136979	4.5407924565888166e-10	5.9015266199043394e-8	1.0397420430209157	9.479875513821743e-6	7.804260431279345e-4	-1.1671182370691342	3.7497802157085113e-13	5.3157480329441326e-11	1.3648534229181628	7.232695255227808e-7	9.110204559855753e-5	-1.4839849646858188	6.473680549842876e-8	8.9229611446278e-6	-1.044623578228867	1.0263191357047133e-6	1.4476029461544778e-4	protein_coding	plastocyanin 1	One of two Arabidopsis plastocyanin genes. Expressed at 1/10th level of PETE2. Does not respond to increased copper levels and is thought to be the isoform that participates in electron transport under copper-limiting conditions. Mutation of this gene does not have obvious effect on photosynthesis.	plastocyanin 1 (PETE1)
AT5G02380	-0.7785121954918053	6.955193747887727e-10	8.436833047602231e-8	-0.6172048227961162	2.6053698518838367e-7	3.262711521750581e-5	5.223050855996399	3.452143573215126e-8	4.187541000193454e-6	0.5816238873988233	5.94142923887712e-7	7.438292848193688e-5	-1.4600530834279672	1.3506157321246348e-7	1.7438048515096025e-5	1.0122401802546728	0.0010828836133307113	0.15674740302962045	2.410350719248926	6.041612160616424e-10	7.800436753427455e-8	-0.45749970587199396	9.652468972924027e-6	7.894068539632802e-4	-0.8640349329933076	4.4556156495313463e-13	6.27479661801763e-11	1.5241349185227564	7.248601296547104e-7	9.110204559855753e-5	3.846554378614407	7.323656771277812e-8	1.0028109761881915e-5	-1.0973513913251842	1.0279157610739075e-6	1.4476029461544778e-4	protein_coding	metallothionein 2B	cysteine-rich protein with copper-binding activity	metallothionein 2B (MT2B)
AT1G60260	1.6135932203944559	7.013253972341016e-10	8.451658610589781e-8	5.225688370854823	2.8523700763678653e-7	3.5486839479517854e-5	1.1089955434725423	3.8191778700169575e-8	4.602483762573377e-6	1.1880507290624416	5.978769665214785e-7	7.438292848193688e-5	-1.0245921236082365	1.3902353249511986e-7	1.783226683148188e-5	-4.031680069870509	0.0011323168270499656	0.15916990216624188	-0.7819594633309987	6.57897244006245e-10	8.405948280262534e-8	-0.4739174073068622	9.973268586297577e-6	8.103117764461777e-4	-1.339908097847488	4.855107834442724e-13	6.792708385887645e-11	3.1224173202244234	7.683918954374779e-7	9.559699169707445e-5	-0.812084160028783	8.052960700150516e-8	1.0954658238708019e-5	-0.8197308500223482	1.2194139665201263e-6	1.7060637494986812e-4	protein_coding	beta glucosidase 5		beta glucosidase 5 (BGLU5)
AT1G68945	1.4005912118884034	7.069327783896412e-10	8.463913355810523e-8	5.578868332607664	3.1796598175800816e-7	3.9182080513834605e-5	-0.6538960592334062	3.942844711755061e-8	4.720660441255832e-6	0.7133678819336642	6.066996275461241e-7	7.499043772948359e-5	-1.5722769199255093	1.54529513225205e-7	1.969247855223797e-5	-3.373735626208071	0.0011408248329654509	0.15916990216624188	3.7757963024255266	6.608025292868596e-10	8.405948280262534e-8	-0.4677118815802345	1.0160916922626484e-5	8.201971315920119e-4	-1.4001577824900526	5.827659130553902e-13	8.100446191469924e-11	1.2203863341106367	7.933974632394031e-7	9.806701761533791e-5	1.7428496284243575	8.475356214735649e-8	1.1454388889434614e-5	-1.1434363738370428	1.303489881300326e-6	1.8001615741364372e-4	protein_coding			unknown protein
AT3G01500	-0.8659493556317864	7.122466805190075e-10	8.472518900264168e-8	-0.45816133367492945	3.190555544861762e-7	3.9182080513834605e-5	-0.36593779996861864	4.378505165655014e-8	5.2084437576998154e-6	0.7819341264205538	6.197271896756209e-7	7.610649713209964e-5	-0.987657445311225	1.5627562114537607e-7	1.9786510096632292e-5	-0.8368987768706997	0.0011141503051572146	0.15916990216624188	1.1089725986643406	6.639092909251937e-10	8.405948280262534e-8	1.2298511981004574	1.0411286055542833e-5	8.243483882576622e-4	-1.4104143064717343	6.397292660267556e-13	8.834867528108859e-11	2.8118781517176545	8.066010231494453e-7	9.90558095203206e-5	-1.0753190571846802	8.616944115808216e-8	1.1570610185955897e-5	-1.1424830429299033	1.2978898916008381e-6	1.8001615741364372e-4	protein_coding	carbonic anhydrase 1	Encodes a putative beta-carbonic anhydrase betaCA1. Together with betaCA4 (At1g70410) regulates CO2-controlled stomatal movements in guard cells.	carbonic anhydrase 1 (CA1)
AT1G44575	-0.5055578070953326	7.181858860584924e-10	8.488404722529797e-8	2.033743489649535	3.2377175261006155e-7	3.9506380198285395e-5	-0.5265501194892851	4.831805002987681e-8	5.710821836223517e-6	1.2001148813828022	6.326269908868087e-7	7.719265879186157e-5	-1.0136717311617212	1.592441998751797e-7	2.0033124503528214e-5	-3.8217708803582955	0.0011191893510674835	0.15916990216624188	1.5977179975756468	6.792423079568612e-10	8.543395363477197e-8	-0.5584634970154719	1.0320879355732095e-5	8.243483882576622e-4	-1.4291310758695417	6.630899912767535e-13	9.098784841839864e-11	-0.769595283348794	8.149635809642712e-7	9.944122925419809e-5	-2.031862101801067	8.858541949909738e-8	1.1818771384837907e-5	-0.8745376412768889	1.3678023061680106e-6	1.8768702670405408e-4	protein_coding	Chlorophyll A-B binding family protein	Encoding PSII-S (CP22), a ubiquitous pigment-binding protein associated with photosystem II (PSII) of higher plants. Involved in nonphotochemical quenching rather than in photosynthesis. Mutant has a normal violaxanthin cycle but has a limited capacity of quenching singlet excited chlorophylls and is tolerant to lipid peroxidation.	NONPHOTOCHEMICAL QUENCHING 4 (NPQ4)
AT5G57785	0.9714478477946151	8.136560405514957e-10	9.555535080056355e-8	-0.5000985507416921	3.5963655499372386e-7	4.3603068944621234e-5	-0.47382935985505975	5.209359989358175e-8	6.117845826992741e-6	-2.121612422287668	6.610170875204716e-7	8.014305898695655e-5	-1.4418466611503522	1.650693541617336e-7	2.0504080451494955e-5	0.2461097005920727	0.001147928521793527	0.15916990216624188	1.2706397721452907	6.845640399913269e-10	8.543395363477197e-8	-0.6534632243348234	1.0353680877986022e-5	8.243483882576622e-4	-1.173789874734669	7.389385281862409e-13	1.0061984777629129e-10	1.2061232599392016	8.469015939110137e-7	1.0203924752807607e-4	7.231612483367886	9.140464728625488e-8	1.2117228815088043e-5	-0.8366083940667053	1.4188705217078762e-6	1.8864808936446459e-4	protein_coding			unknown protein
AT3G04840	-0.5117816780832648	8.431775396790071e-10	9.839561694051603e-8	-0.4742900451352496	3.748416196841868e-7	4.515892551068669e-5	-0.560456602080799	6.554515489899922e-8	7.648870671061693e-6	-2.9078487340595904	6.866460586141128e-7	8.272346661847872e-5	-3.437142947591219	1.6507743752031607e-7	2.0504080451494955e-5	-2.773922631051358	0.0011333832847320036	0.15916990216624188	-1.233597482291789	6.878249515563807e-10	8.543395363477197e-8	-1.3301556128784422	1.0947824440354765e-5	8.613443393547474e-4	-1.6954978723057428	7.426859734959368e-13	1.0061984777629129e-10	-0.7452164583007207	8.469766802960871e-7	1.0203924752807607e-4	-22.73858508486254	9.418411395717107e-8	1.2406670656902542e-5	-0.6733964988928955	1.4076646430814562e-6	1.8864808936446459e-4	protein_coding	Ribosomal protein S3Ae		Ribosomal protein S3Ae
AT4G06701	1.4656110395636333	9.248187195102809e-10	1.0724407264358842e-7	-0.4699634596059604	3.807251938989902e-7	4.557927085451119e-5	1.7342533752442042	7.444732138738882e-8	8.63307994805456e-6	1.098730983478112	7.301669069177214e-7	8.712112348644582e-5	-1.0203034929185975	1.6802089946243353e-7	2.0738428628617975e-5	-3.7582021786408215	0.0011502597238629425	0.15916990216624188	-0.5710020546984576	6.979335531481574e-10	8.614431434297225e-8	-0.5402415892149648	1.1101384689331746e-5	8.679327866231632e-4	-1.1661847671424996	8.29796904466931e-13	1.1171467004414544e-10	-0.8196969222696874	8.539494201013212e-7	1.0223224661401666e-4	-1.3362438435869468	9.653935659739197e-8	1.2636941062022132e-5	1.1095865619041005	1.406328843920224e-6	1.8864808936446459e-4	other_rna	other RNA	Unknown gene		NA	NA	NA	NA	NA	NA	NA	NA	NA
AT2G28000	-0.67216058410125	9.547675121564347e-10	1.1002502118212714e-7	-0.3616708162873367	3.926896649414088e-7	4.671779857599822e-5	-0.4390180371757928	7.567439390773173e-8	8.720527967942234e-6	-0.37804423401361165	7.323025877505297e-7	8.712112348644582e-5	-0.5345677071215308	1.9364283096872964e-7	2.3751503486008246e-5	-1.840479886246766	0.0011652828292510935	0.16024095505739097	1.6397787136994861	8.656203132564255e-10	1.0617374154785844e-7	1.219109311935699	1.1849303672640522e-5	9.206168372162145e-4	-0.7024267543456411	8.614877312535993e-13	1.1525628984509092e-10	1.115317233902649	8.97944403175802e-7	1.063460021107573e-4	-2.2733030108183354	9.833022945855712e-8	1.2790919160755935e-5	-1.2590213599363855	1.3910033831526188e-6	1.8864808936446459e-4	protein_coding	chaperonin-60alpha	Encodes chaperonin-60 alpha, a molecular chaperone involved in Rubisco folding. Mutants display aberrant chloroplast and embryo development.	chaperonin-60alpha (CPN60A)
AT4G21326	1.8170964342272893	9.817201431336873e-10	1.1242829813104923e-7	-0.45008225320766093	4.0756487900146817e-7	4.818631970057731e-5	-0.4494667766009951	7.823239713074436e-8	8.95931017575568e-6	0.9934012876049374	8.12130156789184e-7	9.601799710858458e-5	-1.323859705695335	2.0112509571741229e-7	2.4516024866175254e-5	1.5524347912907368	0.0012450758128896634	0.16092624426153052	-0.7166795463362688	8.981219515161613e-10	1.0947604533232711e-7	1.465855125932509	1.2181226112312126e-5	9.405268434916276e-4	-1.5937883829705446	9.11392108185559e-13	1.211755246448452e-10	1.191930911055036	8.994854919796126e-7	1.063460021107573e-4	-1.738536687349605	1.0007771740180409e-7	1.2937375976917692e-5	-1.6762225821557644	1.417244493980988e-6	1.8864808936446459e-4	protein_coding	subtilase 3.12		subtilase 3.12 (SBT3.12)
AT4G03205	1.248961932910914	9.968788793535542e-10	1.1345958504642488e-7	-0.5742908985805377	4.2911433771276707e-7	5.042093468125013e-5	-0.38506573057167504	8.804251579816549e-8	1.0020542631398613e-5	-1.1842839529688425	8.69006813157916e-7	1.0210830054605513e-4	-1.9297565140891562	2.0390624719216202e-7	2.4679475109003272e-5	-5.221383924799711	0.0012310722134453818	0.16092624426153052	-0.6197969007272266	9.735258549929165e-10	1.1793484508787646e-7	-0.37068253523864125	1.3636914577863815e-5	0.0010464227476384264	2.749695632242451	1.0971918743085184e-12	1.4497832877437125e-10	1.570900173740681	9.743621097395208e-7	1.1448754789439369e-4	3.9996825490522845	1.0114004165071281e-07	1.2993998067137567e-5	-0.5569920101456904	1.4885674817646087e-6	1.9669305873242724e-4	protein_coding	Coproporphyrinogen III oxidase		hemf2
AT5G54770	-0.5340782913605993	1.0987179117631523e-9	1.2428319544226382e-7	1.0998724701257545	4.331230224335674e-7	5.0579734552288066e-5	3.87077667264924	9.041881660952859e-8	1.0227865893536737e-5	0.8949141351466369	8.864268004861518e-7	1.0351616041260062e-4	-1.3228401716405627	2.0498111810280424e-7	2.4679475109003272e-5	-2.9112512154612213	0.0012461682352651916	0.16092624426153052	-0.6819459070105519	1.0125804834334901e-9	1.219134477753512e-7	-0.610282981067104	1.3765633271636517e-5	0.0010494351219744393	-0.5964821521312584	1.1712473627778905e-12	1.5381423955597255e-10	-2.029995136541612	1.0204170429177983e-6	1.1916342584012449e-4	0.9773014381524099	1.0901459588311585e-7	1.386154805410815e-5	-0.6976565203407322	1.608903500130376e-6	2.1128949891896214e-4	protein_coding	thiazole biosynthetic enzyme, chloroplast (ARA6) (THI1) (THI4)	Encodes a thiamine biosynthetic gene that has a dual function in thiamine biosynthesis and mitochondrial DNA damage tolerance. It appears to be involved in producing the thiazole portion of thiamine (vitamin B1). A crystal structure of the protein reveals that it forms a 2-ring homo-octamer.	THI1
AT2G45180	-0.5785828467209896	1.5332486759455655e-9	1.723782871163679e-7	-0.5047157546347801	4.732252411632686e-7	5.492586869233425e-5	1.3854858546767275	9.877792362523594e-8	1.1105288754890854e-5	0.7193349193175246	8.995048029189196e-7	0.00010373373585369807	0.44520597365160053	2.1178341997218124e-7	2.5342985469232055e-5	-1.4225595814467158	0.001240487848448348	0.16092624426153052	0.9956302540290195	1.0282555351012405e-9	1.2304582241684052e-7	1.7542868568425876	1.3845013273574777e-5	0.0010494351219744393	5.177698160473211	1.2703779875441438e-12	1.6581531220347527e-10	1.1436050013194718	1.0483925358946797e-6	1.2150491115243667e-4	-1.4724706448859477	1.092247095985075e-7	1.386154805410815e-5	-0.8533155785161749	1.641307584676717e-6	2.1423067169262075e-4	protein_coding	Bifunctional inhibitor/lipid-transfer protein/seed storage 2S albumin superfamily protein		Bifunctional inhibitor/lipid-transfer protein/seed storage 2S albumin superfamily protein
AT2G15050	1.2899152853349314	1.5461755619979609e-9	1.7277809098253577e-7	-0.567711466813808	4.809078940316665e-7	5.547928341147134e-5	-0.4947515455339075	1.1217121744395416e-7	1.2534623680191678e-5	1.0201341663444239	9.053902098360214e-7	0.00010373373585369807	0.6912243394937754	2.2819577404703965e-7	2.7141467064685776e-5	-0.5803091192049314	0.0012195679653754046	0.16092624426153052	-0.6938372279699327	1.3486761032219973e-9	1.6041071833776786e-7	-0.4761989281833327	1.4201172359508525e-5	0.0010699077187942454	-2.2061519952973687	1.5017804022457006e-12	1.9483097751800886e-10	0.8517700917710305	1.053234060423013e-6	1.2150491115243667e-4	-1.1809857207918764	1.0997421531478315e-7	1.3872080868767161e-5	-0.7255034864121986	1.6804663513997679e-6	2.1801250132159653e-4	protein_coding	lipid transfer protein	Predicted to encode a PR (pathogenesis-related) protein. Belongs to the lipid transfer protein (PR-14) family with the following members: At2g38540/LTP1, At2g38530/LTP2, At5g59320/LTP3, At5g59310/LTP4, At3g51600/LTP5, At3g08770/LTP6, At2g15050/LTP7, At2g18370/LTP8, At2g15325/LTP9, At5g01870/LTP10, At4g33355/LTP11, At3g51590/LTP12, At5g44265/LTP13, At5g62065/LTP14, At4g08530/LTP15.	lipid transfer protein (LTP)
AT5G26742	-0.6435161999373822	1.7704453769519192e-9	1.966474208448162e-7	1.0333825400213208	5.176561324364766e-7	5.935894265619478e-5	-0.4889041706869917	1.2528890950013094e-7	1.3916125984116955e-5	1.3302225621693298	9.100884627038391e-7	0.00010373373585369807	-1.058125811777796	2.396250955769943e-7	2.8108090934564186e-5	-0.3744827051181645	0.0012524412913122085	0.16092624426153052	-0.6417691005272863	1.3776181645377738e-9	1.6286600288586634e-7	-0.5541494420270566	1.4751331260485173e-5	0.0011046614391511517	-1.1054563812855562	1.5495677758426266e-12	1.99819565118598e-10	0.7088700268738066	1.1580526099601651e-6	1.3199719419516013e-4	1.13492557970647	1.1545938794434065e-7	1.438955833105127e-5	-1.3079574736991237	1.9332063206705105e-6	2.49290448796825e-4	protein_coding	DEAD box RNA helicase (RH3)		embryo defective 1138 (emb1138)
AT2G30570	-0.5113109751141036	1.8971404868502913e-9	2.0945794189548304e-7	-0.6724269836604403	5.96133011496429e-7	6.794845433433848e-5	-0.5075802082119895	1.2855263187417134e-7	1.4193134290395037e-5	-4.359635938031592	8.958319849013985e-7	0.00010373373585369807	-0.5913403258074055	2.4061958099397623e-7	2.8108090934564186e-5	-4.072395258190152	0.0012580362700201457	0.16092624426153052	-0.6488514823754117	1.4018942797633972e-9	1.64743564313513e-7	0.5853381586295029	1.488433749236409e-5	0.0011079473016022635	-1.1090877988314318	1.6465213681310772e-12	2.1105051740247806e-10	0.8157739116536048	1.1544095081211449e-6	1.3199719419516013e-4	0.8901554713353582	1.1521160128287402e-7	1.438955833105127e-5	-0.7494305340628731	1.963530256531836e-6	2.5168460282227827e-4	protein_coding	photosystem II reaction center W	Encodes PsbW, a protein similar to photosystem II reaction center subunit W. Loss of PsbW destabilizes the supramolecular organization of PSII.	photosystem II reaction center W (PSBW)
AT5G35630	-0.562530675635934	2.1520008738659344e-9	2.361820959067863e-7	-0.4489099074856011	6.532104393264255e-7	7.401107567011019e-5	-0.4569790253262307	1.4108264277418697e-7	1.548382004446702e-5	-1.5174051986264212	9.582423930135535e-7	1.0857228542269637e-4	-1.6464856491376707	2.3966321806957925e-7	2.8108090934564186e-5	2.16784513133694	0.0011880839105021222	0.16092624426153052	-0.6057555348663214	1.423737859348426e-9	1.663146160101956e-7	-0.8088452753159373	1.5267586375286303e-5	0.0011276004754719668	1.0058170195099128	2.080228767947746e-12	2.6505581551600864e-10	1.5462509385606291	1.2318675470142288e-6	1.3857470084051177e-4	1.3114708994622422	1.1659934140287227e-7	1.4445131503678455e-5	-0.51148094837117	2.1441651768205704e-6	2.73202379613221e-4	protein_coding	glutamine synthetase 2	chloroplastic glutamine synthetase	glutamine synthetase 2 (GS2)
AT5G58200	1.241605314585281	2.4551915326677154e-9	2.678628489901026e-7	0.6720071324180917	6.608336857786653e-7	7.44317704662538e-5	-0.4641208824973049	1.4682811683179135e-7	1.601903442689094e-5	-3.053390761836048	9.672669222450415e-7	1.0894630689310275e-4	-0.9709445875540659	2.540209122986398e-7	2.9497990555389387e-5	0.7720368972193714	0.0011819635751830872	0.16092624426153052	-0.9295164189189508	1.6906996925580836e-9	1.9633125128078337e-7	-0.41685545601128526	1.532977880739783e-5	0.0011276004754719668	1.9952871761039905	2.3326891203772468e-12	2.954647533183156e-10	0.8431160975883364	1.2310673275362675e-6	1.3857470084051177e-4	1.541968538690509	1.186624223493522e-7	1.4613733706254837e-5	-0.7491950656535451	2.235445658133839e-6	2.8314763170421864e-4	protein_coding	Calcineurin-like metallo-phosphoesterase superfamily protein		Calcineurin-like metallo-phosphoesterase superfamily protein
AT5G24620	1.4516629877770997	2.5068710902495564e-9	2.718922891883607e-7	-0.4720323124129184	6.700062878481516e-7	7.502099817170333e-5	1.8813767715905512	1.548734011588576e-7	1.679738688568833e-5	1.6984071022397893	1.1078152795410032e-6	1.2331733243311693e-4	-1.7860710399684978	2.6499253477881564e-7	3.0591049970789746e-5	-4.154220226319199	0.0012293614904647602	0.16092624426153052	1.5895604189135137	1.902213102010504e-9	2.1959371839385966e-7	2.209074248382849	1.5900422386858302e-5	0.0011581200348584166	2.3903005701347526	2.482978005102083e-12	3.1265074810126587e-10	1.578206731746565	1.2375991144148674e-6	1.3857470084051177e-4	1.835224975057876	1.4466269882417446e-7	1.7653191521639417e-5	-0.9941288081361256	2.3176914302372077e-6	2.918382515038686e-4	protein_coding	Pathogenesis-related thaumatin superfamily protein		Pathogenesis-related thaumatin superfamily protein
AT1G21310	1.7055557812104325	2.5959808058763082e-9	2.799104918055402e-7	-0.88440159721032	6.828169369721494e-7	7.600830640505768e-5	1.4058946045811886	1.6565269405156494e-7	1.7861429081419616e-5	0.6039798879161262	1.1030033776410942e-6	1.2331733243311693e-4	-0.4995149649661874	2.768928011643191e-7	3.17779018880103e-5	0.2924567619065373	0.0012274730863321645	0.16092624426153052	-0.6953266874247428	1.9211575683295937e-9	2.2048372677466827e-7	1.4076515665601532	1.5931021314519286e-5	0.0011581200348584166	-1.3815945801284035	2.5441407993975518e-12	3.184788184321871e-10	1.2563440567073647	1.3206089294060657e-6	1.4614994750723523e-4	-1.1186382641090091	1.4503895402874838e-7	1.7653191521639417e-5	-1.08196161621365	2.3977484230197913e-6	3.0015323241615e-4	protein_coding	extensin 3	Encodes extensin 3.	extensin 3 (EXT3)
AT1G26150	1.3294199274367433	2.758871058202925e-9	2.9574456146014843e-07	-0.4794281399720563	6.900184688952069e-7	7.636338113616432e-5	2.0576014483477763	1.690614599426288e-7	1.8122995339663894e-5	0.7459921198907736	1.1215706877207844e-6	1.2412266302770425e-4	-1.577194396630811	2.82618219380794e-7	3.224641020551211e-5	-1.4983043237930287	0.0012047746217875696	0.16092624426153052	2.223826647927989	2.026820116417514e-9	2.312578185156611e-7	-0.632339897018971	1.698414210942364e-5	0.0012274992474549144	-1.069777946049478	2.69330028247509e-12	3.3334520788217367e-10	1.1243135688481471	1.3148483920088008e-6	1.4614994750723523e-4	-1.3954683101440915	1.5288490273080864e-7	1.8499962096141396e-5	-0.6140599796944267	2.506984723544456e-6	3.1200299414065475e-4	protein_coding	proline-rich extensin-like receptor kinase 10	Encodes a member of the proline-rich extensin-like receptor kinase (PERK) family. This family consists of 15 predicted receptor kinases (PMID: 15653807).	proline-rich extensin-like receptor kinase 10 (PERK10)
AT3G13450	1.132060743248817	3.309037518243977e-9	3.5064387219185316e-7	-0.4588035303324014	7.122029286008226e-7	7.836290604576102e-5	-0.7602569525670279	1.7045382659168365e-7	1.8166633842181868e-5	0.6876724200683987	1.1387115936451581e-6	1.2529118604066812e-4	1.434555057790935	3.0780424866383846e-7	3.491710046258861e-5	-0.4508785784051868	0.0013053918985124573	0.1643464920306399	-1.137210803699895	2.0900580331376886e-9	2.3709473352790254e-7	-0.6845367666266781	1.843949608940667e-5	0.0013249790513723372	-0.7393426545485455	2.6940447053917615e-12	3.3334520788217367e-10	1.3040944826003493	1.3372186705144567e-6	1.471327016950444e-4	-1.5366560241403138	1.5834488727058422e-7	1.904989675585358e-5	-0.6609108611345159	2.52807548065563e-6	3.1280915456019894e-4	protein_coding	Transketolase family protein	branched chain alpha-keto acid dehydrogenase E1 beta	DARK INDUCIBLE 4 (DIN4)
AT5G40950	-0.48660367799461235	3.291974294073969e-9	3.5064387219185316e-7	-0.34376016255813757	7.676569065952976e-7	8.39790184887442e-5	-0.8607058111814657	1.7626845658642877e-7	1.8678378175520538e-5	0.5843262122762727	1.1900443991005264e-6	1.3018675366022138e-4	-2.4050556857821968	3.2918129535381167e-7	3.712748805355491e-5	-0.766828286396092	0.0013061364378001749	0.1643464920306399	-0.6295706033391794	2.5988892678386587e-9	2.931218498927223e-7	-0.6784653471141489	2.054364978939996e-5	0.0014676902904139707	-0.9152085959454537	2.9074527747298137e-12	3.5768352928658847e-10	1.117387135941697	1.3527417790946953e-6	1.4798528600613522e-4	-0.7478027743317258	1.5927262182303447e-7	1.9051385505763313e-5	-1.0656601736296012	2.7092642204241156e-6	3.3330178104826793e-4	protein_coding	ribosomal protein large subunit 27		ribosomal protein large subunit 27 (RPL27)
AT5G45390	-0.5748064479066275	3.506622759895655e-9	3.694577739826062e-7	3.2387155241016874	7.801154912185057e-7	8.485427643053861e-5	4.3417011909627155	1.7761586164859718e-7	1.8713607183296197e-5	1.757082835207926	1.2038173517312048e-6	1.3094093308687704e-4	-2.1289796150674984	3.380596345040733e-7	3.791097329795679e-5	-1.175709517187223	0.0013071828063522398	0.1643464920306399	-0.6316618911297857	2.648103820536271e-9	2.9696592844585325e-7	-3.3060423649228396	2.0894808234898107e-5	0.001484247778102962	-1.4680529586701363	2.9674469402081167e-12	3.629781097262568e-10	-1.4829467348674028	1.3955219995392545e-6	1.517929214927412e-4	-0.8421772361374136	1.6675109038623905e-7	1.9831945395478818e-5	-0.6131214618956069	2.7964951733266087e-6	3.4206728960131075e-4	protein_coding	CLP protease P4	One of several nuclear-encoded ClpPs (caseinolytic protease). Contains a highly conserved catalytic triad of Ser-type proteases (Ser-His-Asp). The name reflects nomenclature described in Adam et. al (2001).	CLP protease P4 (CLPP4)
AT5G18670	0.7213645360900697	3.5552191139783016e-9	3.724496024064314e-7	2.1831341643137345	8.57811994274282e-7	9.179416347366196e-5	0.5766351273937677	1.8772783791708338e-7	1.9666624292699907e-5	0.9816774950100234	1.2597104502092101e-6	1.3624197965756996e-4	-1.0031307979536384	3.8063042931167653e-7	4.2442455541145744e-5	-4.053874556553286	0.0013395622397872691	0.16465390167485752	1.65412368646115	2.8885139208716483e-9	3.220857141881028e-7	-0.5608875110481389	2.1701474979577297e-5	0.0015327899742677577	-1.1281506554861236	3.3387612655024133e-12	4.0607683891673104e-10	5.014337609464234	1.4257377831272177e-6	1.541984017149238e-4	-1.2035202487805357	1.6842027162513784e-7	1.9916654053034057e-5	-0.8254602673736352	2.8803859252157038e-6	3.5032693815435995e-4	protein_coding	beta-amylase 3	putative beta-amylase BMY3 (BMY3)	beta-amylase 3 (BMY3)
AT5G63180	1.0700099810950376	3.976964318314212e-9	4.1427835085354486e-7	-0.5886903413370326	8.534644889095539e-7	9.179416347366196e-5	0.9225724419029389	1.930151388674373e-7	2.0106288872529992e-5	0.8887299466266123	1.3947753748299674e-6	1.4999745344569733e-4	-1.2888781134071898	4.3208200563087343e-7	4.790739751698243e-5	-1.5499639304833577	0.0013368190493111868	0.16465390167485752	-0.6328494954551657	2.9623512963038727e-9	3.2660755162900846e-7	-0.54262074787581	2.2422636545968144e-5	0.0015747785022764407	-1.7220501864859794	3.4422833107722e-12	4.163023533920323e-10	1.143508149986589	1.443181218262618e-6	1.5520313270976798e-4	-1.2734490506967506	1.7344314863420502e-7	2.0394758488834516e-5	-1.130473572684905	3.0182078063061193e-6	3.6501557232649035e-4	protein_coding	Pectin lyase-like superfamily protein		Pectin lyase-like superfamily protein
AT3G18780	-0.6040860741205565	4.031042813617278e-9	4.1755262582851334e-7	2.120724797056249	8.583851378151735e-7	9.179416347366196e-5	-0.4518563210560468	2.178195597760964e-7	2.2562680017705982e-5	1.5393038638679628	1.5750055685587714e-6	1.6842826403098998e-4	-2.3828295329180413	4.5518199855247234e-7	5.0185093941529606e-5	0.6643864366673485	0.0013247827402409953	0.16465390167485752	-1.2902323802304911	2.96120791589101e-9	3.2660755162900846e-7	-0.5325102335067537	2.3557028042481018e-5	0.0016451540202027052	-1.5885576864707087	3.585415548493e-12	4.299508664198233e-10	-6.058679811476221	1.4768253288118927e-6	1.5792904569626056e-4	-0.8304697067909106	1.7985267998166784e-7	2.102962824976659e-5	-0.6862180484917583	3.0433539140596877e-6	3.659889544065263e-4	protein_coding	actin 2	Encodes an actin that is constitutively expressed in vegetative structures but not pollen. ACT2 is involved in tip growth of root hairs.	actin 2 (ACT2)
AT3G11940	-0.3862457351412073	4.285376722161487e-9	4.414177430347123e-7	-0.5219040457157336	8.744988477249306e-7	9.247825314691141e-5	-0.6176869114758551	2.2477928432251621e-7	2.3153522035410915e-5	0.8461739013737178	1.6068798256802528e-6	1.7087685744035538e-4	0.7723263468104896	4.6020485516020547e-7	5.045542057273202e-5	-2.4733455970245104	0.001325592626385156	0.16465390167485752	1.1114600703700468	3.3245391508005867e-9	3.644920717009023e-7	-0.42835762351270434	2.4416683180778196e-5	0.0016956636235768367	-1.2528428785952357	3.595309963988992e-12	4.299508664198233e-10	1.3791966503545017	1.6208121720420733e-6	1.7235843404927857e-4	-1.1762215429113592	1.881690684863039e-7	2.187912191287957e-5	0.7185377418144333	3.1266774988103166e-6	3.7390870692476894e-4	protein_coding	ribosomal protein 5A	One of two genes encoding the ribosomal protein S5. Mutants have semi-dominant developmental phenotypes. Most cell-division processes are delayed or disturbed in the heterozygous mutant, and development is completely arrested at an early embryonic stage in the homozygous mutant.	ribosomal protein 5A (RPS5A)
AT5G57240	1.985848337426962	4.446371935196096e-9	4.554566985619201e-7	1.2201619946987106	8.70670743547117e-7	9.247825314691141e-5	3.6122625063474865	2.2603847118518432e-7	2.3153874065069048e-5	0.9971479717780557	1.6855861533075935e-6	1.7781335338044207e-4	-1.2678208221315734	4.6449600353321176e-7	5.064296705188489e-5	0.4091515512366616	0.0014516038393437825	0.16600062344224217	-0.5778419766128003	3.373710013745006e-9	3.678281056652541e-7	-0.6388465946559243	2.569899945277209e-5	0.001774801456652277	-0.9409163984942567	5.163688404510722e-12	6.106846076627432e-10	1.133253722631893	1.6814512735196993e-6	1.778134721747082e-4	3.123693328899503	1.9378584533667043e-7	2.2325714268402203e-5	7.528190788592695	3.239202365483936e-6	3.852131435308285e-4	protein_coding	OSBP(oxysterol binding protein)-related protein 4C		OSBP(oxysterol binding protein)-related protein 4C (ORP4C)
AT3G47360	2.000785448987289	5.1642608633502e-9	5.260698441903369e-7	4.722173519987457	9.21174099304596e-7	9.687596121692258e-5	1.2745471916253952	2.6546737185352604e-7	2.7042471835554216e-5	1.6274031307737384	1.6907915398928296e-6	1.7781335338044207e-4	-0.7179495254152687	5.063385013299225e-7	5.489996181546812e-5	1.5924180166780177	0.0014190571953379427	0.16600062344224217	1.8866209235511653	4.095212015284821e-9	4.440250596683128e-7	-0.6000278549733645	2.6088730729935455e-5	0.0017819176467243276	-0.9847287684767911	5.1536868174221106e-12	6.106846076627432e-10	1.4341403083697302	1.6983514596386107e-6	1.786083979791213e-4	-1.1159851257525486	1.9415530113778882e-7	2.2325714268402203e-5	-0.8929180320440899	3.266074962706149e-6	3.8626298702589955e-4	protein_coding	hydroxysteroid dehydrogenase 3	Encodes a putative hydroxysteroid dehydrogenase (HSD). Genes that encode HSD include: At5g50600 and At5g50700 (HSD1), At3g47350(HSD2), At3g47360(HSD3), At5g50590 and At5g50690(HSD4), At5g50770(HSD6) (Plant Cell Physiology 50:1463). Two copies of HSD1 and HSD4 exist due to a gene duplication event. In Plant Physiology 145:87, At5g50690 is HSD7, At4g10020 is HSD5.	hydroxysteroid dehydrogenase 3 (HSD3)
ATCG00470	-0.9523055636351833	5.341752278468625e-9	5.411605962110137e-7	-0.6219277359463525	9.48802295309388e-7	9.923325105062747e-5	-0.3784689421564449	2.73372081858085e-7	2.769469475439215e-5	0.9553756948884088	1.7120990292581075e-6	1.7906486275784657e-4	-0.5895507801007249	5.339163601936162e-7	5.757202510329516e-5	-1.4608222527833397	0.0014585902543639145	0.16600062344224217	-0.8235470961261844	4.127685857765146e-9	4.4508700526725823e-7	-0.521634803520955	2.6081559311658863e-5	0.0017819176467243276	-1.932146731977025	5.692194228223881e-12	6.694896134580242e-10	-1.0054080794240363	1.7900801050735667e-6	1.8619767650314396e-4	-1.4085364720347007	1.9821860476547178e-7	2.2667713302108594e-5	1.4940853239558667	3.294266252313011e-6	3.874563922912764e-4	protein_coding	ATP synthase epsilon chain	ATPase epsilon subunit	ATP synthase epsilon chain (ATPE)
AT5G16030	-0.7021899078982455	5.4529965004274e-9	5.494117457643738e-7	0.867861274466934	1.0231002263058072e-6	1.060959248425267e-4	-0.4838820512030712	2.841523537806535e-7	2.8473919016346137e-5	0.9126620989119831	1.8859950484343257e-6	1.9617440298878356e-4	-0.962929585565884	5.717951855857857e-7	6.131956566732811e-5	1.1018520277670623	0.0014778945279399144	0.16600062344224217	1.1763223217601526	4.362798147009288e-9	4.678683805194387e-7	-0.6541056544721079	2.7525887830898807e-5	0.001869804981562312	1.8924055111911755	7.061183217578568e-12	8.259655079534798e-10	1.515823281041436	1.7852579805898025e-6	1.8619767650314396e-4	1.5016008126048983	2.1029035199098902e-7	2.3916792874253848e-5	-1.5109004103485977	3.6026570189912826e-6	4.2141243797009506e-4	protein_coding			unknown protein
AT2G43030	-0.5390851729789723	5.676894525920725e-9	5.688618547224257e-7	2.1176990410364267	1.0255660715011776e-6	1.060959248425267e-4	-0.6229238898275284	2.827169778902761e-7	2.8473919016346137e-5	1.1450832917882179	1.9527627549850446e-6	2.020154295714148e-4	-1.3285357024828386	7.569965717448218e-7	8.073944413310939e-5	-0.7748403206702121	0.0014358600993579853	0.16600062344224217	-0.532017066791505	4.686015905654387e-9	4.997992508068878e-7	1.7643674347139604	2.887094867227664e-5	0.0019505150160058203	-1.0042127096527977	7.578225587215571e-12	8.768621455131703e-10	1.5868928060488403	1.8479019083858733e-6	1.9116746101154945e-4	-0.6683451486981511	2.2005740824089352e-7	2.4891602378900636e-5	0.6351689101394917	3.7697412579656075e-6	4.38560224826151e-4	protein_coding	Ribosomal protein L3 family protein		Ribosomal protein L3 family protein
AT5G07440	0.6133277053719696	6.024873233565442e-9	6.004681766512412e-7	-0.6816947964489894	1.0467502633952887e-6	1.077021149390774e-4	-0.5290589233664161	3.13665611605087e-7	3.111290201293094e-5	0.36610471516498827	2.0433541602967046e-6	2.0911422817875146e-4	-1.0436732655769851	7.709404503859082e-7	8.17821964260727e-5	0.9342383577316086	0.0014194894486175983	0.16600062344224217	-0.5228151249526323	4.8497426509340146e-9	5.144659433761083e-7	2.2136920040976573	2.9146662356039443e-5	0.0019584981607996014	-1.5688387545050486	7.5778232477680308e-12	8.768621455131703e-10	2.550543949909757	1.8894245850835058e-6	1.9440647014629477e-4	1.9070894017803366	2.323583100714079e-7	2.6140937878466015e-5	-0.7239058836601966	3.961638916622464e-6	4.583937440498403e-4	protein_coding	glutamate dehydrogenase 2	Encodes the beta-subunit of the glutamate dehydrogenase. The enzyme is almost exclusively found in the mitochondria of stem and leaf companion cells.	glutamate dehydrogenase 2 (GDH2)
ATCG00650	-0.705478274732228	6.547913241426937e-9	6.490883029324186e-7	-0.4265128864420532	1.056866762178989e-6	1.0815838074234976e-4	3.343425071103221	3.138626626751901e-7	3.111290201293094e-5	1.1665501624712207	2.0409561748450925e-6	2.0911422817875146e-4	0.40077466303604914	8.609729005552444e-7	9.084189878170254e-5	1.789070148779159	0.0014787802106480986	0.16600062344224217	2.603492217682679	5.538733099788521e-9	5.843958982975791e-7	2.1556423398323017	3.0282412286479587e-5	0.0020051100521949836	2.577512047063583	7.9784403566383e-12	9.18206958463438e-10	1.1361395519319497	1.9125067756738863e-6	1.9507064229887702e-4	-0.5959257531517708	2.4035624354336554e-7	2.6895346757355196e-5	-0.6689854136174104	4.061372140411664e-6	4.674071614927531e-4	protein_coding	ribosomal protein S18	chloroplast-encoded ribosomal protein S18	ribosomal protein S18 (RPS18)
ATCG00810	-0.6823564882351094	7.327915953742281e-9	7.225246756957228e-7	-0.644559567642073	1.094192421197162e-6	1.1137942640367903e-4	1.2317743960849012	3.161266030974063e-7	3.116974496208544e-5	2.0629936712268777	2.0743332446878717e-6	2.1114937600338844e-4	-0.5796428163874637	8.789595303022138e-7	9.18903762501328e-5	-1.485464894012189	0.0014703459676717154	0.16600062344224217	-0.7242136650426143	6.219073426772928e-9	6.526701390396723e-7	-0.527533721256269	3.0475198294421253e-5	0.0020051100521949836	-0.9992490984968567	1.0260025583357968e-11	1.1744711638361533e-9	-0.5874066153746534	1.9163756296238508e-6	1.9507064229887702e-4	1.5953204456252168	2.486527311299989e-7	2.7674916005393942e-5	-0.6084247717231459	4.1446467973138e-6	4.744401569160385e-4	protein_coding	ribosomal protein L22	encodes a chloroplast ribosomal protein L22, a constituent of the large subunit of the ribosomal complex	ribosomal protein L22 (RPL22)
AT4G18480	-0.5642717713702301	8.216789088009607e-9	8.058572191740487e-7	-0.5486126296667443	1.1488731627234201e-6	1.1632340772574629e-4	1.8251196007707753	3.294484768601062e-7	3.23104841295034e-5	-1.0287597147248468	2.102662272094314e-6	2.1289455504954928e-4	-1.2043982956202262	8.802746871350301e-7	9.18903762501328e-5	-1.7301241354850727	0.0013769964682185058	0.16600062344224217	-0.9627120391567364	6.540067184081073e-9	6.827064813169738e-7	-0.9720628164083583	3.0342797265066217e-5	0.0020051100521949836	1.6776013229109987	1.0621624654551995e-11	1.2093962625284042e-9	-0.9253313414144401	2.0154422068029836e-6	2.029838222565862e-4	4.6948269983750395	2.520778271961931e-7	2.790689264592748e-5	-0.6475425941180442	4.187732416738569e-6	4.7682234102503087e-4	protein_coding	P-loop containing nucleoside triphosphate hydrolases superfamily protein	Encodes the CHLI subunit of magnesium chelatase which is required for chlorophyll biosynthesis. All four cysteine residues of the protein form two disulfide bonds (Cys102-Cys193 and Cys354-Cys396) under oxidized conditions but are fully reduced by reduction. It was suggested that the redox state of CHLI is regulated in vivo by the change of the redox environment in the chloroplasts probably via t…	CHLI1
AT3G47470	-0.5005873850845565	8.354099801774344e-9	8.149888473286527e-7	-0.37971349279597877	1.2018499981246184e-6	1.2104346409683656e-4	-0.42829987564880784	3.448306364760262e-7	3.3640144313994555e-5	-5.519193318737907	2.1420845175450486e-6	2.1573851212417988e-4	-1.2649038164293454	8.869736840197556e-7	9.209978068194552e-5	-2.223661649912374	0.0014487390469818857	0.16600062344224217	-0.8895563502311664	6.700260240494951e-9	6.957280805275842e-7	-0.8463044500297212	3.048554419313425e-5	0.0020051100521949836	-0.8604241872964946	1.1651248490652084e-11	1.3196117734968173e-9	0.7563225379362732	2.015065108275269e-6	2.029838222565862e-4	1.1256501464807127	2.5621517072800703e-7	2.8214848404031803e-5	-0.5092833173550675	4.379182303935161e-6	4.959829439049526e-4	protein_coding	light-harvesting chlorophyll-protein complex I subunit A4	Encodes a chlorophyll a/b-binding protein that is more similar to the PSI Cab proteins than the PSII cab proteins. The predicted protein is about 20 amino acids shorter than most known Cab proteins.	light-harvesting chlorophyll-protein complex I subunit A4 (LHCA4)
AT4G36690	0.7090971204936892	8.443193099356484e-9	8.193452335049203e-7	3.427913683263453	1.263944873284378e-6	1.2662731927877966e-4	2.5774639315635	3.5415523292342235e-7	3.4367969392852955e-5	0.8649736536915736	2.43928099333022e-6	2.443774405686355e-4	-1.4925903849708717	9.086270259408782e-7	9.345619634240189e-5	-1.6700750375177214	0.001414997559362926	0.16600062344224217	-0.5488855087745266	6.8199825578718646e-9	7.040838506428771e-7	-0.5384047537546691	3.105183841294697e-5	0.002031607385849178	-0.9755241504929163	1.458378925947599e-11	1.6430557520439106e-9	0.935515858398874	2.109813557842553e-6	2.113700056501737e-4	-0.8714837519623198	2.7131282933700323e-7	2.9720178510479202e-5	3.24664321691738	4.511798851382378e-6	5.083135063825851e-4	protein_coding	U2 snRNP auxilliary factor, large subunit, splicing factor		ATU2AF65A
AT3G56705	1.6409281147803114	9.10962251098554e-9	8.793885856416303e-7	-0.46681890753987326	1.2928087525758402e-6	1.288409141637755e-4	-0.4262686413729631	3.785630068080893e-7	3.654421319124372e-5	1.8026091294991402	2.5893139778680797e-6	2.5670620608707757e-4	0.6458989056485296	9.095609427464336e-7	9.345619634240189e-5	-1.090778624709978	0.0013820496396130233	0.16600062344224217	-0.5771106051208871	6.852484864855517e-9	7.040838506428771e-7	-0.7411909089601595	3.151476437829102e-5	0.0020510996648509723	-1.0609976570616904	1.6222443810483725e-11	1.8181027864252072e-9	0.9515825774994459	2.134113613685204e-6	2.1268509233768513e-4	-2.1461522400120625	2.840982586731244e-7	3.0479056998782156e-5	5.239702826884018	4.749216717277873e-6	5.322603824609955e-4	small_nuclear_rna	U2.6
ATCG01130	-0.6442744749617034	9.438567322434548e-9	9.063974181825427e-7	0.4837918976083216	1.3691353033744606e-6	1.3573692968610863e-4	-0.507860397174593	3.968742126447523e-7	3.811232673304137e-5	0.9258319745601423	2.588115006511409e-6	2.5670620608707757e-4	-1.2782006876884262	9.844430716633887e-7	1.0062341292392711e-4	-1.0847880901972842	0.0014032221848556583	0.16600062344224217	-0.8934794544232272	7.0484167073807044e-9	7.204436348038871e-7	-0.7491032772008911	3.209242732033618e-5	0.0020778175209328073	-1.4439783887258382	1.762672077594834e-11	1.9651957548434904e-9	1.4863520598616795	2.1673389581353475e-6	2.148713388963872e-4	-1.2271838788722946	2.834850882361298e-7	3.0479056998782156e-5	-0.6519598503262836	4.858540064258413e-6	5.416766073724769e-4	protein_coding	Ycf1 protein		YCF1.2
AT5G14320	-0.47182305536425906	1.1260349355046398e-8	1.075742597970702e-6	-0.6665950499534888	1.4004541034576735e-6	1.3796650759912807e-4	2.0516581598642714	4.1886389513888e-7	4.00156088008843e-5	2.1850430337097437	2.917700627384389e-6	2.87763893483222e-4	-1.7114687001793623	1.034388119592556e-6	1.0518065723836225e-4	-0.6230371021383471	0.0014007513123708538	0.16600062344224217	1.6422750343909434	7.1928982584504045e-9	7.314022192854362e-7	-0.5061479233766584	3.30316986703726e-5	0.002108385354238008	-1.04693051617949	1.8378212270692533e-11	2.0278557312703317e-9	0.9726096935399922	2.3514401905781643e-6	2.3191535765624538e-4	-0.7544796507700902	2.830721072724642e-7	3.0479056998782156e-5	-0.7600161428431296	4.923159369476579e-6	5.46037043849822e-4	protein_coding	Ribosomal protein S13/S18 family		Ribosomal protein S13/S18 family
AT2G28790	0.7990912356705855	1.1645028433854077e-8	1.1067579085742345e-6	0.9240231413676953	1.4061204346850982e-6	1.3796650759912807e-4	-0.5922144478191282	4.221913147048582e-7	4.012558484808338e-5	0.7936153705648381	2.984785067954136e-6	2.915100438787988e-4	-3.9323184834237583	1.0440073433049921e-6	1.0561156758948696e-4	-0.5331437138508535	0.0014409432880389073	0.16600062344224217	-0.6558588004975477	7.513961784888212e-9	7.601108248888204e-7	-0.5890592928686443	3.341259068336317e-5	0.002108385354238008	-1.0923851542667875	1.8316847459585423e-11	2.0278557312703317e-9	0.8801541375497497	2.3699223477820615e-6	2.3253336025789452e-4	0.9473933548831357	2.8301167329215244e-7	3.0479056998782156e-5	-0.8921921781482735	5.287035222970578e-6	5.813764738055928e-4	protein_coding	Pathogenesis-related thaumatin superfamily protein		Pathogenesis-related thaumatin superfamily protein
AT3G09910	2.3197337206330584	1.2712892833931842e-8	1.2020529131899246e-6	1.5416294544321552	1.5231985740787641e-6	1.4868761465430396e-4	1.1919890318541135	4.368584382040365e-7	4.1095897365336856e-5	0.8396560889761236	2.98631250624459e-6	2.915100438787988e-4	-0.8795728070639128	1.0646097627779457e-6	1.0714341843342146e-4	-2.211754985867209	0.0014341735079539202	0.16600062344224217	-0.6023792783948062	7.871056295897482e-9	7.8810959085198e-7	-0.4686052810948048	3.324378661236299e-5	0.002108385354238008	-1.2182669112411753	2.038310386472019e-11	2.237542160657438e-9	1.3155354650778588	2.386483098249274e-6	2.3295746551371758e-4	0.8189074673985398	2.908749414766417e-7	3.1046052086940224e-05	1.6544582575170803	5.2961044750112395e-6	5.813764738055928e-4	protein_coding	RAB GTPase homolog C2B		RAB GTPase homolog C2B (RABC2b)
AT3G52960	-0.5703362639236715	1.3358786626422621e-8	1.2566801419284708e-6	-0.6946575595189687	1.579260415530217e-6	1.5337358168172286e-4	-0.5051867307164878	4.3550993907455246e-7	4.1095897365336856e-5	1.658804473801486	3.0766662724208155e-6	2.9879766579352156e-4	-1.1517423520523336	1.1470575345071408e-6	1.1485206180970733e-4	-0.622929728996958	0.001462070014511605	0.16600062344224217	-1.061508798166531	7.842388751982807e-9	7.8810959085198e-7	-0.6151403090085887	3.32128686595651e-5	0.002108385354238008	2.0298326073432977	2.1115381297606178e-11	2.306101286002846e-9	1.2604539992487758	2.417079765025332e-6	2.3354879861551875e-4	-1.7169155055900536	2.9993750098751967e-7	3.184999595945534e-5	1.5545716570250345	5.371719369978708e-6	5.866684940498174e-4	protein_coding	Thioredoxin superfamily protein		Thioredoxin superfamily protein
AT5G43270	2.0844999696535766	1.578128881843822e-8	1.4770325037277356e-6	-0.41309860943104226	1.6424743002664544e-6	1.587030370841216e-4	-0.3698858539842025	4.54498982734238e-7	4.2538336262202434e-5	1.1990096640562709	3.165934402843484e-6	3.0590640283312547e-4	-1.1729635704111419	1.203496208639929e-6	1.1989143702821626e-4	-2.356824575220532	0.0014933412232799172	0.1667842314446941	-0.55519301776201	8.089408539696282e-9	8.05861129906292e-7	-0.40877510155126223	3.303486064997903e-5	0.002108385354238008	2.251750092824201	2.5331507088160482e-11	2.7525189884729098e-9	-0.6816407610415474	2.4132376534707146e-6	2.3354879861551875e-4	1.1355168724141143	3.1070704374087767e-7	3.282612031156795e-5	-1.1011979764401245	5.638706958485237e-6	6.127013256514466e-4	protein_coding	squamosa promoter binding protein-like 2	member of the SPL (squamosa-promoter binding protein-like) gene family, a novel gene family encoding DNA binding proteins and putative transcription factors. In conjunction with SPL10 and SPL11, SPL2 redundantly controls proper development of lateral organs in association with shoot maturation in the reproductive phase.	squamosa promoter binding protein-like 2 (SPL2)
AT3G49110	0.9760767284754408	1.591771698539452e-8	1.4822770998823445e-6	1.2671073412176412	1.681406784677273e-6	1.616443340723833e-4	-0.3465823239270366	5.201648199732726e-7	4.8438378538723234e-5	-0.9065488681012126	3.4917218457790305e-6	3.356814410828477e-4	-1.9562343727961329	1.260564954178649e-6	1.2494235972604033e-4	-2.139247388764696	0.001514665966158054	0.16831151811822984	1.0073073536533905	8.205892393020657e-9	8.092494382564341e-7	1.1564761523795144	3.3928763603417874e-5	0.0021301437391620585	-1.1356354016430257	2.6820447996561812e-11	2.8995640352284778e-9	-1.6338681775615076	2.5166036969850392e-6	2.4193712814197081e-4	1.03609846967021	3.1258469074136985e-7	3.285770287070773e-5	5.056260316993907	5.729455415098995e-6	6.189150826756399e-4	protein_coding	peroxidase CA	Class III peroxidase Perx33. Expressed in roots. Located in the cell wall. Involved in cell elongation. Expression activated by light. May play a role in generating H2O2 during defense response.	peroxidase CA (PRXCA)
AT3G61430	-0.632875030785645	1.7897049243260683e-8	1.6582200700866354e-6	-0.7087495190261549	1.8113811863524416e-6	1.7326452704632524e-4	-0.528137919652596	5.236606966066946e-7	4.8518873990121776e-5	1.1397726110631365	3.545183384263913e-6	3.3910837044956574e-4	2.919651688606272	1.2888334520910792e-6	1.2710229395621826e-4	0.518373073414709	0.0015293759170129499	0.16909210515637652	-0.9185261226162899	8.170202299877739e-9	8.092494382564341e-7	-0.411346886679199	3.610437896643526e-5	0.0022553443966419934	-0.6852225741616765	2.6955677987969123e-11	2.8995640352284778e-9	0.7530065731646659	2.5406775819950223e-6	2.4302410941344344e-4	-0.77744260304261	3.150543454996944e-7	3.295088488887005e-5	-0.9630086888242376	5.7537186514272795e-6	6.189150826756399e-4	protein_coding	plasma membrane intrinsic protein 1A	a member of the plasma membrane intrinsic protein subfamily PIP1. localizes to the plasma membrane and exhibits water transport activity in Xenopus oocyte. expressed ubiquitously and protein level decreases slightly during leaf development.	plasma membrane intrinsic protein 1A (PIP1A)
AT3G05560	-0.37113169356318243	1.808883586842789e-8	1.667609778710367e-6	-0.44962309456114363	1.9713397794822507e-6	1.876222635122232e-4	-0.6283686541447318	5.351167714794321e-7	4.916863671999462e-5	0.6952594056002411	3.696033662401737e-6	3.517700038190853e-4	-0.5884552889123617	1.3066459904450596e-6	1.2813997118658885e-4	1.3680016351087587	0.0015484875130356887	0.1703491113090561	-0.8231031329689803	8.799309972140977e-9	8.634322910163333e-7	-0.48899915115781817	3.718366222163463e-5	0.002299652264065374	-1.0931705632812836	3.419817019123523e-11	3.660230155567907e-9	-2.423782913568034	2.596763370192261e-6	2.4714695375804846e-4	-1.4296556556003661	3.530938106335034e-7	3.674470740357553e-5	1.0258137181591862	5.91310442566977e-6	6.328795666794355e-4	protein_coding	Ribosomal L22e protein family		Ribosomal L22e protein family
AT3G05160	1.3619084042539635	1.8885224457638162e-8	1.7323670077111066e-6	-0.5349891118165984	1.983585648517221e-6	1.8784852149017565e-4	2.167101102609481	5.386736423385895e-7	4.916863671999462e-5	1.045410281049413	3.7160989759869345e-6	3.519201194423448e-4	-1.6873226107345067	1.3124144819620054e-6	1.2813997118658885e-4	-0.5716143005876803	0.001560997931398833	0.17087102729670212	-0.8295891746580129	9.038272676342167e-9	8.824681655383832e-7	-0.7228523079880096	3.704259769378918e-5	0.002299652264065374	-1.0339526326289539	3.775804260920116e-11	4.021137612400796e-9	2.08872297452149	2.6899219981192976e-6	2.547396280308499e-4	-1.2703888988674108	3.790942081691338e-7	3.925416793345364e-5	-0.9701672023699797	6.0275917484749295e-6	6.419235272032554e-4	protein_coding	Major facilitator superfamily protein		Major facilitator superfamily protein
AT2G45380	1.193932567814363	1.9748730022235108e-8	1.8026093274751037e-6	-0.343199767375223	2.142808516009553e-6	2.0192257476357346e-4	1.5440168982814844	5.362122258917594e-7	4.916863671999462e-5	-0.35374641931991585	3.7897715596992147e-6	3.571203051429433e-4	-5.567551045540869	1.3885909619814633e-6	1.349064239053773e-4	-1.0825057733999168	0.0015692626647747343	0.1709253324275926	1.4678639685221755	9.187103322617568e-9	8.925589242889593e-7	-0.7039656430805568	3.930722422677919e-5	0.0024189510116984754	-1.5417007464904657	4.598998789865274e-11	4.873572678012676e-9	1.3809554892556233	2.8421223014981254e-6	2.6782078222285555e-4	1.6112124704681927	3.945452197134496e-7	4.065182998958429e-5	-0.6264420825468949	6.128652506704836e-6	6.494551265273452e-4	protein_coding			FUNCTIONS IN: molecular_function unknown
AT3G54880	0.6009596635608342	1.9874763625266584e-8	1.8051768065155926e-6	-0.4552838082525171	2.1618190867395108e-6	2.0271047446348073e-4	-0.39272956626422645	5.624917446265717e-7	5.108976742573758e-5	-4.751753209690704	3.925772332388251e-6	3.6811367658625793e-4	-2.841501860098895	1.4305762608685747e-6	1.3762283882130284e-4	0.6358626313259044	0.0016205030044645521	0.17453466049625244	1.7360687338493743	9.359929872609853e-9	9.048700677338343e-7	-0.5409089278328175	4.148282434089864e-5	0.002540261031437	-1.3836703148586607	4.827470791625902e-11	5.090484717514486e-9	1.8954744916039068	3.466968308486312e-6	3.2509232390165986e-4	4.148833419118061	4.16449238921664e-7	4.2697330096929034e-5	-1.7701066927979663	6.191255648157404e-6	6.528572335194945e-4	protein_coding			unknown protein
AT3G19500	2.480179951559533	2.0389561897568533e-8	1.8428565797420029e-6	-0.4971982446793009	2.619983447609046e-6	2.444675731629323e-4	0.9546385480311013	5.718231902088043e-7	5.1682725397401635e-5	1.1745718608825066	3.952620505507912e-6	3.688143692271721e-4	-1.0734588478498996	1.4289228470979038e-6	1.3762283882130284e-4	-3.6746665019646954	0.0016261978639092694	0.17453466049625244	-0.5569159869959601	9.488891408020624e-9	9.128406562862978e-7	-0.4242078924421229	4.201139199916766e-5	0.0025600177154002607	-1.0335852290319278	4.97059306138006e-11	5.21571152313243e-9	-0.6528147723897475	3.4859366376282576e-6	3.252686465551661e-4	2.823679364647509	4.204170826998405e-7	4.289284677564598e-5	-1.1726210541305677	6.2293072483399396e-6	6.536497595978664e-4	protein_coding	basic helix-loop-helix (bHLH) DNA-binding superfamily protein		basic helix-loop-helix (bHLH) DNA-binding superfamily protein
AT1G43170	-0.3853783523650647	2.404623654358434e-8	2.1627537043444295e-6	1.1512525364745103	2.8015178643706915e-6	2.6013118316242005e-4	0.9333965134659902	5.749026523036812e-7	5.1707585869147675e-5	1.0126396174144703	4.143155628450893e-6	3.809901806162452e-4	-0.9116588859372105	1.4545271449750156e-6	1.3924436692748626e-4	-3.818900855536789	0.0016199498937066181	0.17453466049625244	-0.7421212719725334	1.0542090203986946e-8	1.0092122939182625e-6	-0.792031173298105	4.3441460073759735e-5	0.0026342477569605235	-2.045398653706322	5.5297618751126235e-11	5.77415037554443e-9	-3.7432377467389166	3.5949329615202926e-6	3.3380267767092086e-4	2.4508218238537633	4.262728399677095e-7	4.32781298451119e-5	-0.6920368869339297	6.667098525999814e-6	6.961751758417171e-4	protein_coding	ribosomal protein 1	Encodes a cytoplasmic ribosomal protein.	ribosomal protein 1 (RP1)
AT1G33790	1.2855176825074788	2.5827549710084326e-8	2.311691075507451e-6	-0.4122421326835048	2.8590717845142473e-6	2.6418656028266355e-4	0.8133208695671025	5.934831231512044e-7	5.3119620508067506e-5	-1.6255456616421078	4.112034071082622e-6	3.809901806162452e-4	-0.89704446728267	1.6669163969173037e-6	1.5880210820146644e-4	-1.074051460621983	0.0016342302797663064	0.17454531366707898	1.3595170279391702	1.1007660478455842e-8	1.0486666839305626e-6	-0.6027224364077614	4.417868560437464e-5	0.002665947770621268	-0.7010071036013027	5.653309073834635e-11	5.874501652160398e-9	6.303605834982224	3.6630521791249462e-6	3.384766904351619e-4	-1.1718115235196076	4.311221046553822e-7	4.355798235044888e-5	-0.6158032664232325	6.72529480413846e-6	6.988430125115916e-4	protein_coding	jacalin lectin family protein		jacalin lectin family protein
AT1G05710	1.452906892209812	2.6213435187067135e-8	2.323669797976653e-6	1.2826108075198734	2.8899774422840495e-6	2.644746183359466e-4	0.8497794408227658	6.045623855285318e-7	5.384986118055588e-5	0.9862835049212477	4.126434022874912e-6	3.809901806162452e-4	-1.4750777499492145	1.685620510684392e-6	1.5980822474483667e-4	4.390001688589937	0.0016430990170476646	0.17464475639170393	-0.5619003297582977	1.1796139302257498e-8	1.1183537865062966e-6	-0.8158088963958572	4.492255070549325e-5	0.002697740231014428	-0.8152657867478668	6.384775566470662e-11	6.602536510911641e-9	1.2522613462526382	3.84585079887373e-6	3.502668418974232e-4	-1.1097658412157276	4.5774154223178787e-7	4.602403245637779e-5	2.052823576418418	6.7874281240779545e-6	7.018922049469212e-4	protein_coding	basic helix-loop-helix (bHLH) DNA-binding superfamily protein		basic helix-loop-helix (bHLH) DNA-binding superfamily protein
AT5G39740	-0.45188114267486396	2.6204244617485043e-8	2.323669797976653e-6	-1.3591684245575146	2.8852088016482063e-6	2.644746183359466e-4	2.48802633766088	6.094543350670994e-7	5.4024610720996056e-5	1.6279545983436683	4.229035776819033e-6	3.870177692872611e-4	-2.1071602778273353	1.8119628198515573e-6	1.709604343249366e-4	-2.2093775959562856	0.001684242005695925	0.17654977844864117	-2.15938477317864	1.1929153814997418e-8	1.1255271327852131e-6	1.3386318443399718	4.570462858732033e-5	0.0027315107594662455	-1.618956465946682	6.569599352210461e-11	6.761002102568131e-9	-0.4203010727761813	3.836476884269547e-6	3.502668418974232e-4	2.512398379510739	4.721564061919491e-7	4.7245150394581906e-5	0.8139635846853289	6.862187224867047e-6	7.062114410360769e-4	protein_coding	ribosomal protein L5 B	Encodes a ribosomal protein RPL5B that is involved in ribosome biogenesis and plays a role in organ size control by promoting cell proliferation and preventing compensation in normal leaf development.	ribosomal protein L5 B (RPL5B)
AT3G26520	-0.45716599909853933	2.7173085199120216e-8	2.39721217656162e-6	-0.4965983129561217	2.9177518214600103e-6	2.657387843133555e-4	1.4452957549371983	6.22810623885863e-7	5.473938920710149e-5	0.9093136797283825	4.280867951191622e-6	3.898867055068542e-4	-0.7488820034364693	1.8660627559323765e-6	1.7522239992905688e-4	0.9002651509511301	0.0016850946947647779	0.17654977844864117	-0.7050705987215761	1.2267919891048273e-8	1.151951807951303e-6	-0.35946452168544213	4.6133582123957e-5	0.002743954829583299	-1.4295801529057823	6.893503077927713e-11	7.060398415603858e-9	-0.43644740106790825	3.824134016082157e-6	3.502668418974232e-4	-1.6367105808107827	4.781417724107244e-7	4.761514214920769e-5	-0.600910215752639	7.351636113727039e-6	7.529623093322535e-4	protein_coding	tonoplast intrinsic protein 2	gamma tonoplast intrinsic protein 2 (TIP2). expressed throughout the plant and transcript level is increased upon NaCl or ABA treatments. NaCl stress-sensitive yeast mutant strains exhibit more resistance to salt when expressing this protein.	tonoplast intrinsic protein 2 (TIP2)
AT1G17990	1.5216340558474517	2.909185411532148e-8	2.554264791325226e-6	-0.5042307363657389	3.025763222035131e-6	2.742638234830415e-4	-0.40809722326029385	6.234554579396525e-7	5.473938920710149e-5	0.7460234365509159	4.488808311120046e-6	4.0687841048652417e-4	1.3880996059944815	1.9188375232932106e-6	1.7931993521252027e-4	2.8557497228970674	0.0016719713725407113	0.17654977844864117	-0.6302794640017664	1.4140585281495279e-8	1.321471362615928e-6	-1.0090351953147454	4.6673815549592565e-5	0.002762867624271358	-1.1434713220960389	7.721559975361846e-11	7.870843468218842e-9	-1.2867151048065237	4.1739249861875684e-6	3.7654342233213445e-4	-0.657012934836505	4.81804253659685e-7	4.7751390149614395e-5	-0.742164374018003	7.526541589801903e-6	7.67205472720474e-4	protein_coding	FMN-linked oxidoreductases superfamily protein		FMN-linked oxidoreductases superfamily protein
AT1G57660	-0.38751737566398364	2.989307033736114e-8	2.6121726582003062e-6	-0.41651743347268094	3.0532335535092594e-6	2.7544218336989927e-4	-0.9205318150600057	6.303940855690274e-7	5.5086285069771216e-5	-1.61103627812799	4.6555956816883064e-6	4.182562336012234e-4	0.914626085729588	2.029420187093593e-6	1.8875531361000836e-4	-1.7321483400023117	0.001770828869921058	0.17790765660275398	-0.7567976628327847	1.5146774969024383e-8	1.4087936434459881e-6	3.0215275906885255	4.734125019422485e-5	0.002789095171395304	-1.391306483517547	7.768155003032301e-11	7.880811658526513e-9	-0.8426812296535349	4.169269487606213e-6	3.7654342233213445e-4	-1.1141102131833152	5.408768318098809e-7	5.3351988153834364e-5	-0.6635076946222279	7.916831928843894e-6	8.031644752077364e-4	protein_coding	Translation protein SH3-like family protein		Translation protein SH3-like family protein
AT1G26945	1.0480377233954352	3.208467315922283e-8	2.7773577638955426e-6	1.2212266525811988	3.1434741293448696e-6	2.809203288830028e-4	1.4627836148803226	6.518683574995532e-7	5.6694097998003595e-5	1.1685693885276696	4.658277989149428e-6	4.182562336012234e-4	-0.9383047392481203	2.0457046085070093e-6	1.8937241953750027e-4	-2.1091503413335686	0.0017236705321594656	0.17790765660275398	2.180875261161817	1.6416250547632757e-8	1.519664702817419e-6	1.0343295381480686	4.9514588496195854e-5	0.0029033766490387295	-0.9098995402643459	7.929920323879564e-11	8.006975210045565e-9	1.1029325800460021	4.532142178305915e-6	4.0693078473609946e-4	2.9545958093781706	5.452819083190457e-7	5.353279414077499e-5	0.7808271680138174	8.34087184230007e-6	8.42191993661676e-4	protein_coding	basic helix-loop-helix (bHLH) DNA-binding superfamily protein	Encodes a basic helix-loop-helix (bHLH) protein involved in blue/far-red light signaling. Physically interacts with HFR1 and negatively regulates its activity.	KIDARI (KDR)
AT1TE35415	1.2581911453448904	3.198413946231714e-8	2.7773577638955426e-6	4.448854013575645	3.1313793121275578e-6	2.809203288830028e-4	4.7744088414949495	6.684672673519411e-7	5.7864786269648314e-5	2.752615440255917	4.803282059128147e-6	4.2925105162208585e-4	-2.214964138001598	2.1277691468016077e-6	1.960444577745613e-4	-4.505618580041466	0.0017521545829955985	0.17790765660275398	2.0544557859127415	1.8192982127507407e-8	1.6756447533955097e-6	-0.5579232692549091	4.977186535797454e-5	0.002904760836924796	-1.5288686399224476	8.015337389110572e-11	8.055225922596287e-9	1.1989776710423272	4.580191495166819e-6	4.093142962934291e-4	-1.3201944761519633	5.514750099013173e-7	5.388661681256393e-5	-0.6335183303921259	8.443915604222467e-6	8.485936968262261e-4	NA	NA	NA	NA	NA	1	1971	TRUE	10966907	10968878	SADHU	Unassigned	REST
AT3G62870	-0.41401140319550317	3.506186045159517e-8	3.0208905747967836e-6	2.342432638610348	3.232117706414386e-6	2.8749233897942914e-4	-0.5237596479852572	6.931955126398069e-7	5.972494795351757e-5	0.8135556558477863	5.208620472457111e-6	4.6329948922065934e-4	-2.7436388355266654	2.1392506424305425e-6	1.961812797088757e-4	-3.6500858199533233	0.0017351571510329882	0.17790765660275398	2.188410484496983	1.8271998839573964e-8	1.6756447533955097e-6	-0.5092866665560972	5.023662315469129e-5	0.00291818440390639	-2.242870794972628	8.517628456251692e-11	8.520016576379614e-9	-0.44353316551590316	4.678343216892431e-6	4.1419657271417413e-4	-1.8147240291281335	5.592392596539583e-7	5.4389937902700156e-5	-0.9124687656604638	8.500786015070495e-6	8.503169413018646e-4	protein_coding	Ribosomal protein L7Ae/L30e/S12e/Gadd45 family protein		Ribosomal protein L7Ae/L30e/S12e/Gadd45 family protein
AT2G30600	0.8493135653654339	3.7132695644319214e-8	3.184430894371896e-6	0.9316673639586425	3.2493839787637373e-6	2.876838327245011e-4	-1.0895757905647303	7.333082369242642e-7	6.288715010423062e-5	1.7683467881622494	5.264798582304828e-6	4.661183302984763e-4	-1.1694376030592455	2.149761206113499e-6	1.96228203116174e-4	0.8668072259301254	0.0017426201162616495	0.17790765660275398	1.555714455699082	1.939344534452654e-8	1.7702156506341084e-6	0.976882959657156	5.106198879724689e-5	0.0029523329429701215	-0.9801425812308194	8.69240862818973e-11	8.654404609071133e-9	-0.4135558096259295	4.6587711364413775e-6	4.1419657271417413e-4	-0.8781240987484762	5.73935954961147e-7	5.555966990979699e-5	-0.9540727794538851	8.698681953180362e-6	8.66065050650134e-4	protein_coding	BTB/POZ domain-containing protein		BTB/POZ domain-containing protein
AT3G63160	-0.9825419905231063	3.7859176833259124e-8	3.231701400239036e-6	-0.3801623641821439	3.2856136489507863e-6	2.8954470281378805e-4	0.9166617021762091	7.488915557377386e-7	6.363162444558721e-5	1.5211224428277552	5.870782352729913e-6	5.173626948343236e-4	-1.9468309648096944	2.167288863038449e-6	1.9691224044967389e-4	0.48920370253191814	0.00171040517027541	0.17790765660275398	1.8044971127733853	1.9655897157963086e-8	1.7858656561343776e-6	-0.42289566923079286	5.132532857962121e-5	0.002953820183209589	-1.1957608814018035	8.736681007258552e-11	8.658212668582248e-9	2.3776330445957283	4.955895670706759e-6	4.3648946533511053e-4	-1.625627697485914	6.491971679412291e-7	6.255435489055927e-5	-0.5623450933876745	8.974618433229863e-6	8.772177268571618e-4	protein_coding			FUNCTIONS IN: molecular_function unknown
AT1G30380	-0.6252603207810531	3.822337828016049e-8	3.2477541416110555e-6	-0.4380182685482138	3.3159888690960945e-6	2.908748761439823e-4	-0.6782889545941649	7.472836336740498e-7	6.363162444558721e-5	0.7285805435587949	6.045659498045287e-6	5.30318564724848e-4	-1.0733162372799865	2.241227523227976e-6	2.0264927349297006e-4	-2.3397191163469815	0.0017706225253235363	0.17790765660275398	-0.5591866868960694	1.985300756667876e-8	1.7954620898436438e-6	1.0008307181810907	5.2404316681577115e-5	0.002961082093948569	1.8228087605352743	8.783118723810284e-11	8.664121631423177e-9	1.088117589807578	4.976002835708904e-6	4.3648946533511053e-4	-0.8625773852034737	6.679353611977164e-7	6.406331185533673e-5	-0.6582919281468304	8.903038069896983e-6	8.772177268571618e-4	protein_coding	photosystem I subunit K	Encodes subunit K of photosystem I reaction center.	photosystem I subunit K (PSAK)
AT3G26740	-0.5186295422237165	4.055136174682412e-8	3.4297523297612073e-6	-0.3654774895391226	3.3875949289510132e-6	2.9579297923203e-4	1.0622730809776895	7.541115701415267e-7	6.37812345425205e-5	0.7470519222727752	6.142077929643083e-6	5.35064014729851e-4	-1.3850691449538421	2.2510849233868776e-6	2.0264927349297006e-4	-3.3336589536253105	0.0017412187272280361	0.17790765660275398	-0.6969595652309503	2.013914509537954e-8	1.8129849655817588e-6	0.7326450747176736	5.237377010833429e-5	0.002961082093948569	-1.3256103270333934	8.826147880058395e-11	8.666629427547247e-9	1.6647151807294007	5.310824789944819e-6	4.637227058559616e-4	-1.689051252951667	6.751039551517043e-7	6.445384687418542e-5	-0.5817896330539614	8.943974844497363e-6	8.772177268571618e-4	protein_coding	CCR-like	transcripts are differentially regulated at the level of mRNA stability at different times of day controlled by the circadian clock. mRNAs are targets of the mRNA degradation pathway mediated by the downstream (DST) instability determinant.	CCR-like (CCL)
AT2G27720	-0.39247829274394275	4.090037069135078e-8	3.4434750447813958e-6	1.568049143166353	3.40508957649203e-6	2.959629227786566e-4	-0.4559207725833449	8.1154993368829035e-07	6.832583414312647e-5	1.0940579668476442	6.155976844015623e-6	5.35064014729851e-4	-2.083195084757241	2.2909386797041573e-6	2.0529530406024698e-4	0.25745284822571385	0.0017665738192473171	0.17790765660275398	-0.98452536772189	2.2002422614821726e-8	1.971678282264276e-6	-0.7073755211322996	5.2204965351113754e-5	0.002961082093948569	-1.0132956684503676	9.122348450240272e-11	8.916574928120696e-9	0.6976908612336404	5.467481913958398e-6	4.7306144650999135e-4	-1.29927046765007	6.900103211097668e-7	6.557618636190674e-5	-1.0484859871737464	8.864226038155673e-6	8.772177268571618e-4	protein_coding	60S acidic ribosomal protein family		60S acidic ribosomal protein family
AT5G23870	1.769695269803004	4.2738788052235584e-8	3.5818989732141807e-6	1.736383793297088	3.4632280290078965e-6	2.99647934237115e-4	-0.48581947603012543	8.582007249673362e-7	7.19250225770352e-5	2.2300680504294204	6.249233552774608e-6	5.407007303502939e-4	-0.9527314497461482	2.383916242854716e-6	2.1265616484556272e-4	-3.8552172439965706	0.0018240676751410522	0.18061041749689322	-0.8382825912933095	2.2333289755741875e-8	1.9922309611656103e-6	1.607368112924791	5.21951764806255e-5	0.002961082093948569	-1.378164773625125	9.982189370677632e-11	9.712670257669335e-9	1.5831384759236553	5.4662403714079974e-6	4.7306144650999135e-4	-0.6796264752278721	7.104664291033209e-7	6.721335358603371e-5	-0.7002023050423548	9.105006392637994e-6	8.859171220036768e-4	protein_coding	Pectinacetylesterase family protein		Pectinacetylesterase family protein
AT4G31620	1.4818059691159735	4.389413729178092e-8	3.6620819157731067e-6	1.662253730449732	3.5251362563819756e-6	3.0362429248973263e-4	-0.471517442128071	8.826064649452525e-7	7.363573755955006e-5	0.8154995932454934	6.3299022108399944e-6	5.429252492866696e-4	-0.8245569919006374	2.452886180465561e-6	2.165103964243148e-4	-1.328181792439839	0.00183056645313186	0.18061041749689322	2.1996569541225637	2.303752978144859e-8	2.045753493035876e-6	-0.5680414950810786	5.4038802491169775e-5	0.0030396215102612284	-1.0840502135221737	1.0142412984492272e-10	9.823913680816361e-9	1.4926625018060564	5.568084984370463e-6	4.795859623415917e-4	-0.6951480306431924	7.303632286600877e-7	6.878303112263532e-5	-0.9081964966523848	9.670421492746344e-6	9.366744003336119e-4	protein_coding	Transcriptional factor B3 family protein		Transcriptional factor B3 family protein
AT5G27950	1.300777466701003	4.4215231875307436e-8	3.6722542581843176e-6	2.682730716963796	3.5970181297233382e-6	3.084200004472241e-4	-0.837480678194953	9.035048426539429e-7	7.503974003988018e-5	0.9285211811639255	6.331988722965099e-6	5.429252492866696e-4	-0.40459861345692827	2.460220045993488e-6	2.165103964243148e-4	0.3513826738033429	0.0018200813298441087	0.18061041749689322	-0.729778809277484	2.3439986021192475e-8	2.0721158813779384e-6	1.176507724870633	5.782173459415171e-5	0.003223237590761883	-0.8975799201285671	1.0292810525615014e-10	9.880174982570177e-9	-1.4572070602316722	5.7362626010424675e-6	4.918457595083034e-4	-2.098571525767038	7.651079329780682e-7	7.173059193275915e-5	-1.1015879635951624	1.014084851877143e-5	9.77815330598294e-4	protein_coding	P-loop containing nucleoside triphosphate hydrolases superfamily protein		P-loop containing nucleoside triphosphate hydrolases superfamily protein
AT5G63530	0.5070572101925646	4.745325648859601e-8	3.92351185263109e-6	-0.41252641652338873	3.623639464056362e-6	3.093093147906406e-4	-0.5171776824057719	9.162878087572601e-7	7.576015523706889e-5	0.6199169591498429	6.762993050133691e-6	5.772805951089453e-4	-0.9803418195144062	2.4452147651496576e-6	2.165103964243148e-4	-2.7587904699697017	0.0018282121495239436	0.18061041749689322	-0.570993575678684	2.3860508205284082e-8	2.0998317198596416e-6	-0.5380678583961334	5.7675620977962694e-5	0.003223237590761883	-0.7722535512399733	1.0249378242763035e-10	9.880174982570177e-9	2.545713790431504	5.819949288107002e-6	4.967835636731694e-4	1.5013432496991472	8.1342060691749e-7	7.591804077028573e-5	-0.6510665532140105	1.0294883292757023e-5	9.83804784664093e-4	protein_coding	farnesylated protein 3	Farnesylated protein that binds metals.	farnesylated protein 3 (FP3)
AT1G64510	-0.46014392689977823	5.170412646609689e-8	4.243990117844843e-6	-0.5668126058398574	3.6717673824098862e-6	3.1201826841148293e-4	1.0186503980392756	9.240804111655972e-7	7.606336884406822e-5	-2.261647224973	7.058838181521284e-6	5.99843682077043e-4	-1.4458702838210316	2.6457331385620056e-6	2.3179693234053284e-4	1.9942397487686188	0.0018933412063253743	0.18240701586819952	-0.6706914551657546	2.7395818091689594e-8	2.400191652006287e-6	-0.43805894995930705	5.977431651835816e-5	0.003290702510872277	-1.8571989564080364	1.0407559789785522e-10	9.94572432411379e-9	2.710800197423677	5.892956245522951e-6	4.985440983712417e-4	1.542628022111705	8.45613414324072e-7	7.857032139431656e-5	-0.5164719667874443	1.025902828734418e-5	9.83804784664093e-4	protein_coding	Translation elongation factor EF1B/ribosomal protein S6 family protein		Translation elongation factor EF1B/ribosomal protein S6 family protein
AT5G44020	-0.5254812185300727	5.178966137949288e-8	4.243990117844843e-6	-0.5680986354166963	3.6965063115642622e-6	3.1272443395833656e-4	3.259280964892401	9.98928030397108e-7	8.185882233094168e-5	1.6468352577328471	7.299555311854346e-6	6.175423793828777e-4	1.0718070535295154	2.8740794053741496e-6	2.506835925798564e-4	-0.4267513011888723	0.0018659355166219368	0.18240701586819952	-0.8244025386085957	2.799281001519483e-8	2.4415950957697714e-6	-0.4263510469681636	5.982614169874786e-5	0.003290702510872277	-1.411821448542277	1.2260221555954582e-10	1.1612491266670965e-8	1.9050018983582386	5.883616717645704e-6	4.985440983712417e-4	-1.3624612940015024	8.795348940992762e-7	8.135893222616993e-5	1.1783834281914398	1.0392976016415737e-5	9.843895779088287e-4	protein_coding	HAD superfamily, subfamily IIIB acid phosphatase		HAD superfamily, subfamily IIIB acid phosphatase
AT1G74970	-0.49864914683028594	5.2485419354204364e-8	4.2631108460476656e-6	-0.5045979168914285	3.861966173209783e-6	3.252766641904788e-4	-0.5940436623713794	1.0164590495834828e-6	8.292686706292149e-5	1.2238881880142964	8.033803835762461e-6	6.718624671275883e-4	0.9806687604305238	2.9889602441543903e-6	2.584068052490304e-4	-3.208024010170809	0.0018824902991006057	0.18240701586819952	23.96243251494489	3.03261638523059e-8	2.633411352219041e-6	-0.45879452522938774	5.942476726887257e-5	0.003290702510872277	-1.076206511508263	1.221295549260243e-10	1.1612491266670965e-8	0.83848673968578	5.970987070095117e-6	5.029103490232767e-4	-0.9762350002439288	8.85696947533338e-7	8.156641844695295e-5	1.450095900923614	1.0371576010991916e-5	9.843895779088287e-4	protein_coding	ribosomal protein S9	ribosomal protein S9, nuclear encoded component of the chloroplast ribosome	ribosomal protein S9 (RPS9)
AT3G05590	-0.471276035740646	5.229541698621026e-8	4.2631108460476656e-6	2.349581455480443	3.952483336450212e-6	3.3143401017325896e-4	-0.39862020944480103	1.0645097280118975e-6	8.646445094750382e-5	1.4524556993100173	8.047525216973477e-6	6.718624671275883e-4	-1.620486234434517	2.9832562582052257e-6	2.584068052490304e-4	-0.38887170211866706	0.001898518618026438	0.18240701586819952	1.5392895649287657	3.091686508557466e-8	2.6728787546449454e-6	1.093297293766377	6.185196827028773e-5	0.0033843567149422185	-1.0315286619516517	1.2491838149817765e-10	1.1779748345154145e-8	1.1269028686976994	6.317379186800072e-6	5.297414661706581e-4	1.9415338864374454	8.993464913829166e-7	8.245858381124512e-5	2.082504829146251	1.0632423830248291e-5	0.0010003606064523814	protein_coding	ribosomal protein L18	Encodes cytoplasmic ribosomal protein L18.	ribosomal protein L18 (RPL18)
AT1G67900	0.9336824874264273	5.4216429262846395e-8	4.384397029598078e-6	-0.406507208352696	4.231280477565326e-6	3.532562451335789e-4	-0.3927558688617206	1.1162923989423015e-6	8.987859935239368e-5	0.8298099164868868	8.043216422979051e-6	6.718624671275883e-4	-1.4417201639859	3.037395473178717e-6	2.6144248316286103e-4	0.2676195584757153	0.0018839501076564936	0.18240701586819952	1.7161752507831587	3.148038956768341e-8	2.7096607248499424e-6	1.01154742619456	6.2073311158139e-5	0.0033843567149422185	-1.111653797572983	1.2674490926458336e-10	1.1899568104024874e-8	-0.771423816796973	6.634165902650398e-6	5.538655612146945e-4	-1.3332782149050697	9.049958320103941e-7	8.261262391066813e-5	-1.0414490280432378	1.0655060182712464e-5	0.0010003606064523814	protein_coding	Phototropic-responsive NPH3 family protein		Phototropic-responsive NPH3 family protein
AT3G08580	-0.40072542076260886	5.908220966281344e-8	4.757020881060936e-6	-0.34604992016098773	4.269006311447297e-6	3.5330667451477954e-4	5.307193971242118	1.1155065987724176e-6	8.987859935239368e-5	-2.94326397908565	8.11753282620333e-6	6.747477613396524e-4	-1.5525909965455214	3.0661321542195752e-06	2.627145285510526e-4	-1.660417672368841	0.0018594077567670683	0.18240701586819952	1.407933041145593	3.816663797561756e-8	3.2708308745480113e-6	-0.5461683204295495	6.26256488405146e-5	0.003399560876578328	-0.6356047710816598	1.3381251595855784e-10	1.250825640440563e-8	1.0083880673682715	6.68506570002637e-6	5.556778410480435e-4	3.067110591124205	9.2876962606682e-7	8.441258614554028e-5	-0.7238911528641272	1.1012561129566636e-5	0.0010252543465603262	protein_coding	ADP/ATP carrier 1	mitochondrial ADP/ATP carrier	ADP/ATP carrier 1 (AAC1)
AT5G63810	1.400435255770541	5.968451550934105e-8	4.784622160701002e-6	-0.44551241586230855	4.250449491838378e-6	3.5330667451477954e-4	2.3963811943541917	1.15694573108587e-6	9.274680604244031e-5	1.843052909347148	8.405129135730565e-6	6.956157960810056e-4	-0.956555181770976	3.078947340980489e-6	2.627145285510526e-4	-0.5188619499665679	0.0019307426851912193	0.18389697211938186	1.3395516957849563	4.151398889881599e-8	3.542226226692451e-6	-0.43623829277122744	6.294867865752348e-5	0.003402239236485541	-1.3176856564191415	1.3751509528085364e-10	1.2798470128617186e-8	0.7205757949356295	7.10058820009763e-6	5.876508538646016e-4	-1.3726793483746431	9.455709357127334e-7	8.556594732603965e-5	0.5627681704674771	1.101600017326334e-5	0.0010252543465603262	protein_coding	beta-galactosidase 10	member of Glycoside Hydrolase Family 35	beta-galactosidase 10 (BGAL10)
AT2G23060	3.491853811331961	6.558210839508362e-8	5.234644651898492e-6	1.9704156401135489	4.509853607431188e-6	3.7162365115780375e-4	-0.47300515971841717	1.1763423040829084e-6	9.38935039077085e-5	0.9305984097163571	8.652548089004586e-6	7.115314251043707e-4	-2.2874529580723024	3.259071467453308e-6	2.768799893886198e-4	-1.9819344371344316	0.0019273658926681513	0.18389697211938186	1.7809465074346276	4.441471148688099e-8	3.7733277616019026e-6	-0.9029921036890973	6.53027745589071e-5	0.0035135782273911557	-1.5337033605979395	1.382755248885843e-10	1.2813531973008813e-8	3.10982556400721	7.224303280843536e-6	5.901914718920889e-4	5.18604955040956	9.683150302672292e-7	8.724476504308156e-5	-0.7362719985461804	1.1233044743788655e-5	0.0010409288129244155	protein_coding	Acyl-CoA N-acyltransferases (NAT) superfamily protein		Acyl-CoA N-acyltransferases (NAT) superfamily protein
AT4G21870	0.9804569015081851	6.893420244196102e-8	5.478486313038264e-6	2.3112677209319044	4.731029490759101e-6	3.848510528059807e-4	1.055506094811729	1.193789749211347e-6	9.487541118947765e-5	0.9921334580030503	8.672198089005202e-6	7.115314251043707e-4	-0.8100633030060851	3.377668389725104e-6	2.844924555723398e-4	-1.501993647689328	0.0019478525261743059	0.18472694517623742	-0.5891706375805973	4.759596736355512e-8	4.0261674978869365e-6	1.6655463481955588	6.557398027147841e-5	0.0035135782273911557	-0.9541622807989439	1.6241598598813638e-10	1.4985674983026067e-8	0.7390076782103702	7.163273862167577e-6	5.901914718920889e-4	0.6694846004480682	9.908954898052928e-7	8.889443029878259e-5	-1.4583726938344783	1.138641925841014e-5	0.0010505934941617563	protein_coding	HSP20-like chaperones superfamily protein		HSP20-like chaperones superfamily protein
AT1G11860	-0.5319905928078136	7.196660175840868e-8	5.694936494513044e-6	-0.42812865025814056	4.725432126668872e-6	3.848510528059807e-4	-0.6022236519198788	1.2411057870454408e-6	9.821248283924394e-5	0.5394612119987363	9.205258662638203e-6	7.52026174434842e-4	-0.48851614784844277	3.3712225847747444e-6	2.844924555723398e-4	-3.4969436251078	0.001975589358705211	0.1865532921469187	-0.7191992230494466	4.8993273725110534e-8	4.12657938564504e-6	-0.42522631873295713	6.81234134639288e-5	0.0036298518596645426	-1.0389909007607276	1.6562952928770694e-10	1.521659100400281e-8	1.7057282679069532	7.19984886032655e-6	5.901914718920889e-4	-2.1851962731459222	1.0027513141947836e-6	8.957194464521902e-5	-1.2236143274961484	1.192084881425292e-5	0.0010951832176733821	protein_coding	Glycine cleavage T-protein family		Glycine cleavage T-protein family
AT3G27690	-0.5467955473294432	7.654243341961404e-8	6.031151228165999e-6	-0.45050060288677873	4.700886296987603e-6	3.848510528059807e-4	1.3472591840484387	1.3132542044928555e-6	1.034776966770909e-4	-3.755667035584635	9.317079229251883e-6	7.579085603795281e-4	-1.571137500945788	3.4135221847265476e-6	2.8628364476606196e-4	-3.9033208652796794	0.0019991584687817448	0.18734346321383963	2.3112225389050582	5.127369013308055e-8	4.3001973028278024e-6	1.2987162883207493	6.832799735833826e-5	0.0036298518596645426	-1.0344304013074377	1.699523851221961e-10	1.5547011777460384e-8	1.5427488201125588	7.600101585756581e-6	6.182390328413526e-4	2.4551798603967283	1.0177523506238738e-6	9.013821137674335e-5	1.266401902236116	1.2145631039349072e-5	0.0011063377788438564	protein_coding	photosystem II light harvesting complex gene 2.3	Encodes Lhcb2.4. Belongs to the Lhc super-gene family encodes the light-harvesting chlorophyll a/b-binding (LHC) proteins that constitute the antenna system of the photosynthetic apparatus.	photosystem II light harvesting complex gene 2.3 (LHCB2.3)
AT3G11630	-0.4215259796629673	8.133794475135956e-8	6.381740533300288e-6	-0.3729629847753559	4.876438783748158e-6	3.946894074329388e-4	1.175211841363759	1.3893501805432877e-6	1.0900782395258357e-4	1.541829254225522	9.484962639977421e-6	7.682819738381711e-4	1.3254600164729005	3.45781072246001e-6	2.8876398054586254e-4	0.5447022081462166	0.0020009869037020413	0.18734346321383963	1.2986649895764621	5.378010803675639e-8	4.491211149878061e-6	1.1635793195241588	7.124637227774618e-5	0.0037550467327258008	2.3301691961666915	1.7254818937270152e-10	1.5717304432817228e-8	0.7428220415166059	7.64276075633569e-6	6.183108786519743e-4	-1.4476083327299343	1.0154363512900712e-6	9.013821137674335e-5	-0.7108936649845838	1.2126116082285527e-5	0.0011063377788438564	protein_coding	Thioredoxin superfamily protein	Encodes a 2-Cys peroxiredoxin (2-Cys PrxA) that contains two catalytic Cys residues.	Thioredoxin superfamily protein
AT4G32060	0.6977968209347958	8.630550143474605e-8	6.742800150228168e-6	1.3386831332790639	4.893443664521857e-6	3.946894074329388e-4	-0.43457058166509516	1.415040097567673e-6	1.1055300558878286e-4	0.5028317808796203	9.996617248628722e-6	8.062949547781684e-4	1.1476681163377962	3.5302002618455033e-6	2.935600853335509e-4	-1.06320868493879	0.002058567208939578	0.19086202791469542	1.149851149461132	5.5126601762554047e-8	4.584150676229336e-6	-0.48219592457084814	7.128879647037961e-5	0.0037550467327258008	-2.2646958850634014	1.7815297311718446e-10	1.6159078570112076e-8	-3.2275672840118745	7.665950478690093e-6	6.183108786519743e-4	4.9229146960920245	1.0347730084288904e-6	9.078475075628398e-5	-0.9547796791135928	1.2403241738203583e-5	0.001125016070542313	protein_coding	calcium-binding EF hand family protein		calcium-binding EF hand family protein
AT1G55670	-0.5694883873108326	8.886104124920107e-8	6.913164044526453e-6	-0.7161754252615834	5.111911507438432e-6	4.105706141100868e-4	1.2110582533199525	1.430169254202336e-6	1.1126354729528553e-4	0.9022677892225737	1.0400294464230897e-5	8.353147895638614e-4	-1.9992035591509827	3.596556830617326e-6	2.978161510585022e-4	-1.941696702408151	0.002059105405128139	0.19086202791469542	2.205077146654505	5.5815170933729286e-8	4.621825863183279e-6	1.033335480553734	7.175011737181266e-5	0.0037633996162405197	2.5070767034816	1.8675741407048561e-10	1.686805571980091e-8	-0.7714579634214935	7.810341310182995e-6	6.272989318115331e-4	1.081360841476	1.0381382155381536e-6	9.078475075628398e-5	-0.612076098423871	1.2987073522420766e-5	0.0011730012481896157	protein_coding	photosystem I subunit G	Encodes subunit G of photosystem I, an 11-kDa membrane protein that plays an important role in electron transport between plastocyanin and PSI and is involved in the stability of the PSI complex. PSI-G subunit is bound to PSI-B and is in contact with Lhca1. The protein inserts into thylakoids by a direct or "spontaneous" pathway that does not involve the activities of any known chloroplast protei…	photosystem I subunit G (PSAG)
AT3G06450	1.292724728549709	9.612593453368298e-8	7.446932692991793e-6	1.294088125719205	5.1705285405338845e-6	4.1353365869353987e-4	-0.6835282891083225	1.5336129105119305e-6	1.1880989430260073e-4	1.0247845317640636	1.0925697729275965e-5	8.738262868771764e-4	0.7883606428358887	3.6624167858960144e-6	3.019955017781903e-4	-2.146941818358919	0.0020645924299471643	0.19086202791469542	3.204706532712164	5.769918959734145e-8	4.757758806083303e-6	-0.5520142697064929	7.38400145528098e-5	0.0038567446256553726	-1.0663013720033074	2.0475257580387078e-10	1.8415687553183434e-8	-1.1852549806431125	7.886631834817932e-6	6.307648612426862e-4	-3.0312161656816254	1.031404517324928e-6	9.078475075628398e-5	1.9106856503784266	1.3453830793147105e-5	0.0012100533695718779	protein_coding	HCO3- transporter family		HCO3- transporter family
AT1G02640	0.6222924161446217	1.0121891048657938e-7	7.808678960466739e-6	-0.44393355209566787	5.5501294278890286e-6	4.420364588278982e-4	-0.3335641902471654	1.5556108051003394e-6	1.2000984110644375e-4	1.087083807102913	1.0983227125584704e-5	8.74752001403786e-4	-0.7377602056473203	3.7222858370384952e-6	3.043744147995019e-4	-0.5255706676481292	0.002075290145972253	0.1909959402319093	1.6330855617598017	6.03760100041178e-8	4.954351674956456e-6	-0.6019141658726708	7.419603127085847e-5	0.003859124957021095	3.23554539708324	2.1791608664229885e-10	1.9517622387719874e-8	0.7273030245275078	8.117606117688978e-6	6.465214746870699e-4	7.575800855158409	1.0454382472971674e-6	9.104061188701233e-5	-1.8690449607281663	1.3728530421904007e-5	0.0012295938167835865	protein_coding	beta-xylosidase 2	encodes a protein similar to a beta-xylosidase located in the extracellular matrix. This is a member of glycosyl hydrolase family 3 and has six other closely related members.	beta-xylosidase 2 (BXL2)
AT2G37190	-0.3871547557086319	1.029403971579016e-7	7.908396011655791e-6	-0.42446686537603856	5.717997766681285e-6	4.5350869786990947e-4	-0.6431451805356136	1.6571031436461983e-6	1.2730694901061918e-4	0.5829907323092922	1.1152853821022696e-5	8.845607186798625e-4	-0.8828747823298	3.71759022490761e-6	3.043744147995019e-4	-1.2326243295002908	0.0020834026750140094	0.1909959402319093	2.4653571351231887	6.058824978290698e-8	4.954351674956456e-6	-0.4268510586509089	7.84810546683989e-5	0.004061776517621602	-1.0779117077410947	2.1992478411813625e-10	1.9615458036803434e-8	1.6055611079436436	8.475367320477225e-6	6.694133483206803e-4	-2.0569351101039786	1.067073476137619e-6	9.233734145792279e-5	-0.8509212746444182	1.4294434050342774e-5	0.0012749443970068225	protein_coding	Ribosomal protein L11 family protein		Ribosomal protein L11 family protein
AT1G68640	2.3111382274807197	1.0756428010739011e-7	8.22933691543593e-6	-0.3137150489137774	5.767171930524552e-6	4.5551086181549734e-4	1.1657674082112803	1.8023146947910636e-6	1.378882918778325e-4	1.2045844120810425	1.1978365971912839e-5	9.460921007276385e-4	-0.9846013437112807	3.7530324341670705e-6	3.0561519303123967e-4	0.652856273520608	0.0020973165359290027	0.19147368640460546	0.5996045635526608	6.415439638566506e-8	5.2241909919862106e-06	-0.3659336640483506	7.874572767651889e-5	0.004061776517621602	-1.364344870856384	2.5009160723996134e-10	2.2213530890367688e-8	-0.7646721748307569	8.444288944159243e-6	6.694133483206803e-4	-0.7932114590737591	1.0692019070465283e-6	9.233734145792279e-5	-0.97077835172023	1.4838730056713941e-5	0.0013179994008050565	protein_coding	bZIP transcription factor family protein	Encodes bZIP-transcription factor. Mutant plants have extra floral organs. PAN is essential for AG activation in early flowers of short-day-grown plants.	PERIANTHIA (PAN)
AT1G75500	-0.6972992439546021	1.1075578181056933e-7	8.438492169517677e-6	-0.4623516601872073	5.9462069808473915e-6	4.6771094991913264e-4	-1.2778379913458653	1.8493724595654535e-6	1.4076326503926185e-4	-1.4628976987076394	1.2237292028785075e-5	9.553961122570313e-4	0.8277838384984811	3.8344161383856735e-6	3.1095213518933404e-4	4.243513124256018	0.0021326866213309315	0.19365779525925575	0.6206945006825274	6.757242247768755e-8	5.4797883930769345e-6	-0.7141422408437496	8.010815351999964e-5	0.004114977092591386	-1.1050164454562499	2.580316491701418e-10	2.2824072240231633e-8	-0.8620865306392106	9.016546527312443e-6	7.092147237495552e-4	1.7764488108021004	1.081004588807292e-6	9.297086159853789e-5	-0.7429350536096619	1.4950661904190772e-5	0.0013224540029797838	protein_coding	Walls Are Thin 1	An Arabidopsis thaliana homolog of Medicago truncatula NODULIN21 (MtN21). The gene encodes a plant-specific, predicted integral membrane protein and is a member of the Plant-Drug/Metabolite Exporter (P-DME) family (Transporter Classification number: TC 2.A.7.3) and the nodulin MtN21-like transporter family.	Walls Are Thin 1 (WAT1)
AT2G46820	-0.5595964890858828	1.1739852876101708e-7	8.907794540311246e-6	1.0768618182158587	6.029971699335862e-6	4.723477831146425e-4	-0.5294127404298525	1.8551618073836984e-6	1.4076326503926185e-4	0.8267229054328445	1.2288635912860252e-5	9.553961122570313e-4	-0.8691911859038215	3.901445696148574e-6	3.150858921272254e-4	0.7855098063672782	0.0021388439345513656	0.19365779525925575	1.2728945615159475	6.844759818242308e-8	5.527918165967296e-6	-0.7367866153235079	8.503522285787276e-5	0.004350094054922701	-0.9140794392561622	2.656809529064653e-10	2.3403977275373645e-8	2.5721242109212024	9.175498869480882e-6	7.18747411442669e-4	-3.225046737631627	1.106572427546392e-6	9.477815610914837e-5	-0.42626914562235213	1.537242830377637e-5	0.0013541654332124978	protein_coding	photosystem I P subunit	Encodes the P subunit of Photosystem I. About 25% of the TMP14 pool appeared to be phosphorylated, and this ratio is not affected by light. Contains seven phosphorylation sites on threonine residue and chloroplast targeting signal. Located in the proximity of PSI-L, -H and -O subunits.	photosystem I P subunit (PSI-P)
AT2G31160	1.693730034760352	1.2099716976782302e-7	9.143220558111151e-6	1.6349363728500033	6.16027956365621e-6	4.8057754710736044e-4	-0.3933033776697523	1.8712321303617716e-6	1.4087112325886239e-4	0.604335144884025	1.2296929209507364e-5	9.553961122570313e-4	-1.0090919601580535	4.0124437052462676e-6	3.227221627682705e-4	2.0471560325203995	0.0021521790266992797	0.19406656944851455	-0.7470494647937923	6.986210439338447e-8	5.619031961967911e-6	-0.4461235318873127	8.58023149958802e-5	0.004371346629974536	-1.184454730833619	2.762305861274125e-10	2.4233573469849967e-8	1.6705055939181166	9.550290780732937e-6	7.438478464234486e-4	-2.3940171870170746	1.1276973821828209e-6	9.619166235807808e-5	5.718648195124371	1.5723985121128852e-5	0.0013794574815691977	protein_coding	Protein of unknown function (DUF640)		LIGHT SENSITIVE HYPOCOTYLS 3 (LSH3)
AT1G13390	1.2559084442586985	1.229016570792143e-7	9.211629078156722e-6	1.24219816421024	6.187803220734313e-6	4.807544257415414e-4	-0.5515408446098944	1.8718638246242155e-6	1.4087112325886239e-4	1.0226349642280606	1.2278012480327305e-5	9.553961122570313e-4	0.42539258846648037	4.08569627382919e-6	3.262655932305162e-4	1.1674580473377854	0.0022066183672942046	0.1981633359886004	0.8691863344861377	8.054141999061265e-8	6.451532111492952e-6	-0.39309742076063436	8.669504385494223e-5	0.004398800368003212	1.4533754641263679	2.7799146880171015e-10	2.4288511759875133e-8	1.0770755038895727	9.574085756435246e-6	7.438478464234486e-4	-2.7719132957966583	1.2209521774792566e-6	1.037211333464317e-4	1.2687629368992193	1.5890950565053555e-5	0.0013884150522266792	protein_coding			unknown protein
AT1G26230	1.3911938255453078	1.2257680505461635e-7	9.211629078156722e-6	-0.32507370020512377	6.3812121720706795e-6	4.917666951229368e-4	2.438855488254817	1.881633969899577e-6	1.4103076071954635e-4	1.2197414740719748	1.3342522609292532e-5	0.001032418365316599	3.360162224681794	4.089749601768509e-6	3.262655932305162e-4	0.6514128759629358	0.002243353985458795	0.19871620129502157	2.921602729404745	8.098347296837561e-8	6.460571776440535e-6	1.1846487611860164	8.743842531932974e-5	0.004418484004652797	2.8155339342296672	2.8069796596523753e-10	2.4425287233544206e-8	0.7240377807338476	9.614112064772226e-6	7.439212323290216e-4	-0.8873523408486436	1.285132560072782e-6	1.0872952834469437e-4	-0.8538223953587276	1.630084272919199e-5	0.0014126957063201769	protein_coding	TCP-1/cpn60 chaperonin family protein	Encodes a subunit of chloroplasts chaperonins that are involved in mediating the folding of newly synthesized, translocated, or stress-denatured proteins. Cpn60 subunits are: Cpn60alpha1 (At2g28000), AtCpn60alpha2 (At5g18820), AtCpn60beta1 (At1g55490), AtCpn60beta2 (At3g13470), AtCpn60beta3 (At5g56500), AtCpn60beta4 (At1g26230).	TCP-1/cpn60 chaperonin family protein
ATCG01010	-0.5651104156152016	1.2577969161745867e-7	9.389173903006893e-6	2.5315851794336885	6.374271114212179e-6	4.917666951229368e-4	-0.5304073668589346	1.9919630924443455e-6	1.4869560930562284e-4	1.0015637746116142	1.4754635758282075e-5	0.0011370627192667988	1.6154272595153933	4.491552283740585e-6	3.568692857020606e-4	-2.023777424837283	0.002242442596167695	0.19871620129502157	-0.6163484348558533	8.626113295498872e-8	6.8537438633265326e-6	-0.7443327026160791	9.097387534881973e-5	0.004578527305510842	-1.6903359966706581	2.9900463304236197e-10	2.5912927833622674e-8	2.039450652096239	9.940371958989139e-6	7.629636299974123e-4	-2.266305888725276	1.3093904098092635e-6	1.1033337084761214e-4	-2.248921189586464	1.6240571924373658e-5	0.0014126957063201769	protein_coding	NADH-Ubiquinone oxidoreductase (complex I), chain 5 protein	Chloroplast encoded NADH dehydrogenase unit.	NDHF
AT1G32470	-0.4984599274254858	1.3603371745886071e-7	1.0113668074622878e-5	-0.4244548072499456	6.438594494102911e-6	4.934473008408321e-4	0.7906514969273626	2.235600652329494e-6	1.6620969688569038e-4	1.5793039358664083	1.5611070266513047e-5	0.001198212590818854	-1.2696459907383648	4.700653346530144e-6	3.7197710453892776e-4	-3.145957929907968	0.002248901650870847	0.19871620129502157	1.638700536166361	8.867647492103593e-8	7.017241210989235e-6	-0.4487989152811885	9.224124535209823e-5	0.004586603683887732	-1.2037391463380853	3.0781789346727724e-10	2.6569152530486034e-8	1.8108501071339735	9.921605717358937e-6	7.629636299974123e-4	-1.4111669636431947	1.435363615749918e-6	1.2046057634920581e-4	-0.9434113453233803	1.823730877129192e-5	0.001574144482089818	protein_coding	Single hybrid motif superfamily protein		Single hybrid motif superfamily protein
AT3G02250	0.9890208075470565	1.446721776376689e-7	1.0712713298326661e-5	0.9101512841311467	6.45486618909205e-6	4.934473008408321e-4	0.5862973523045084	2.2786381959224666e-6	1.6872904038722262e-4	1.2258153697176681	1.579799811785836e-5	0.0012076903380459194	-1.3314931445914433	4.720234372675601e-6	3.7202650427212316e-4	-1.921186525408524	0.002243495688280617	0.19871620129502157	1.10613002917228	8.903979096860277e-8	7.017694368509355e-6	-0.7357610009839151	9.18956750470449e-5	0.004586603683887732	-1.026549085101504	3.279440707572166e-10	2.8164884981784623e-8	1.4217973392528118	9.999088391802048e-6	7.643881427226987e-4	-1.996048381807571	1.4485281101239583e-6	1.2059286222403977e-4	-0.695307029549667	1.8575986429052323e-5	0.0015969380140574056	protein_coding	O-fucosyltransferase family protein		O-fucosyltransferase family protein
AT5G27730	1.2905527609988638	1.5378960369046988e-7	1.1342290851379535e-5	-0.4491208991168039	6.640804764257895e-6	5.056308747505961e-4	-0.309261291484108	2.303952477597348e-6	1.699211031277596e-4	1.0849745920328788	1.5934220927142117e-5	0.0012090055697150126	-0.8166797310930614	4.831853463359027e-6	3.7915754114928996e-4	0.6121181831416282	0.0022609716007617187	0.19898358863983734	-0.5114901147997213	9.714720364299254e-8	7.6260554859749145e-6	-0.50659090358776	9.193509974525395e-5	0.004586603683887732	-1.5356157844300362	3.2893680488863666e-10	2.8164884981784623e-8	4.8021904700291	1.0380498322974436e-5	0.00079037114231127355	-3.184626197634289	1.4434232065339936e-6	1.2059286222403977e-4	-1.0421595008527937	1.8801099422971868e-5	0.001607092269476768	protein_coding	Protein of unknown function (DUF1624)		Protein of unknown function (DUF1624)
AT4G29060	-0.6675963358111627	1.6182532560940624e-7	1.18873918469571e-5	-0.8324397820803657	6.863038072778602e-6	5.204698395033494e-4	-0.5146983704951111	2.4076532064258625e-6	1.768617921118727e-4	0.6664346984485631	1.5942232624033e-5	0.0012090055697150126	-0.750602495501601	4.8493525008138485e-6	3.7915754114928996e-4	1.6502770441696601	0.0022930716466448195	0.19953936530948294	7.651068132225227	9.779407659417988e-8	7.646250012592749e-6	-0.4423908147681659	9.761910172754391e-5	0.004834673520219515	-1.5155088090092053	3.4336329253644757e-10	2.9283006534004768e-8	1.9108991760273348	1.0946598769705833e-5	8.301534166587671e-4	-1.1961050151643335	1.458081546658902e-6	1.2090458657614235e-4	-0.7172847904162922	1.8844256733563897e-5	0.001607092269476768	protein_coding	elongation factor Ts family protein		embryo defective 2726 (emb2726)
AT4G01150	-0.4539823794559443	1.6264212405964394e-7	1.1899982077030615e-5	1.3326502088633387	6.9348818380218304e-6	5.238312531220062e-4	-0.36035185576342527	2.4945302370202457e-6	1.8251646234198132e-4	-0.8675064553846861	1.6734598417250112e-5	0.001264059844731571	-1.2772199255425778	4.89408761871096e-6	3.8113678379842294e-4	-2.997287636284309	0.0023196362477575076	0.19953936530948294	1.337831505519514	9.845121043445743e-8	7.667083352286615e-6	-0.31126625964067317	9.802573553759665e-5	0.004835547295507397	-1.1521651405057327	3.584461844331001e-10	3.044801199990056e-8	-0.6358787071666536	1.1289001950427426e-5	8.527228258983574e-4	1.3337657749620278	1.475569132137936e-6	1.2186912836185262e-4	-0.597190510639679	1.922760797544965e-5	0.0016332784774701395	protein_coding			unknown protein
AT2G02130	-0.890404229513134	1.652001492808712e-7	1.2039368981979065e-5	3.698353450032258	7.023301932404083e-6	5.284132501316668e-4	3.5885990220538355	2.52927469786977e-6	1.843271418155052e-4	0.5553487632974681	1.6891359381705227e-5	0.001270857809607743	-0.8105233688977956	5.012073432000782e-6	3.8878237590124644e-4	-0.6144994844919124	0.0023217015507330076	0.19953936530948294	1.7849641902414173	1.0093755412652136e-7	7.829642291434711e-6	1.0690177040114017	1.0434683571619554e-4	0.005127017845011963	-1.4025318585559308	3.708841867851162e-10	3.138002728190592e-8	0.5247192404369457	1.1470759734812993e-5	8.630273183880051e-4	-1.5864366027990389	1.497494371373114e-6	1.2319110810825543e-4	1.1588828297228009	1.9369900907542066e-5	0.0016388620506989939	protein_coding	low-molecular-weight cysteine-rich 68	Predicted to encode a PR (pathogenesis-related) protein. Belongs to the plant defensin (PDF) family with the following members: At1g75830/PDF1.1, At5g44420/PDF1.2a, At2g26020/PDF1.2b, At5g44430/PDF1.2c, At2g26010/PDF1.3, At1g19610/PDF1.4, At1g55010/PDF1.5, At2g02120/PDF2.1, At2g02100/PDF2.2, At2g02130/PDF2.3, At1g61070/PDF2.4, At5g63660/PDF2.5, At2g02140/PDF2.6, At5g38330/PDF3.1 and At4g30070/PDF…	low-molecular-weight cysteine-rich 68 (LCR68)
AT5G58420	-0.46479517071304777	1.7006914846446342e-7	1.2345413225936126e-5	-0.4026904914876763	7.1664692608797816e-6	5.37061977877349e-4	-0.6031790645287969	2.5989274714886982e-6	1.8865757763507327e-4	0.8598563332798983	1.7095343471774783e-5	0.001281141192855248	-0.7852346586253466	5.13062521474321e-6	3.964114954304547e-4	-2.0766349587968533	0.002299594350285503	0.19953936530948294	-0.5998198286434482	1.0635022499182795e-7	8.217020336474896e-6	-0.6524048916930257	1.0517631398050213e-4	0.005132922257126835	-1.4653589031879197	4.3128387304279325e-10	3.6346703095882014e-8	-2.5675243114253257	1.1787004366236921e-5	8.83329244532755e-4	-2.314093315903848	1.545854782554525e-6	1.2617206113453854e-4	6.61366573870358	2.0192198528688425e-5	0.0017017094555319072	protein_coding	Ribosomal protein S4 (RPS4A) family protein		Ribosomal protein S4 (RPS4A) family protein
AT3G62030	-0.49567598688637066	1.7498522549271843e-7	1.2652461127979383e-5	-0.5968070673597994	7.495944924851458e-6	5.595502417433235e-4	-0.42323574138108483	2.692997049607897e-6	1.947195278457663e-4	0.4896107140211955	1.7565553820775168e-5	0.0013112169293272758	-0.6787034640589886	5.300756456060797e-6	4.0795037431448286e-4	0.4997078796749369	0.002310085979480593	0.19953936530948294	-1.6924851964296521	1.1224073346442405e-7	8.63813487936989e-6	-0.5473136405838968	1.0529283046957952e-4	0.005132922257126835	1.8654319180240482	4.3567816968250596e-10	3.6573046667544006e-8	-1.1403410885124259	1.2248138741752242e-5	9.142875331343291e-4	-1.022003322878236	1.5445895942385606e-6	1.2617206113453854e-4	-0.5913858557347808	2.032856854487405e-5	0.0017059788820842677	protein_coding	rotamase CYP 4	nuclear-encoded chloroplast stromal cyclophilin CYP20-3 (also known as ROC4). Protein is tyrosine-phosphorylated and its phosphorylation state is modulated in response to ABA in Arabidopsis thaliana seeds.	rotamase CYP 4 (ROC4)
AT1G34060	2.085360977852418	2.0115051842202003e-7	1.4487551791660958e-5	1.511439241657559	7.562201864752641e-6	5.622910644358067e-4	1.0648566975484022	2.743923464809693e-6	1.9762680017250435e-4	-3.545703262241731	1.7850064998739657e-5	0.0013272499501992554	-1.9278852694859296	5.346932676779016e-6	4.098966944601101e-4	-0.8477673371764809	0.0022771913969825237	0.19953936530948294	0.7046234890337748	1.225797826715764e-7	9.396985292694089e-6	-0.4311399718248197	1.1307572391864844e-4	0.005469433167442485	-1.8558615016244993	4.5438408821978744e-10	3.793135415365862e-8	-0.38843760349753637	1.303328163383815e-5	9.66719334220939e-4	-1.8352377600594214	1.5583422589199372e-6	1.2669444310508068e-4	-0.606194117316491	2.0402251416125036e-5	0.0017059788820842677	protein_coding	Pyridoxal phosphate (PLP)-dependent transferases superfamily protein		Pyridoxal phosphate (PLP)-dependent transferases superfamily protein
AT1G17100	-0.9453059977682371	2.0641489279918672e-7	1.4808863009460718e-5	1.6685314844657024	7.639600580030963e-6	5.658357861513206e-4	-0.6367426471508449	2.8658409979920116e-6	2.0560457712442298e-4	2.143562255500614	1.8611133165501587e-5	0.0013713936929351297	-0.7296338484852677	5.517812286971344e-6	4.213504518747573e-4	-1.1061115429534019	0.0024355106705209587	0.20299945400748093	0.8944175847223661	1.2508282380529138e-7	9.551558043497444e-6	0.6869415445147403	1.1269688857036829e-4	0.005469433167442485	7.9641009549848185	4.5540306537841094e-10	3.793135415365862e-8	-0.8289920415930679	1.3052107638286384e-5	9.66719334220939e-4	-1.1162335776619208	1.6453748626866983e-6	1.332497549303434e-4	-1.0073222226019405	2.14673874904219e-5	0.0017811275062789582	protein_coding	SOUL heme-binding family protein		SOUL heme-binding family protein
AT4G27440	-0.6455497390791857	2.0964524991381016e-7	1.4982322162445084e-5	3.749669341640232	7.89565387168541e-6	5.825339978586503e-4	-0.33273093428802747	2.8981765601945424e-6	2.0711852487157739e-4	1.5567976173448113	1.8628076532435698e-5	0.0013713936929351297	-0.8408921167251858	5.638439183839048e-6	4.25593726857082e-4	-0.9881895146491311	0.0024339421452633566	0.20299945400748093	1.3623739251058504	1.3281914057416644e-7	1.0103006332434171e-5	0.9066902511906282	1.161804657885569e-4	0.005597827016347096	-1.4084944154030679	4.612265231486975e-10	3.826749982372488e-8	-2.1070845980065362	1.3633428792291578e-5	0.0010019780581516223	-0.8471616782257864	1.733097853521071e-6	1.3980994428424052e-4	-0.7269594089680766	2.1460001326758606e-5	0.0017811275062789582	protein_coding	protochlorophyllide oxidoreductase B	light-dependent NADPH:protochlorophyllide oxidoreductase B	protochlorophyllide oxidoreductase B (PORB)
AT2G33480	1.5189398826437246	2.1447662967044246e-7	1.5236157397999568e-5	-0.44700789455662476	7.934803655638543e-6	5.831621142281068e-4	-0.7252523320114791	2.928903626828536e-6	2.0850627440719904e-4	0.9369370402313446	1.86598879154294e-5	0.0013713936929351297	0.9299426811708958	5.6014350573982544e-06	4.25593726857082e-4	-1.653040182622844	0.0024206835514721295	0.20299945400748093	-0.6302680254892136	1.3342203366967238e-7	1.0109681122653748e-5	-0.8910400054870126	1.2126969767893941e-4	0.005820477265818131	3.3056074004317373	4.674672649582195e-10	3.8635537736276624e-8	1.817884945349006	1.3623230440844234e-5	0.0010019780581516223	-0.8629512280585033	1.7416644821753438e-6	1.3995854389002097e-4	-0.6796278594865022	2.1863620489468617e-5	0.0018000486930675587	protein_coding	NAC domain containing protein 41		NAC domain containing protein 41 (NAC041)
AT5G22580	0.644029499897935	2.1484981687167199e-7	1.5236157397999568e-5	1.839396463060834	8.011157831811838e-6	5.865091897251474e-4	1.0409961605334312	3.019931319566676e-6	2.141595910391168e-4	-0.5516621139544047	1.8750151287597086e-5	0.0013727274221515791	2.6647712864659607	5.6304900667156944e-6	4.25593726857082e-4	-0.9715691126127165	0.0024048120071373555	0.20299945400748093	1.0446608251909162	1.3550601664657265e-7	1.0228098371880724e-5	-1.5806238583800791	1.2206075191200527e-4	0.005835912334685145	-1.2198151305193685	5.086869732794541e-10	4.188058980776921e-8	-2.8544551092838684	1.434927713533093e-5	0.001050532654888555	-0.8484713657128007	1.7606910056555055e-6	1.4094331500272321e-4	32.987412146319734	2.183767164030715e-5	0.0018000486930675587	protein_coding	Stress responsive A/B Barrel Domain		Stress responsive A/B Barrel Domain
AT1G52230	-0.4926510160463442	2.221121462943884e-7	1.563093035639669e-5	-0.4491735960657946	8.306595006737765e-6	6.058085668707025e-4	1.7405711068986247	3.0572812897960955e-6	2.1597759548375634e-4	1.9509092708522309	1.901715602971275e-5	0.0013869408621669816	-0.7181206401964746	6.044603466180709e-6	4.5450322997623145e-4	0.646325070109184	0.002435772014270292	0.20299945400748093	1.0932332785803724	1.4146499335127224e-7	1.063697507478436e-5	-0.6908115034048999	1.2354162019639344e-4	0.005861625498707507	-1.4652173741941839	5.279720180285921e-10	4.330179700352507e-8	1.8776440678364967	1.4566711713868706e-5	0.0010623653543045625	1.560752539565321	1.7715350020413191e-6	1.4126803830454397e-4	-0.6905866660712074	2.2415803226859867e-5	0.001833266814210518	protein_coding	photosystem I subunit H2	Phosphorylation of this protein is dependent on calcium.	photosystem I subunit H2 (PSAH2)
AT1G57720	-0.4633036829127042	2.2134988986920695e-7	1.563093035639669e-5	-0.2995637658083135	8.565602978261075e-6	6.22313941569464e-4	-0.40091716455710963	3.156211276005898e-6	2.2211535689693415e-4	1.1156004096787078	1.9231175763302407e-5	0.0013971963002078678	-0.7049023615263603	6.188754606877399e-6	4.635660654960647e-4	-3.2064550393683113	0.002411736623394962	0.20299945400748093	1.5239275877893312	1.5041850594360584e-7	1.1224194597502908e-5	-0.4725405309775956	1.2348345938453646e-4	0.005861625498707507	5.4341776548830065	5.399635201172448e-10	4.411625615125856e-8	-0.6609667363419791	1.4823421591563806e-5	0.0010769611831886146	1.301853581170813	1.7981312378985795e-6	1.4284162387169136e-4	-2.7003499202529837	2.2438377339211236e-5	0.001833266814210518	protein_coding	Translation elongation factor EF1B, gamma chain		Translation elongation factor EF1B, gamma chain
AT5G64040	-0.41186370310748666	2.3841105471185823e-7	1.671415599535073e-5	-0.6170878302556353	9.201754070518522e-6	6.659900712255515e-4	-0.46856479105796967	3.252092675029023e-6	2.27992717650894e-4	1.1508993084216061	2.0185785720193665e-5	0.0014585212182041186	-0.9069767189050004	6.359995701855773e-6	4.743441510323215e-4	-2.542500672161474	0.0024168028917817236	0.20299945400748093	1.7111272550517518	1.5019251566378273e-7	1.1224194597502908e-5	-0.38272847948797034	1.2424880790887409e-4	0.005872763996635794	-4.4337747830026855	5.43880767556081e-10	4.4267344906104455e-8	2.316730615136189	1.5571269749596497e-5	0.0011269928505078682	-0.7242560240901097	1.8953710072818223e-6	1.4999375199451168e-4	3.7187939253079207	2.268524165197749e-5	0.001839395010614508	protein_coding	photosystem I reaction center subunit PSI-N, chloroplast, putative / PSI-N, putative (PSAN)	Encodes the only subunit of photosystem I located entirely in the thylakoid lumen. May be involved in the interaction between plastocyanin and the photosystem I complex. Phosphorylation of this protein is dependent on calcium.	PSAN
AT5G11930	4.910665821279584	2.4226291058349185e-7	1.691986191416069e-5	-0.5133868554346135	9.401574712788712e-6	6.778749040073225e-4	-0.39715849630851974	3.288059808475094e-6	2.29641086169181e-4	-1.3895540394904382	2.0228505469182413e-5	0.0014585212182041186	-2.0557330518768886	6.38098628649849e-6	4.743441510323215e-4	-1.8833276613779522	0.002411831304454444	0.20299945400748093	-0.789357464372056	1.695842667897519e-7	1.260640619601849e-5	-0.42251512472839753	1.2502002063694234e-4	0.0058868328656735995	-0.8096733278697771	5.542775298698402e-10	4.494266971361287e-8	1.1789393950512406	1.5661591391503295e-5	0.0011292363338532775	-1.685699888866383	1.9161605405809066e-6	1.5106458079966066e-4	-0.5446336622074045	2.266055698856231e-5	0.001839395010614508	protein_coding	Thioredoxin superfamily protein		Thioredoxin superfamily protein
AT5G51110	-0.5837322497684793	2.473630624011882e-7	1.721086847001173e-5	-0.7497599796123382	9.493628394385769e-6	6.819291188193702e-4	-0.43421292290965463	3.3530156096751934e-6	2.332939690988348e-4	0.6438247193841353	2.0900268240712486e-5	0.0015012702111772158	0.47060899490275515	6.6944868292690935e-6	4.957709585826641e-4	-0.709770546394437	0.002521768544306075	0.20320452318531146	4.561506661470971	1.7035574037423478e-7	1.2615967565450407e-5	1.0757210061963993	1.2551326976299656e-4	0.0058877564393351334	-1.291324412406776	6.255224202611948e-10	5.052804878532505e-8	1.2054776071722677	1.6254841113065703e-5	0.0011675883041026628	-1.1759214971187772	1.947968325730314e-6	1.529926972204718e-4	-0.738149252645626	2.3199125518455414e-5	0.0018599268945620098	protein_coding	Transcriptional coactivator/pterin dehydratase		Transcriptional coactivator/pterin dehydratase
AT2G47710	-0.7243396146617689	2.488808567836791e-7	1.725137307284765e-5	1.2860162605873993	9.964890273442963e-6	7.130890464473188e-4	1.428551082426486	3.3963012377958786e-6	2.3434889195599393e-4	1.4235104298252315	2.126030889358379e-5	0.0015213909014637876	2.7110621117570277	6.7266869523403035e-6	4.962828249611972e-4	-0.8138110482421547	0.002518518781992874	0.20320452318531146	-0.7228812713605648	1.7237192480828245e-7	1.2717289565272719e-5	-0.525823809224638	1.2690882927242795e-4	0.005930840814607337	-1.032695453372275	6.474877055747026e-10	5.210572114861685e-8	2.3704417551201273	1.7656996386087548e-5	0.0012588049670755673	1.191817991705207	2.015535681843733e-6	1.5770430130155493e-4	3.6101530365634353	2.313633238363893e-5	0.0018599268945620098	protein_coding	Adenine nucleotide alpha hydrolases-like superfamily protein		Adenine nucleotide alpha hydrolases-like superfamily protein
AT3G52150	-0.5171413117528684	2.531820100830003e-7	1.748378240415865e-5	-0.48313605098350487	1.0163273037607357e-5	7.245614317260526e-4	3.8758219001549366	3.4063077906609377e-6	2.3434889195599393e-4	1.1464507167198126	2.2419311654306718e-5	0.0015983205892873722	-1.4999591113228887	7.003813389149586e-6	5.14793399857905e-4	0.3250724880217268	0.0025465666462040656	0.20320452318531146	1.011609958703972	1.7619235587769243e-7	1.2950468105242375e-5	0.8812847217445999	1.307121132684611e-4	0.006062993582239701	-1.576178205976374	6.720949080648349e-10	5.388338427728785e-8	-0.5903622522558046	1.7607664752218457e-5	0.0012588049670755673	-1.1627603766246495	2.0665049134636666e-6	1.6108676690606479e-4	-0.8225687701287949	2.30436272109092e-5	0.0018599268945620098	protein_coding	RNA-binding (RRM/RBD/RNP motifs) family protein		RNA-binding (RRM/RBD/RNP motifs) family protein
AT4G31020	2.152438908370781	2.550994677254721e-7	1.7485219278521393e-5	5.1870876153763525	1.036400188547355e-5	7.333783490334165e-4	-0.9232061024896884	3.382924956261627e-6	2.3434889195599393e-4	-0.5544567035614929	2.2529523165753856e-5	0.0016001846024631516	-0.644846409460224	7.387027645008253e-6	5.409343937809215e-4	0.6370178907838623	0.002565560620611349	0.20320452318531146	-0.661667913337087	1.7740703540916418e-7	1.299109354442107e-5	2.155134143604224	1.305581143761197e-4	0.006062993582239701	-1.029397664745242	7.093161482124581e-10	5.665530398744731e-8	1.1551387033808482	1.808037902533032e-5	0.0012746667212857876	-0.6182204875385285	2.146148729342473e-6	1.6667087128285408e-4	-1.1410145398747367	2.3362577281336328e-5	0.0018660422734488261	protein_coding	alpha/beta-Hydrolases superfamily protein		alpha/beta-Hydrolases superfamily protein
ATMG01200	-1.3330403514031819	2.5430168992268673e-7	1.7485219278521393e-5	2.8693914553516096	1.0342080388891385e-5	7.333783490334165e-4	-0.5080614292365859	3.427371626673008e-6	2.3492147974943093e-4	1.1758739316940856	2.2926174030319788e-5	0.0016223038017365696	-0.7248011218235817	7.589371004754735e-6	5.536855240457683e-4	-2.1635725010893556	0.00247562352858543	0.20320452318531146	-0.6047034610091121	1.8274281666033381e-7	1.3332073520293869e-5	-0.5274769490874666	1.335937978848313e-4	0.006134633988304547	-1.3727764181408721	7.242624349914677e-10	5.763405830270393e-8	-1.1650076440294312	1.8079863982102564e-5	0.0012746667212857876	-1.7268958745333534	2.19085918692871e-6	1.6902342178682394e-4	-0.5071369525252102	2.598979134694102e-5	0.0020681690467383627	protein_coding			LOCATED IN: endomembrane system
ATCG00340	-0.7204276070543228	2.636060828491375e-7	1.800136650211999e-5	-0.3184447813554714	1.064436645982949e-5	7.504278354179791e-4	-0.9438595017962228	3.4475728582737986e-6	2.3543091985500853e-4	1.429003112938222	2.3347765813953252e-5	0.00164270429693553	-0.6468782410129619	8.003074642540913e-6	5.817049624439461e-4	-3.044105590963518	0.0026044757539431793	0.20320452318531146	-0.6994392485149961	1.9820697369685128e-7	1.4406710588150765e-5	-0.5250282073345327	1.3304124644806584e-4	0.006134633988304547	-1.3750357701042577	7.560716095463356e-10	5.972128735774486e-8	0.6327861764425308	1.7994008260105105e-5	0.0012746667212857876	1.907566485798593	2.1926836055562613e-6	1.6902342178682394e-4	-0.9724265584389823	2.682849247499344e-5	0.002095142804604185	protein_coding	Photosystem I, PsaA/PsaB protein	Encodes the D1 subunit of photosystem I reaction center.	PSAB
AT2G18020	-0.4421357465462834	2.658396221941085e-7	1.808690388935414e-5	0.6049260666787337	1.1217847223491564e-5	7.879399332072395e-4	-0.5370826081191116	3.693848278767123e-6	2.503940241320155e-4	1.1185228774288378	2.338706931807348e-5	0.00164270429693553	0.818471796584629	8.605101847985659e-6	6.208644256129359e-4	1.2583903606289288	0.0025783211746290974	0.20320452318531146	-0.7774580064043682	2.0770679699477156e-7	1.5041497752850153e-5	0.4468684484863236	1.3373709362324288e-4	0.006134633988304547	-0.6061565084397966	7.536161597473997e-10	5.972128735774486e-8	0.5805466338763039	1.891866862003744e-5	0.001328844491448017	1.799562773455071	2.251051926979069e-6	1.7288244928492756e-4	-1.194597026387477	2.6869313979470827e-5	0.002095142804604185	protein_coding	Ribosomal protein L2 family		embryo defective 2296 (EMB2296)
AT4G37540	0.7758404530155772	2.725576665368553e-7	1.8475802410318154e-5	2.6604685007762128	1.1394375544239055e-5	7.973968326639354e-4	0.9392293692741838	3.6879201405878833e-6	2.503940241320155e-4	-0.8537146580457421	2.3669531921178517e-5	0.0016564321327927688	-1.1419463893637127	8.576988653577715e-6	6.208644256129359e-4	-3.817538834983547	0.0025941276941001947	0.20320452318531146	2.351004719224676	2.117305647099268e-7	1.5276515928059976e-5	-0.6363404858934133	1.357775125726442e-4	0.00620533183378875	-0.7398922419913875	7.899335371737074e-10	6.216660770860435e-8	1.6100556714514505	1.9121975919709834e-5	0.0013348530135159388	-2.5044709368145464	2.278918485695036e-6	1.7437915603959848e-4	-0.43397331029852876	2.691601753088624e-5	0.002095142804604185	protein_coding	LOB domain-containing protein 39		LOB domain-containing protein 39 (LBD39)
AT4G04640	-0.4065755794749379	2.8035194994687687e-7	1.8934539388719835e-5	2.132021083438832	1.162130394123547e-5	8.102986099685612e-4	-0.3994093214738984	3.82309770721417e-6	2.582061374564647e-4	1.227302650128618	2.516153201647448e-5	0.001754394732357479	-2.442365630185193	8.734860731914228e-6	6.256649587811558e-4	0.22655476819399606	0.0026010712450286366	0.20320452318531146	1.2562377247869745	2.2274737318413692e-7	1.6012517211497025e-5	0.7926846172487977	1.376102853796506e-4	0.006220485300197952	1.956031324025445	8.23091781631196e-10	6.453883764687685e-8	-0.5157070168720135	1.9144464023632847e-5	0.0013348530135159388	1.3935028905158555	2.31258237289934e-6	1.7572058469802478e-4	-0.663932821574593	2.6711104156553478e-5	0.002095142804604185	protein_coding	ATPase, F1 complex, gamma subunit protein	One of two genes (with ATPC2) encoding the gamma subunit of Arabidopsis chloroplast ATP synthase.	ATPC1
AT5G23820	-0.7057365085252015	3.0532482046354005e-7	2.0545908904039238e-5	1.2668879274346834	1.1711124055327234e-5	8.135811912158902e-4	0.6671176578260076	3.886349282595598e-6	2.6152010245437095e-4	1.0972397461377814	2.5378839846020785e-5	0.0017630883812737434	1.263491789811589	8.76727967718817e-6	6.256649587811558e-4	-0.6683707010702677	0.0025536580444857414	0.20320452318531146	1.6315098281570959	2.3355166704700692e-7	1.672792505765515e-5	-0.4172931711807752	1.368940190446445e-4	0.006220485300197952	-1.717337504718645	8.31004730546257e-10	6.492148635793131e-8	4.043749329290037	1.943481275558764e-5	0.001350152046724857	1.6181733025013618	2.3133349448546004e-6	1.7572058469802478e-4	-0.47615746361565914	2.6668827913225606e-5	0.002095142804604185	protein_coding	MD-2-related lipid recognition domain-containing protein		MD-2-related lipid recognition domain-containing protein
AT5G19230	1.3592481386707707	3.1464367676883466e-7	2.1096000408231902e-5	5.1403215224803445	1.1824516259960431e-5	8.184715163939884e-4	-2.215329255844083	3.945331051139291e-6	2.645236869851136e-4	0.6105783125015422	2.7514841306327106e-5	0.001904527288239769	-0.9032543806945335	8.761571346891019e-6	6.256649587811558e-4	1.2442132331773477	0.0025901733317929927	0.20320452318531146	-0.7124775021098443	2.3771855737925643e-7	1.696446068570148e-5	1.7397040247915982	1.3714127919907808e-4	0.006220485300197952	-0.7990435451860246	8.560919928743061e-10	6.663820072533599e-8	0.8464104363709852	1.9701646279692716e-5	0.0013637121343052759	-1.4832392663401142	2.418212397937049e-6	1.825856066636321e-4	-0.5169829436996315	2.660652534292472e-5	0.002095142804604185	protein_coding	Glycoprotein membrane precursor GPI-anchored		Glycoprotein membrane precursor GPI-anchored
AT3G54500	0.8916741234512092	3.247771686345932e-7	2.169652693943706e-5	3.1011767925230513	1.1958727641229337e-5	8.247622487347842e-4	-0.48442709205926066	4.210788466518944e-6	2.812989773394068e-4	0.6956794542057877	2.9421620350949065e-5	0.0020291324035518676	1.069185241594588	8.835057225671128e-6	6.282173842528836e-4	-0.8332139855161415	0.0025357712610883623	0.20320452318531146	1.75855876985054	2.4277203325210666e-7	1.707949954854383e-5	-0.43582555924336036	1.4040668116342545e-4	0.006301066619287155	-1.0635254860652872	8.996482336982837e-10	6.977489163241109e-8	0.8776998433470392	2.0262172874311536e-5	0.0013974292052989859	-0.7783995435047116	2.4294301050396244e-6	1.825856066636321e-4	-0.767385564770822	2.732113280833844e-5	0.0021189716264322193	protein_coding			BEST Arabidopsis thaliana protein match is: dentin sialophosphoprotein-related (TAIR:AT5G64170.1)
AT2G45410	5.552885554633968	3.334498187920629e-7	2.2195479273964096e-5	-0.4644720348952211	1.2532348617173347e-5	8.612030899923994e-4	2.7255895119630225	4.339970446660658e-6	2.888822205614773e-4	-0.9856284249243177	2.9648094208797892e-5	0.0020373699395829165	-0.7335085107108938	8.89209337642343e-6	6.299903700805408e-4	0.9346353947781627	0.002552603046061982	0.20320452318531146	1.207298708226014	2.407954404442965e-7	1.707949954854383e-5	-0.49920614986160006	1.399179016708595e-4	0.006301066619287155	-1.5933020756300953	9.25229994626922e-10	7.149990348369637e-8	-0.6402654064631337	2.1226542624162067e-5	0.0014586542918805954	0.9135159868907834	2.430029935416619e-6	1.825856066636321e-4	-1.5518109154723934	2.7422323090790043e-5	0.0021191416898247353	protein_coding	LOB domain-containing protein 19		LOB domain-containing protein 19 (LBD19)
AT1G04820	-0.3851009322295892	3.4343677063291063e-7	2.277801142780434e-5	-0.4414383099032935	1.2664094094132592e-5	8.671260110856614e-4	-0.34004699341987144	4.3780288511841534e-6	2.9036725164796194e-4	-1.0607788306901687	3.1374264066169926e-5	0.00214823423201275	-0.9356477182374205	8.974747699625707e-6	6.322192109054472e-4	-2.0379501725675944	0.0025064296646461802	0.20320452318531146	1.6737713646226056	2.42811738804776e-7	1.707949954854383e-5	-0.6540742627134905	1.4561839249632778e-4	0.006511446896121764	-1.2814299516623129	9.831064995181959e-10	7.569920046290108e-8	1.3509564784820436	2.1462272280928753e-5	0.0014695480318974057	6.700973905567249	2.5335585869844404e-6	1.8967969378024156e-4	-0.9265195290582231	2.774610849003944e-5	0.002134931268606162	protein_coding	tubulin alpha-4 chain	Encodes an alpha tubulin isoform that is expressed in roots, leaves and flowers.	tubulin alpha-4 chain (TUA4)
AT5G20290	-0.38540182996221933	3.4596801769848187e-7	2.2863649857794297e-5	1.0515827492751926	1.3175714291748642e-5	8.989237331305927e-4	-0.7299569930874774	4.6103637669217845e-6	3.04680599048401e-4	-2.573956751313399	3.1565946965494375e-5	0.0021536121881296968	1.1372888379609378	9.020197658778356e-6	6.322192109054472e-4	-2.836769321396117	0.0025887605671463445	0.20320452318531146	1.0004862962440442	2.4124810004536355e-7	1.707949954854383e-5	-0.5841930280151595	1.4646008808730728e-4	0.00652561059144558	-0.9064386000378114	1.1057956375469385e-9	8.423722924316643e-8	1.418926548306903	2.1778136252717703e-5	0.0014858309088547723	1.856368963265552	2.714220548900668e-6	2.0247696159236418e-4	-1.496937080145574	2.792585047228466e-5	0.002134931268606162	protein_coding	Ribosomal protein S8e family protein		Ribosomal protein S8e family protein
AT1G54510	1.334708787218889	3.562916949359444e-7	2.3461808111531937e-5	-0.45370496162238216	1.331516526403352e-5	9.051934671459931e-4	-0.4943241041192687	4.67016564745452e-6	3.075304078848801e-4	0.5288809143028911	3.2414493920093944e-5	0.002203606756317815	-0.8940278937113891	8.996151033710088e-6	6.322192109054472e-4	-2.108237333253655	0.002493554901141592	0.20320452318531146	-0.6481646482361418	2.455001875418815e-7	1.7206932787533657e-5	-0.4902841490235741	1.4914916478042604e-4	0.006621690240662415	-0.6572725289883552	1.1039079450112093e-9	8.423722924316643e-8	3.009484662375925	2.205143265838979e-5	0.0014991036451873203	-2.010272730993364	2.7392970312143515e-6	2.036178182523725e-4	6.701835857041689	2.7860240409537642e-5	0.002134931268606162	protein_coding	NIMA-related serine/threonine kinase 1	Encodes AtNEK1, a member of the NIMA-related serine/threonine kinases (Neks) that have been linked to cell-cycle regulation in fungi and mammals. Plant Neks might be involved in plant development processes.	NIMA-related serine/threonine kinase 1 (NEK1)
AT1G01620	-0.44405316391948946	3.7375732018050367e-7	2.4524332631630344e-5	-0.448516215497134	1.3505298292863875e-5	9.148517900521845e-4	1.1122249617880768	4.7835476423296015e-6	3.138756278621822e-4	1.3077607528183963	3.309929159233115e-5	0.0022421530799289087	-1.4727075607731877	9.203706439871702e-6	6.427855476244916e-4	0.47614655294529756	0.0025886336870701975	0.20320452318531146	1.6010690793157463	2.466833197350931e-7	1.7228327935235596e-5	-0.9063389202808934	1.5023254410434468e-4	0.006646052511605369	-0.9111702598763538	1.1026974443349063e-9	8.423722924316643e-8	-3.1993413421055577	2.239302154601162e-5	0.0015112703173839088	-0.7575791619049215	2.7727000575954674e-6	2.0527235941316543e-4	-0.5796869634514017	2.8215276590676344e-5	0.002149381532740277	protein_coding	plasma membrane intrinsic protein 1C	a member of the plasma membrane intrinsic protein subfamily PIP1. localizes to the plasma membrane and exhibits water transport activity in Xenopus oocyte. expressed ubiquitously and protein level decreases slightly during leaf development.	plasma membrane intrinsic protein 1C (PIP1C)
AT1G55490	-0.49871466744238657	3.8710028642246954e-7	2.5309769790984016e-5	-0.4884889591568462	1.3615171804504297e-5	9.190240968040401e-4	-0.42870831072260684	4.8788683403682365e-6	3.18994944892587e-4	1.5793018841176991	3.362444029058006e-5	0.002269649719614154	-3.514665698910828	9.286750599958682e-6	6.462853919297487e-4	1.6511282388133035	0.0025118451600289003	0.20320452318531146	-0.9902825954664182	2.5930456425948133e-7	1.798439471055927e-5	-0.3885005999126822	1.5220121045828765e-4	0.0067092668340672824	1.7234356341544232	1.175110938557509e-9	8.920008776865972e-8	4.096946371103238	2.246858417754905e-5	0.0015112703173839088	-1.2086524738999431	2.7895861817840405e-6	2.0527235941316543e-4	2.0192700145609024	2.8965941450697214e-5	0.002198740931537676	protein_coding	chaperonin 60 beta	encodes the beta subunit of the chloroplast chaperonin 60, a homologue of bacterial GroEL. Mutants in this gene develops lesions on its leaves, expresses systemic acquired resistance (SAR) and develops accelerated cell death to heat shock stress. The protein has molecular chaperone activity for suppressing protein aggregation in vitro.	chaperonin 60 beta (CPN60B)
AT3G56240	-0.9131235644450545	4.0074989683913964e-7	2.610963462162564e-5	-0.4331738869870445	1.3688538082514548e-5	9.20711386574786e-4	-0.44685632987015633	5.09571036554803e-6	3.319954336394861e-4	2.2558594799699168	3.417638624144412e-5	0.002298754459738123	-1.2214581046608335	9.518625083152583e-6	6.600813330631429e-4	-2.9614469417856437	0.0026176287040165377	0.20336498828717528	1.546225126364355	2.593418447433515e-7	1.798439471055927e-5	-0.5194698558124332	1.5282721393031264e-4	0.0067130568776244395	-0.812514586069681	1.3019597406638581e-9	9.847968271607967e-8	1.3603005450195644	2.246585967906699e-5	0.0015112703173839088	1.5361526901105533	2.79114388670186e-6	2.0527235941316543e-4	0.886684343433147	2.9555307594898148e-5	0.00223555093419219	protein_coding	copper chaperone	CCH protein belongs to a family of eukaryotic proteins that participate in intracellular copper homeostasis by delivering this metal to the secretory pathway
AT4G18120	1.2652457332153688	4.084465816846095e-7	2.6517387581340947e-5	-0.32587050789635047	1.4063583140683144e-5	9.42606708038393e-4	1.4470146887733553	5.127782422681334e-6	3.32908634892248e-4	1.1089532346275894	3.495569934616563e-5	0.0023428934403319107	2.008054630260338	9.879931329921167e-6	6.827241279919117e-4	0.34983027139432044	0.0026342615063105605	0.20336498828717528	2.1640970315729895	2.608009853252806e-7	1.8021899073974055e-5	0.8510476482817196	1.5422827125346754e-4	0.0067507452110980816	-1.0841274706011241	1.3879223779328446e-9	1.0461220571137489e-7	1.2360093636018528	2.294941997703134e-5	0.0015381767931788432	-2.4055616979186225	2.8253952687365835e-6	2.0705968918385392e-4	-0.5884508160739296	3.164324459732735e-5	0.0023850538515858776	protein_coding	MEI2-like 3	A member of mei2-like gene family, predominantly plant-based family of genes encoding RNA binding proteins with characteristic presence of a highly conserved RNA binding motif first described in the mei2 gene of the fission yeast S. pombe. In silico analyses reveal nine mei2 -like genes in A. thaliana. They were grouped into four distinct clades, based on overall sequence similarity and subfamily…
AT1G59750	0.8207731661325591	4.107104395739807e-7	2.6570803806544055e-5	5.901203456245948	1.452329048586436e-5	9.700029277137826e-4	1.48175283009449	5.242364219048589e-6	3.383303336049763e-4	0.5898636699991706	3.682596799263097e-5	0.002459587020139405	-1.22493639684358	1.0022635019368271e-5	6.901551307196572e-4	-2.3070385190516345	0.0026284966076445845	0.20336498828717528	-0.9766820660276487	2.7426445750221827e-7	1.8885754310459766e-5	1.0563783675624399	1.5616380319173544e-4	0.006811481535005134	-1.64193238403079	1.419611319659303e-9	1.0662526283728786e-7	0.9254637041737922	2.3065679573427456e-5	0.001540544598877865	-1.0842599115020894	2.916845615334188e-6	2.1301160628754546e-4	4.22980936453448	3.2940144194184634e-5	0.002474093777616548	protein_coding	auxin response factor 1	Encodes a member of the auxin response factor family. ARFs bind to the cis element 5'-TGTCTC-3' ARFs mediate changes in gene expression in response to auxin. ARF's form heterodimers with IAA/AUX genes. ARF1 enhances mutant phenotypes of ARF2 and may act with ARF2 to control aspects of maturation and senescence.ARF1:LUC and 3xHA:ARF1 proteins have a half-life of ~3-4 hours and their degradation is…	auxin response factor 1 (ARF1)
AT1G54410	-0.4741360888612516	4.125636647791942e-7	2.659737360559015e-5	-0.43227513370710324	1.4632091389062779e-5	9.73852655911923e-4	-0.5590317403072006	5.247991941155397e-6	3.383303336049763e-4	0.4863886654359719	3.736462542267623e-5	0.002486837919302944	-0.5833005988708683	1.0178532855229582e-5	6.984395359576243e-4	-2.581746754804454	0.002660261482041476	0.20465410184572222	1.0793119871447798	2.769085104376725e-7	1.9001152158529103e-5	-0.3778871187971302	1.5789720502993825e-4	0.006863007537507561	-1.5270000096078467	1.458475452788595e-9	1.0914494058326924e-7	1.2683988922034088	2.337681486218528e-5	0.001555865982173765	-0.7474779377317539	2.997668488280287e-6	2.1814851135166998e-4	4.215164843473122	3.3486848138521116e-5	0.0024976288196975017	protein_coding	dehydrin family protein	Encodes a KS-type dehydrin can reduce the formation of reactive oxygen species (ROS) from Cu.	dehydrin family protein
AT4G08980	0.932141265257734	4.170985510700508e-7	2.6702996821630545e-5	-0.37034783949338124	1.4826631134212761e-5	9.83362103274355e-4	-0.45159063907525515	5.396509918272823e-6	3.4669285670074675e-4	1.686035053034929	3.77324680962031e-5	0.0025025697916767455	-4.52567902711986	1.0293188952936257e-5	7.038461087155891e-4	-1.9659190652080387	0.0026701281077769474	0.20469741681988987	-0.44442056030324756	2.9732377181535787e-7	2.033093735845435e-5	0.5790934377789942	1.6138060819314873e-4	0.006965702571003583	-0.881657133304779	1.463355972502956e-9	1.0914494058326924e-7	1.2639028723714731	2.3846963363181896e-5	0.0015816269951852522	4.067198388103811	3.025270596237363e-6	2.1939009379612625e-4	2.635728425317671	3.3471721909683845e-5	0.0024976288196975017	protein_coding	F-BOX WITH WD-40 2	Encodes an F-box gene that is a novel negative regulator of AGO1 protein levels and may play a role in ABA signalling and/or response.	F-BOX WITH WD-40 2 (FBW2)
AT5G03680	1.8393337535877612	4.1642039834618955e-7	2.6702996821630545e-5	-0.5572583605819814	1.492751836166836e-5	9.862578242238861e-4	-0.5232628583824269	5.427814168582222e-6	3.474931862511077e-4	0.8145351739633442	3.9014843261702276e-5	0.002578637296828135	-0.9896721163264685	1.0401294320664387e-5	7.087687536216618e-4	-1.461754579892951	0.0027030701476621214	0.20650329648910412	-1.1541678808531628	3.1324747303987807e-7	2.1345422425026416e-5	-0.4978723679565485	1.6102751815059502e-4	0.006965702571003583	-1.2845253556795093	1.5811847145674291e-9	1.1711709342571067e-7	1.8266704150062574	2.4082772054132903e-5	0.0015917207154528465	-1.3976831046497866	3.2295196607639343e-6	2.3338886353986031e-4	1.6442472346138637	3.397594656367226e-5	0.0025253094171596123	protein_coding	Duplicated homeodomain-like superfamily protein	Recessive mutations are defective in organ initiation and orientation in the second whorl. This gene encodes a trihelix transcription factor whose expression is limited to margins of floral and vegetative organs. Overexpression and double mutant analyses suggest that this gene is involved in limiting lateral growth of organs.	PETAL LOSS (PTL)
AT3G03300	1.6499808739643842	4.2368789144406086e-7	2.7030994264517625e-5	-0.37030956835001255	1.4973917058087894e-5	9.862578242238861e-4	1.4232572435046897	5.4758359393711505e-6	3.49354543426039e-4	0.5356433217176431	4.266925142082413e-5	0.0028104124594996102	0.9556720902906755	1.0447323926565867e-5	7.094419794424052e-4	0.44382352227358735	0.0027475229761425328	0.20770378115132837	-0.6399308783437176	3.186239033729667e-7	2.1636657798250766e-5	-0.5759991388633384	1.6390765114756377e-4	0.007050297617354206	3.9690571321381496	1.5808757582760249e-9	1.1711709342571067e-7	-0.3386409472916261	2.4638787401415744e-5	0.001622835011024044	3.5577346644684087	3.245919811368304e-6	2.337623842007215e-4	1.3992296225658272	3.43396469653739e-5	0.0025435103215944413	protein_coding	dicer-like 2	Encodes a Dicer-like protein that functions in the antiviral silencing response in turnip-crinkle virus-infected plants but not in TMV or CMV-strain-Y-infected plants. Involved in the production of ta-siRNAs. Partially antagonizes the production of miRNAs by DCL1. Substitutes for DCL4 to produce viral siRNA when DCL4 is missing or inhibited. Able to produce siRNAs but not miRNAs.	dicer-like 2 (DCL2)
AT4G30090	1.990662482874924	4.3065192257158174e-7	2.7292987217149685e-5	1.680376005414615	1.5407713462572523e-5	0.0010108838635856075	2.004451833913147	5.547328054135291e-6	3.526952919384362e-4	1.0008932585380392	4.4251005897466184e-5	0.0029045444733043755	1.5036460495882968	1.0537398466383843e-5	7.130911893199411e-4	-1.4350713370438855	0.0027565450457316554	0.20770378115132837	-0.7932340588455686	3.3164910039951145e-7	2.244349515634625e-5	-0.4379299328771268	1.679567418092635e-4	0.007199552611830877	-1.4088252426462489	1.5985327914926117e-9	1.1799376874031326e-7	2.5954112903058264	2.5028666449185834e-5	0.0016428298822767323	-1.3915219727366153	3.317440682858477e-6	2.3727110973310474e-4	-1.2785603998143475	3.511161411484478e-5	0.002582815160626692	protein_coding			FUNCTIONS IN: molecular_function unknown
AT4G34110	-0.5235556464773901	4.3075492353783266e-7	2.7292987217149685e-5	1.0530157249172318	1.5454016511868233e-5	0.0010108838635856075	-0.5453301131146889	5.616086143862027e-6	3.558398498987218e-4	-2.051997854881973	4.465905878471956e-5	0.0029212549277221195	-0.6029617952635816	1.0648701377336323e-5	7.181469571485407e-4	-0.6879754171773633	0.0027429808819124453	0.20770378115132837	-0.8608196597355929	3.7347899383254877e-7	2.5187372006748348e-5	1.3433924116608789	1.6952612271937213e-4	0.007220343107482591	-1.7106416478849062	1.6044966910520008e-9	1.1802699714315853e-7	1.066142220205158	2.5241402265416904e-5	0.0016454455209664752	-1.5938170234220936	3.3152192759918317e-6	2.3727110973310474e-4	-0.5604750652310284	3.509689717853306e-5	0.002582815160626692	protein_coding	poly(A) binding protein 2	Putative poly-A binding protein. Member of a gene family .Expressed in stele and root meristem and post-fertilization ovules.Member of the class II family of PABP proteins.	poly(A) binding protein 2 (PAB2)
AT3G44735	1.1549539769443002	4.33684115909407e-7	2.7384478524444e-5	-0.40756387194872523	1.562600033218007e-5	0.0010186332750789302	-0.646777129886101	5.728073913456183e-6	3.6169255759008597e-4	1.0805498083572072	4.874111946165605e-5	0.003177353455317202	0.5025199077417124	1.136525303329512e-5	7.638462012959477e-4	-1.4368030840456179	0.0027391410380939625	0.20770378115132837	-0.8237280323429211	4.0178715170906593e-7	2.7003674151679517e-5	1.565489536111908	1.6960342590177112e-4	0.007220343107482591	-1.3059946448538289	1.7079924976998562e-9	1.2478255087291168e-7	3.1529436897359977	2.5182092370131892e-5	0.0016454455209664752	4.893252644154382	3.3534471001083704e-6	2.3902498114573807e-4	-0.7636294618326187	3.581219615076615e-5	0.0026253283246688366	protein_coding	PHYTOSULFOKINE 3 PRECURSOR	Phytosulfokine 3 precursor, coding for a unique plant peptide growth factor.	PHYTOSULFOKINE 3 PRECURSOR (PSK3)
AT5G15230	0.5561388373612017	4.4213465602124195e-7	2.782279449733672e-5	-0.8991108240505472	1.5723574384583795e-5	0.0010214956942339677	2.736410370686093	5.853218916473916e-6	3.672857678995018e-4	-1.839393548587014	5.0644170298611576e-5	0.0032901425994336904	-0.7855405699571519	1.1692355448963665e-5	7.831483811805867e-4	-3.100600177524124	0.0028292723080144454	0.20855238073294527	24.217088305945957	4.03212080323819e-7	2.7006952479027123e-5	1.6937612815688823	1.7064455136298117e-4	0.007239871733765252	-1.0615218787877647	1.7058229363268423e-9	1.2478255087291168e-7	1.7357574206872797	2.583862577690452e-5	0.0016763059808907524	-1.6331715802133688	3.5073179410671007e-6	2.474501976523036e-4	-0.6491697612396935	3.651561188652451e-5	0.002667758320965678	protein_coding	GAST1 protein homolog 4	Encodes gibberellin-regulated protein GASA4. Promotes GA responses and exhibits redox activity.	GAST1 protein homolog 4 (GASA4)
AT1G12440	-0.6437176533356131	4.5592905426714163e-7	2.8593264974753597e-5	-0.39058677206895326	1.596284251584141e-5	0.0010335126098266708	-0.4767135687012922	5.8594460451501055e-6	3.672857678995018e-4	0.9170108957750321	5.1116486537461764e-5	0.0033087071178309166	0.8820135309148365	1.1816810713041636e-5	7.887922117123881e-4	-0.8752915937451575	0.002853116380357082	0.20855238073294527	-0.6810281433499072	4.082273678126419e-7	2.7249871065724822e-5	-0.4763222148288705	1.7311080849536015e-4	0.007319525375530007	4.1326741850068345	2.0860906073676294e-9	1.518872637459574e-7	1.5118438124072269	2.589093555985717e-5	0.0016763059808907524	-3.5582071934573665	3.496055373024752e-6	2.474501976523036e-4	3.9319074521790434	3.704972860064075e-5	0.002697573096684748	protein_coding	A20/AN1-like zinc finger family protein		A20/AN1-like zinc finger family protein
AT5G03830	1.655512634597394	4.600036092091356e-7	2.8751005242705226e-5	-0.41182680280288175	1.64775771099339e-5	0.001063222645042684	-0.5725557020460971	5.9162530136756715e-6	3.672857678995018e-4	0.5861545980167279	5.1277572879438946e-5	0.0033087071178309166	0.8710117063292602	1.1879954173889375e-5	7.90318985296878e-4	-4.7150438906332255	0.002784378374649395	0.20855238073294527	2.526594685606885	4.1351028818520914e-7	2.750894713774485e-5	2.159788150131277	1.7676591515096543e-4	0.007448735902514072	1.9536847911528867	2.191278438686651e-9	1.590051059611066e-7	-1.1469208718586812	2.6371447534427705e-5	0.0017016288265011234	-1.2880494591913856	3.4896267403079287e-6	2.474501976523036e-4	2.0635275651958405	3.74368916430965e-5	0.0027165223813970293	protein_coding	CDK inhibitor P21 binding protein		CDK inhibitor P21 binding protein
AT5G19510	-0.4078003476904015	4.836539196485773e-7	3.012706408946104e-5	-0.4849305735942616	1.6627674962671975e-5	0.0010692830841704764	-0.4832395323830317	5.891939000765356e-6	3.672857678995018e-4	1.14132229258268	5.214497925013484e-5	0.0033533097298186374	-4.111337117811773	1.2700295934822543e-5	8.420382017597717e-4	-2.184211013959398	0.0028121049372696557	0.20855238073294527	3.4503446195975025	4.4897492096284425e-7	2.976734062126966e-5	2.356416815911521	1.8192851269293236e-4	0.007640382909749467	2.796628694168016	2.367363928759753e-9	1.710498459882525e-7	1.0704511619071988	2.66212965903203e-5	0.0017119472317457668	-1.34433183836656	3.5456913507962584e-6	2.484729767142173e-4	-1.3157323193295964	3.811166287036163e-5	0.0027198700541487208	protein_coding	Translation elongation factor EF1B/ribosomal protein S6 family protein		Translation elongation factor EF1B/ribosomal protein S6 family protein
AT2G40300	-0.766090431480756	4.944736090987518e-7	3.069732122748413e-5	-0.7071675720704651	1.6956775382910177e-5	0.0010867751495410613	1.7603214345868954	5.902807423022304e-6	3.672857678995018e-4	-2.488136152339403	5.3394858719756494e-5	0.003422125036129848	-1.0032460465451358	1.2775869480887185e-5	8.441967628364007e-4	0.9552525439555835	0.0028236665272637273	0.20855238073294527	2.1987747477462705	4.517980869568665e-7	2.9853661469792948e-5	-0.5508647223819028	1.8483706549271241e-4	0.0077363958287539	2.494534905984909	2.3732506894567407e-9	1.710498459882525e-7	1.1071322769405907	2.6791682884857777e-5	0.001717103312165885	-1.7404109287603082	3.5366579048809885e-6	2.484729767142173e-4	-0.6735867274951763	3.811833206786023e-5	0.0027198700541487208	protein_coding	ferritin 4	Encodes FERRITIN 4, AtFER4. Ferritins are a class of 24-mer multi-meric proteins found in all kingdoms of life. Function as the main iron store in mammals. Evidence suggests that Arabidopsis ferritins are essential to protect cells against oxidative damage, but they do not constitute the major iron pool. Localize to mitochondria. Knock out mutants are not sensitive to abiotic stress.	ferritin 4 (FER4)
AT2G43530	0.9260395152374448	5.054899818620632e-7	3.127592042138497e-5	-0.5221691194533233	1.7072152680828763e-5	0.0010904980747636762	-0.5278535600771921	6.0690628660553255e-6	3.7550799035009427e-4	-2.8069764094294944	5.6022617522150934e-5	0.003578491693067594	0.5627167302556239	1.3162846760601729e-5	8.668485492510367e-4	-3.939654053563444	0.00278942586489069	0.20855238073294527	-1.2973032007657912	4.5800643432208263e-7	3.0162336488492858e-5	1.2401658884004272	1.8971454185078568e-4	0.00791389754948697	1.2431028030899194	2.70958093841415e-9	1.9463519989158826e-7	-0.4143254731579577	2.7125960750004498e-5	0.001726898538047945	1.4538904705303177	3.6515638876183415e-6	2.5333333064333515e-4	1.6183382920197829	3.8058333748440296e-5	0.0027198700541487208	protein_coding	Scorpion toxin-like knottin superfamily protein	Encodes a defensin-like (DEFL) family protein.	Scorpion toxin-like knottin superfamily protein
AT2G46250	1.3266872436618131	5.117494023280529e-7	3.1557309298075714e-5	1.6817543877213816	1.7250387324137884e-5	0.0010945370757165487	-0.39618727730200554	6.368604580877767e-6	3.9272351592717147e-4	1.1054561221065191	5.656309074873043e-5	0.0035944707479372393	-0.7519182030363176	1.4153580263488228e-5	9.289766310065433e-4	-1.6990671159255248	0.002840549241739701	0.20855238073294527	1.1833646669422073	4.6605746020638903e-7	3.0589891827927704e-5	-0.5508314607026407	2.0113275060751296e-4	0.00832220153394339	1.75257769446263	2.977271465425532e-9	2.124382432963298e-7	0.9171004717134673	2.7085634983200537e-5	0.001726898538047945	1.4939738048027849	3.6325441045044025e-6	2.5333333064333515e-4	-1.4129220356580143	3.7682642681726355e-5	0.0027198700541487208	protein_coding	myosin heavy chain-related		myosin heavy chain-related
AT1G07650	0.9631278443855599	5.323873338983622e-7	3.272052554139334e-5	1.3313645181382256	1.7234265729591812e-5	0.0010945370757165487	-0.43368135723861045	6.479395080357411e-6	3.9822362163876646e-4	0.522468180215157	5.6650445199956485e-5	0.0035944707479372393	-1.566448814912728	1.4598033326933486e-5	9.423894869772028e-4	-1.811947526394824	0.002849010827964807	0.20855238073294527	-1.1047558262978823	4.696681793702743e-7	3.072412673380545e-5	-0.7356351454533286	2.0061039387656726e-4	0.00832220153394339	-1.1220552492931883	2.974142156942884e-9	2.124382432963298e-7	-0.38339443388067296	2.7281989768638222e-5	0.0017310422508200953	-2.1390130148838193	3.649701059029425e-6	2.5333333064333515e-4	-1.3560834958051224	3.7858173045875436e-5	0.0027198700541487208	protein_coding	Leucine-rich repeat transmembrane protein kinase		Leucine-rich repeat transmembrane protein kinase
AT5G04830	0.946795781494243	5.488031809062919e-7	3.361738554667844e-5	-0.3094778968609709	1.7350934755868143e-5	0.0010972592793287378	-0.7406984306390415	6.518849220875242e-6	3.984403539126312e-4	0.7609361779614787	5.768529827841503e-5	0.003647972268204751	1.191166639064325	1.4534767128490837e-5	9.423894869772028e-4	-1.722259398841006	0.0028268002388853173	0.20855238073294527	1.3971671409064363	4.7388769314612643e-7	3.0897162717583825e-5	1.1733130214042227	2.0151095340012552e-4	0.00832220153394339	-1.2233411964501506	3.0041354341136503e-9	2.1364293389580333e-7	-3.984590014518135	2.774213629911707e-5	0.001754390579580377	1.9605776596396598	3.6638810007537e-6	2.533433729856703e-4	-0.6714122348077435	3.8840482576066964e-5	0.002762190598084018	protein_coding	Nuclear transport factor 2 (NTF2) family protein		Nuclear transport factor 2 (NTF2) family protein
AT1G11850	-1.346639735750165	5.528400416594079e-7	3.375253207985484e-5	-0.5514285337429173	1.817641706751761e-5	0.001145655956556946	-0.4762805850685345	6.526140952468523e-6	3.984403539126312e-4	-1.0585448402465072	5.860615855889742e-5	0.0036939345303596436	5.067560729884622	1.4487721623929827e-5	9.423894869772028e-4	0.8633524319965291	0.002862673744540006	0.20855810505751396	-0.5750138207475691	5.089332344844104e-7	3.3072234194558126e-5	0.9287798936667804	2.0247923921949465e-4	0.008334501399793172	-0.8671141574442734	3.255028686384837e-9	2.3071902006872127e-7	1.3689851695612338	2.8221571664039334e-5	0.0017788000550496316	-1.6082678695389538	3.7755866862772873e-6	2.584910713864776e-4	6.281811170850681	3.97719682988508e-5	0.002819068719884769	protein_coding			unknown protein
AT4G30010	-0.4287142381821731	5.571212786430583e-7	3.390165721326967e-5	0.5331825660250263	1.8611647268628095e-5	0.0011653707426261047	-0.44297149862078067	6.672543884346917e-6	4.0603420508115003e-4	3.188863690387492	6.0782355791762705e-5	0.0038184559158290533	2.0223972426398382	1.4597295180663962e-5	9.423894869772028e-4	-1.7387663078259268	0.002892120597273494	0.20872397155260783	1.7411565636647246	5.456228276457535e-7	3.5339432318639975e-5	-0.4161306900684398	2.0597487496686845e-4	0.008450408154168785	-1.27394102625692	3.2787382256736758e-9	2.3163257577152048e-7	-0.37764662778240793	2.833956196017258e-5	0.0017803417884880695	-0.7865465936259155	3.766938230416093e-6	2.584910713864776e-4	-0.6119893520028873	4.0035550072516696e-5	0.002828386088621427	protein_coding			unknown protein
AT3G47620	-1.0154975545790461	5.593494243043658e-7	3.39252785701444e-5	1.2785029618354748	1.8604238482948447e-5	0.0011653707426261047	2.849578639920738	6.7227420165419384e-6	4.0774314901644823e-4	0.7556443640342969	6.130127901314061e-5	0.0038383876513655643	-0.3880534457696788	1.443733929962411e-5	9.423894869772028e-4	0.5981526568110994	0.0028835845890004632	0.20872397155260783	1.9800021263616436	5.547446455730226e-7	3.581205154398213e-5	-0.6398477263856226	2.0704148178059145e-4	0.008466225855310962	-0.9608173787831135	3.3854203631817263e-9	2.383825930732501e-7	-3.8115092129575414	2.8771533675809876e-5	0.0017965776564292392	0.6964830717190068	3.751435770074762e-6	2.584910713864776e-4	2.2413976222651164	4.046485705835188e-5	0.0028493116124706586	protein_coding	TEOSINTE BRANCHED, cycloidea and PCF (TCP) 14	Encodes a transcription factor AtTCP14 that regulates seed germination. AtTCP14 shows elevated expression level just prior to germination. AtTCP14 is predominantly expressed in the vascular tissue of the embryo, and affects gene expression in radicles in a non-cell-autonomous manner.	"TEOSINTE BRANCHED, cycloidea and PCF (TCP) 14" (TCP14)
AT4G22505	-1.7595417794030443	5.652883269990881e-7	3.4173069420357984e-5	2.1850641482064823	1.8672979175659707e-5	0.0011653775692087951	-0.2970411715918005	6.7710025512364345e-6	4.0932375422851597e-4	2.3241994332877542	6.199560571793278e-5	0.0038691355896421325	0.338586663379063	1.4739723837267012e-5	9.484166567421806e-4	-2.95023185388328	0.002893410204688001	0.20872397155260783	-1.0234381653882885	5.575365858190562e-7	3.587428031704582e-5	0.9714165218167681	2.110459981005458e-4	0.008601681319304541	-1.2981919752266513	3.4848831170563383e-9	2.445816655859278e-7	-0.35850423426988376	2.8811529425982233e-5	0.0017965776564292392	-0.7573802222994369	3.836898524422862e-6	2.618274393075837e-4	1.7667416948903443	4.091905486887466e-5	0.002871846847616823	protein_coding	Bifunctional inhibitor/lipid-transfer protein/seed storage 2S albumin superfamily protein		Bifunctional inhibitor/lipid-transfer protein/seed storage 2S albumin superfamily protein
AT1G32990	-0.4847562805597646	5.766690775506525e-7	3.47471387316305e-5	-0.3866124865463922	1.8815859502178277e-5	0.0011686412449594058	-0.43370910724549117	7.015695513654504e-6	4.21741642675641e-4	-0.9219738654803125	6.273647905289409e-5	0.003902578035202088	-0.33279614444601224	1.4820822278938614e-5	9.505184223012102e-4	0.8991391806529406	0.002904375274780886	0.20883027711022567	-0.5504164058214863	5.606219953537772e-7	3.595492372162705e-5	1.058623618518791	2.1250170753464944e-4	0.00863270825608898	-0.8327300215004809	3.671942705544368e-9	2.568679920094207e-7	0.9854538848344165	2.8881153814938126e-5	0.0017965776564292392	8.527613720001797	3.978613368413396e-6	2.706107190744706e-4	-0.8398815785115838	4.156315446358728e-5	0.0029075192302207495	protein_coding	plastid ribosomal protein l11	mutant has Decreased effective quantum yield of photosystem II
AT1G60060	1.7989079386298292	5.94720225242611e-7	3.57180831043103e-5	-0.3793873893067829	1.884818460787694e-5	0.0011686412449594058	0.8098382337099941	7.022165327119091e-6	4.21741642675641e-4	1.326205695178296	6.349621179032187e-5	0.0039304325373909	-0.6412707763454104	1.5007141626483355e-5	9.593327505528855e-4	-3.3189007133553536	0.002940938411406744	0.20940623601220446	-1.045930453207573	6.317544825683779e-7	4.0384956743988326e-5	-0.4325225291671968	2.1438805228056273e-4	0.008680970286318162	-0.9277698917732156	3.729246191645271e-9	2.6002685334970253e-7	0.760887557536942	2.93107514332312e-5	0.0018173620636207032	-0.7203921208459301	4.018019173399305e-6	2.7240075913993403e-4	-1.1527089281365097	4.2902248811102035e-5	0.0029817062923715915	protein_coding	Serine/threonine-protein kinase WNK (With No Lysine)-related		Serine/threonine-protein kinase WNK (With No Lysine)-related
AT1G56070	-0.40766333081228984	6.01508573494275e-7	3.5891958181512763e-5	-0.35866376548546963	1.8909456445888994e-5	0.0011686412449594058	-0.5121426994978406	7.1189543063297745e-6	4.261664918834688e-4	1.3803636490438382	6.359722729269227e-5	0.0039304325373909	-0.7198284137399819	1.54924509868734e-5	9.871407487577612e-4	-0.8170487196457908	0.002938600511127943	0.20940623601220446	1.3629414561063395	6.548554892596661e-7	4.172577589844463e-5	-0.46513358330743076	2.1693347873265046e-4	0.008719460413185462	-0.6374305198028729	4.199430854001842e-9	2.91860444353128e-7	0.8234050734299835	2.9664264653931226e-5	0.0018333093431414963	-1.030340392987123	4.0423707784984926e-6	2.7316189289899065e-4	-2.7696464653734143	4.27663979479441e-5	0.0029817062923715915	protein_coding	Ribosomal protein S5/Elongation factor G/III/V family protein	encodes a translation elongation factor 2-like protein that is involved in cold-induced translation. Mutations in this gene specifically blocks low temperature-induced transcription of cold-responsive genes but induces the expression of CBF genes and mutants carrying the recessive mutations fail to acclimate to cold and is freezing sensitive.	LOW EXPRESSION OF OSMOTICALLY RESPONSIVE GENES 1 (LOS1)
AT5G54600	-0.45164492048640453	5.997650225471734e-7	3.5891958181512763e-5	-0.6585875170628661	1.9079986863788403e-5	0.0011753642393275477	5.247952413553714	7.274998352496161e-6	4.340984453829263e-4	0.6042118385563163	6.381222882099814e-5	0.003930957202613914	-1.0039123246556827	1.557889974615949e-5	9.89436593910615e-4	-1.714759843899419	0.0029305894921517603	0.20940623601220446	-0.49058859788153564	7.194272964939418e-7	4.5691782180238216e-5	-0.46083441763029226	2.1739097412781016e-4	0.008719460413185462	-1.3846860023341627	4.666776544248133e-9	3.2329132267370725e-7	1.0139581477446429	3.0128710527766408e-5	0.0018500000157936568	1.9314171093091372	4.126597855338874e-6	2.7745987443357836e-4	-0.6571484559892463	4.33180119231957e-5	0.003000858780672904	protein_coding	Translation protein SH3-like family protein		Translation protein SH3-like family protein
AT5G13630	-0.4003632726109993	6.122310255598846e-7	3.641392144926823e-5	-0.3587539999146501	1.941480390623981e-5	0.0011921315882428218	-0.4390053877682268	7.508791535615798e-6	4.4660354301188416e-4	-2.3943268582106074	6.480378487739216e-5	0.003968605836171548	1.5767805863296962	1.5663191337674467e-5	9.915810645221336e-4	0.43235759254163514	0.0029686325343321325	0.21069630006572765	0.4855716413571654	7.61959842521837e-7	4.8236973901584036e-5	0.5618185186891721	2.1744290307195666e-4	0.008719460413185462	4.521134427665306	4.704362314496404e-9	3.2484380549712906e-7	-0.9178037694042771	3.0093489091234836e-5	0.0018500000157936568	3.633983147011774	4.132636384683096e-6	2.7745987443357836e-4	-0.9628802249709565	4.397820647418111e-5	0.0030367660896332927	protein_coding	magnesium-chelatase subunit chlH, chloroplast, putative / Mg-protoporphyrin IX chelatase, putative (CHLH)	Encodes magnesium chelatase involved in plastid-to-nucleus signal transduction.	GENOMES UNCOUPLED 5 (GUN5)
AT4G01310	-0.5792310926789545	6.144777882677312e-7	3.643003684913321e-5	-0.3755149720405601	1.954415674368781e-5	0.001196215510019606	2.272745996879433	7.653574564321842e-6	4.537511505368685e-4	-2.866950046790504	6.484036853424489e-5	0.003968605836171548	-1.1884371511919023	1.5768734589264802e-5	9.950527855765972e-4	-0.9787299812203903	0.002988003135810835	0.2109950751842992	-0.6387883561434688	7.65030440107809e-7	4.825588743994228e-5	-1.5491621865789984	2.213603332766225e-4	0.008848007405021526	-1.509030202910079	5.550366062192073e-9	3.8202937597197274e-7	0.5637640877375093	3.127013812191841e-5	0.0019139134377836554	-0.8948379572322339	4.156401129436098e-6	2.781581244596576e-4	-0.7527378170205248	4.4455767333681134e-5	0.003059871882780638	protein_coding	Ribosomal L5P family protein		Ribosomal L5P family protein
AT1G72370	-0.4266923085681682	6.211608479901772e-7	3.67082170360349e-5	-0.7966084513145134	2.0577831182227693e-5	0.001255445565877257	0.9596509524377455	7.837647725876871e-6	4.631748358003774e-4	1.203816769672948	6.618728258902412e-5	0.004038060654109212	-2.655829344265199	1.5931069478486397e-5	9.988729665025417e-4	0.5510341087815682	0.003011354393380579	0.2109950751842992	-0.5460933339516207	7.671764015929677e-7	4.825588743994228e-5	-0.9966523597339012	2.2783001845045464e-4	0.009077419741530774	-1.081852850303116	5.572419561489732e-9	3.8231799081169623e-7	1.6171280277770634	3.2265620348428324e-5	0.001968513087603632	-1.0281600549104377	4.276984526162058e-6	2.843989742588208e-4	1.1970702165650382	4.5352872952236514e-5	0.003111614097485817	protein_coding	40s ribosomal protein SA	acidic protein associated to 40S ribosomal subunit of ribosomes. Involved in polysome formation during active protein synthesis. Expressed in actively growing tissue.	40s ribosomal protein SA (P40)
AT5G03240	-0.5161609850507904	6.310780533018581e-7	3.7175134654248115e-5	1.3523082793829095	2.1326898815259283e-5	0.001296988878429586	-0.44375093376664143	8.072964902136813e-6	4.755569548421679e-4	-4.231864046442691	6.667218822929973e-5	0.00405464889119719	0.6068016693170423	1.5885987918275995e-5	9.988729665025417e-4	-3.6270346077225066	0.003012912365191743	0.2109950751842992	-0.4801805233781953	8.255174378573975e-7	5.1759679610068454e-5	-0.482397185488829	2.340590913002738e-4	0.009295810108478285	-0.8607241138782279	5.993547130807569e-9	4.0989734786602813e-7	-0.5406819888545064	3.430774810331011e-5	0.0020806490139853324	3.4626658968235104	4.266301203778226e-6	2.843989742588208e-4	-0.46797206376300216	4.5600904579965245e-5	0.0031186356659384535	protein_coding	polyubiquitin 3	encodes ubiquitin that is attached to proteins destined for degradation. UBQ3 is most homologous with UBQ4, and is expressed in higher levels in vegetative tissue but lower levels in flowers than UBQ4. UBQ3 encodes different number of ubiquitins in different ecotypes. UBQ3 transcript level is modulated by UV-B and light/dark treatments.	polyubiquitin 3 (UBQ3)
AT1G37130	-0.7800368003685596	6.413522377410428e-7	3.7660039998310025e-5	0.7358877919670894	2.188549327757505e-5	0.0013267209061740162	3.7893820916858503	8.237641262752034e-6	4.8371219618669424e-4	-1.4249233028054584	6.728193497086772e-5	0.004078699465511042	0.31452838274800915	1.656231188910633e-5	0.0010351444930691456	-1.0511489933714964	0.003020791231845025	0.2109950751842992	2.3622420807659976	8.646361586563797e-7	5.389275517092653e-5	-0.48001174720925727	2.397174067364099e-4	0.009488863058980902	-1.0408987503457474	6.130072522354975e-9	4.178991478137917e-7	0.4493633678747444	3.4380703166189134e-5	0.0020806490139853324	-1.737658929029189	4.4354543771908485e-6	2.9399717182316285e-4	-0.7001036759401412	4.9489819740640026e-5	0.003373818730471785	protein_coding	nitrate reductase 2	Identified as a mutant resistant to chlorate. Encodes nitrate reductase structural gene. Involved in nitrate assimilation. Has nitrate reductase activity. Up-regulated by the fungus P. indica. Binds transcription factor At2g35940.	nitrate reductase 2 (NIA2)
AT4G15258	1.6934643355907093	6.527911451097256e-7	3.821004169375594e-5	2.0868698666403	2.287889156940718e-5	0.0013825387334084624	1.909604546174717	8.467418880735132e-6	4.940578143132733e-4	-1.693999926968248	6.897486433472516e-5	0.004166700089939968	0.571478196943402	1.6649846804768545e-5	0.001037311884265342	-4.006628395252161	0.0030087061385537434	0.2109950751842992	-0.3965749046789492	8.650302103868462e-7	5.389275517092653e-5	-0.5222469836343869	2.4044661439779458e-4	0.009488863058980902	-0.7863069993129828	6.355282814247933e-9	4.3187677435489285e-7	0.8580808700642453	3.443154396666035e-5	0.0020806490139853324	-1.0629455290727734	4.462093860935464e-6	2.948239985004756e-4	-0.6833162607761892	5.03168032920954e-5	0.0034193063214939495	small_nucleolar_rna	SNOR37-2
AT4G16280	1.4136269371276178	6.599393052628865e-7	3.8506205412775636e-5	0.8951998286491661	2.3312692045198165e-5	0.0014042945983555287	-0.4420476055711372	8.443733279893954e-6	4.940578143132733e-4	-0.5407495088063378	6.917138053170633e-5	0.004166700089939968	-1.309490760311206	1.6881293041760738e-5	0.0010484030884321345	-2.578772421666836	0.003048267669057544	0.21161186390326286	-0.6740249318324808	8.849206511381999e-7	5.495749297021257e-5	0.7165950916519254	2.4664981617618636e-4	0.009702860331918268	-0.9905272131582729	6.40991188275801e-9	4.3421067646303155e-7	1.0899379500933974	3.4933007500840266e-5	0.002104271511957261	-1.3205671293115955	4.57226148366329e-6	3.011470830996331e-4	-2.3401906082513055	5.141838393656011e-5	0.0034771900500805654	protein_coding	RNA binding
AT1G75166	1.7529121832389294	6.75640105253581e-7	3.9297956658250874e-5	-0.4381925735392337	2.3452745405961942e-5	0.00140827447571762	-0.3978487948546205	8.52364100145314e-6	4.957693778700096e-4	1.2213447938615378	7.06801313395243e-5	0.00424141701626483	0.547734180397873	1.7365093845701745e-5	0.0010716665620185432	-3.422643730750887	0.003048857415568327	0.21161186390326286	2.564580952176372	8.90378652353967e-7	5.512202224746562e-5	-0.5734511793229045	2.5335201864305204e-4	0.00993507553234	-0.6062445984543459	6.72987732226844e-9	4.5444717337690294e-7	1.674880234259124	3.51132199821128e-5	0.0021084547077587293	3.0554164584462216	4.6779490331089835e-6	3.0713613005078005e-4	-1.1399681486364885	5.149347126392316e-5	0.0034771900500805654	small_nucleolar_rna	snoRNA		snoRNA	NA	NA	NA	NA	NA	NA	NA	NA	NA
AT3G57470	1.2772881071183166	6.870808298506054e-7	3.9837724342092645e-5	-0.2971255736711337	2.3528224891089525e-5	0.0014083640276788966	-0.5331317962216384	8.55821687918947e-6	4.962151032028159e-4	1.3005715284424215	7.095560114098793e-5	0.00424141701626483	0.3349834942723663	1.7345298450578766e-5	0.0010716665620185432	-2.829094762436626	0.0030629638329179795	0.2119224221756647	0.9674449745437224	9.142325874679641e-7	5.642080040584527e-5	1.9628276292692142	2.55388645481081e-4	0.009983447333255718	-1.164080762250287	7.110922115813578e-9	4.786679207896399e-7	1.0007863546788798	3.5290747343385394e-5	0.002112450866922456	-1.227652656621931	4.714568844064847e-6	3.0856704827522533e-4	-0.5925686304450795	5.1670677179081e-5	0.0034781840116207795	protein_coding	Insulinase (Peptidase family M16) family protein		Insulinase (Peptidase family M16) family protein
ATCG00820	-0.6694732003033397	6.938503501300813e-7	4.0104115221625204e-5	2.3273913513578885	2.4164518029252328e-5	0.001441917243532345	3.0256309471839153	8.614717624676384e-6	4.979252776294143e-4	1.6902105453097955	7.125039655768412e-5	0.00424141701626483	-0.8539817946787661	1.7478334760772147e-5	0.0010752737294048695	-0.4499050126468959	0.0030839559662703213	0.2127059535105944	-0.5905247340177227	9.274187025135675e-7	5.7055147450873866e-5	1.6979475160793382	2.6264116565771783e-4	0.010196048995687428	-1.1578746462999963	7.299160007196266e-9	4.897988060001356e-7	2.7693814709533835	3.602161447883992e-5	0.0021494402244662003	0.8629722619697895	4.757056695144352e-6	3.103574174557513e-4	-0.6789186041005243	5.297890310842641e-5	0.003555067084448199	protein_coding	ribosomal protein S19	Encodes a 6.8-kDa protein of the small ribosomal subunit.	ribosomal protein S19 (RPS19)
AT1G31710	0.8551847738271109	7.144405204171938e-7	4.1165169735788186e-5	-0.46144178483553366	2.431644691081595e-5	0.0014464486467105676	0.8317627028849212	8.686494910878829e-6	5.004371465998852e-4	-0.3414004289534763	7.130304413999188e-5	0.00424141701626483	-1.1505440687194814	1.8139992155043588e-5	0.0011092346864023214	-3.90795292130033	0.0031522888319602325	0.21571246765416013	1.0822746897233555	9.536974810753804e-7	5.8227695024705286e-5	0.9954111373432954	2.6328788734741084e-4	0.010196048995687428	-1.352015680879974	8.72334218452943e-9	5.835370712563654e-7	5.105842810871667	3.635400812106086e-5	0.0021624954518262296	-0.7385493861823367	4.786658867212616e-6	3.103574174557513e-4	-0.6006044043243143	5.411423432568305e-5	0.00361990406242366	protein_coding	Copper amine oxidase family protein		Copper amine oxidase family protein
AT2G43240	2.4494791569683376	7.260965409734775e-7	4.170644243759806e-5	-0.3586334304227047	2.459717622437399e-5	0.0014585895620902146	-0.4986897269526288	8.712459272077402e-6	5.004371465998852e-4	-8.33024378732072	7.201504420374824e-5	0.004257162628628409	-1.041254574030788	1.814340557121759e-5	0.0011092346864023214	0.6033478818944397	0.0031410092680621985	0.21571246765416013	0.908990130278858	9.545233269474646e-7	5.8227695024705286e-5	-0.48916339664263575	2.624027139815414e-4	0.010196048995687428	-1.0876637685220227	8.992893542578014e-9	5.996943276399532e-7	0.8214945523545178	3.653036494724816e-5	0.0021662165008438277	-1.0047547022814285	4.783370819737299e-6	3.103574174557513e-4	-0.5132197150036484	5.5035566789110604e-5	0.0036700664881236813	protein_coding	Nucleotide-sugar transporter family protein		Nucleotide-sugar transporter family protein
AT5G08670	-0.5638895238401916	7.534771762645322e-7	4.314475831045169e-5	1.4961560908576372	2.5392601990923832e-5	0.0015010813009230905	-0.3851444878553268	8.803487787688495e-6	5.040953659298151e-4	-0.9197516124112076	7.181539475973192e-5	0.004257162628628409	-0.5373856079883215	1.8317105383871762e-5	0.0011163763762685817	1.233823161533915	0.003156959121199871	0.21571246765416013	1.6013433453660033	9.554310096900093e-7	5.8227695024705286e-5	-0.4720219393648626	2.6834410019691864e-4	0.010359582327788495	1.0673599256290465	9.712500706766061e-9	6.456701556802308e-7	4.769044259806855	3.692003163196326e-5	0.0021791925994159656	-1.2685759492216169	4.872733109033172e-6	3.14957124839464e-4	1.4485162369570723	5.608248901273169e-5	0.0037282663348029025	protein_coding	ATP synthase alpha/beta family protein	Encodes the mitochondrial ATP synthase beta-subunit. This subunit is encoded by a multigene family of three members (At5g08670, At5g08680, At5g08690) that shared 98% sequence identity at the amino acid level.	ATP synthase alpha/beta family protein
AT1G49830	3.4182536306079974	7.60543911784197e-7	4.341457784977407e-5	1.4942120137071377	2.548322308540315e-5	0.0015017744626335881	2.885277779816278	8.840996114272323e-6	5.046758091484616e-4	0.28368685714379005	7.268480099129618e-5	0.0042834525909266966	-1.3313900133540293	1.8597543961037202e-5	0.0011299591338555885	-3.479989660261211	0.003184467785467095	0.21624895128347846	-0.5386281336023664	9.583462671582067e-7	5.8227695024705286e-5	1.0333366890261801	2.709003614640685e-4	0.01042588976272395	5.404924167701228	9.848064285732627e-9	6.52655306812361e-7	-0.4396074774088524	3.6978156533299544e-5	0.0021791925994159656	-1.2791214590528341	5.006737498456168e-6	3.222989594569082e-4	7.742883138755764	5.671446671346071e-5	0.0037586064225026005	protein_coding	basic helix-loop-helix (bHLH) DNA-binding superfamily protein		basic helix-loop-helix (bHLH) DNA-binding superfamily protein
AT3G07110	-0.5241623381094932	7.892821255403462e-7	4.491599947750896e-5	-0.42470973907385706	2.5948342429768453e-5	0.0015244651177488966	-0.5684672703073528	8.90684105483451e-6	5.068652326204898e-4	-0.5322102760161758	7.295057156412072e-5	0.004285846079392092	-0.4769979292037429	1.8661798264530242e-5	0.00113036355228829	-3.2739919188787234	0.003178020348470591	0.21624895128347846	-0.7518633265541405	9.747497410886522e-7	5.9041554533533336e-5	1.345408582674173	2.756794953497006e-4	0.010544528635975778	-1.1092852030119709	9.998109756315885e-9	6.605541279126476e-7	-1.1391833058282859	3.739819424033033e-5	0.002192344209325442	2.834488690918242	5.017290292799608e-6	3.222989594569082e-4	-1.7178228176002581	5.702453408042242e-5	0.0037674912855725994	protein_coding	Ribosomal protein L13 family protein		Ribosomal protein L13 family protein
AT3G13510	0.878265960930362	7.965322009329013e-7	4.518910991015641e-5	0.9365965680670061	2.6731752122172552e-5	0.001565323869048857	-0.44653704929593085	9.682130701745276e-6	5.49289618088552e-4	1.0825576322153958	7.328536332132367e-5	0.004292267356373527	0.45311615728630855	1.9145545229673832e-5	0.0011560963850226122	-2.0899659707461358	0.003264451870756872	0.2180351946535507	-0.7438218876235535	9.848534919211554e-7	5.946999931985438e-5	0.9923911581265112	2.7516122832286664e-4	0.010544528635975778	-0.8142921324561138	1.018916966477254e-8	6.711057410588339e-7	1.4321658471481993	3.7431671554019894e-5	0.002192344209325442	-0.6703490556548412	5.037352878025094e-6	3.2259207830872703e-4	1.6200476348812618	5.8106153679131455e-5	0.003827139463555348	protein_coding	Protein of Unknown Function (DUF239)		Protein of Unknown Function (DUF239)
AT1G54730	1.1756692001984808	8.717074111638977e-7	4.930227376392622e-5	-0.27511501913358727	2.680827850327961e-5	0.001565323869048857	1.0237072905262379	9.960252263145576e-6	5.633347583677244e-4	-0.6311178349119371	7.363755986467365e-5	0.004299665497006328	0.29387465934379975	2.042339830184504e-5	0.0012257161824884063	0.49460635384499674	0.0032701479445060243	0.2180351946535507	-0.391544713418591	1.0212538494396578e-6	6.147885520016345e-5	-0.45628662004586273	2.7744825303475197e-4	0.010579629550536816	-1.3627964881626948	1.093447888125872e-8	7.179860580743073e-7	-1.8467028251919075	3.7601662057381785e-5	0.0021955448995774917	-3.021264298407708	5.091611650564515e-6	3.250666051631879e-4	-0.6375719279876004	5.984088862668341e-5	0.003929306938474801	protein_coding	Major facilitator superfamily protein		Major facilitator superfamily protein
AT2G28305	-1.0965511341034062	8.806163476153529e-7	4.96538355270088e-5	-0.44689225211840156	2.7151919717083438e-5	0.0015805406477513249	1.570852005908624	1.0663731962716083e-5	6.012779508518628e-4	1.0692071530448526	7.680940392430237e-5	0.0044711529165109955	-1.5431314877828977	2.0407331179892036e-5	0.0012257161824884063	-2.2199718488165616	0.003235534921140958	0.2180351946535507	-0.6744989606826991	1.075622405908535e-6	6.455379118029052e-5	1.160685256125581	2.786819386903588e-4	0.010594174861956728	5.752776749670574	1.0975247426115998e-8	7.184591633132693e-7	2.3785045744853743	3.7939376736081205e-5	0.0022084894072516995	-1.3264553630232994	5.196641200288085e-6	3.307574718703239e-4	-0.831149505927919	6.0199103721067214e-5	0.003940740104749739	protein_coding	Putative lysine decarboxylase family protein		LONELY GUY 1 (LOG1)
AT3G16640	-0.32156400113402267	9.380168444570977e-7	5.272912981128039e-5	-0.7725677934362605	2.7362466647230595e-5	0.0015879407092379096	-0.3739816605099159	1.1142753075798926e-5	6.263721988157945e-4	0.4890859844122351	7.712605397411551e-5	0.004475897674991734	-0.6803723112493458	2.057314804692618e-5	0.0012300917950306789	0.5969383145506556	0.003270230626109978	0.2180351946535507	1.1786034780784083	1.0940798740189334e-6	6.546133392567551e-5	-1.2005388173809064	2.8061832521202967e-4	0.010602937388178545	-0.8820894453239058	1.1364933605538106e-8	7.417005145126486e-7	2.1911124517934093	3.817682846229554e-5	0.0022155363712798646	1.115397414808997	5.218120551960759e-6	3.311120214876807e-4	-1.3644206895611208	6.22653786147246e-5	0.004063575288496326	protein_coding	translationally controlled tumor protein	Encodes a protein homologous to translationally controlled tumor protein (TCTP) from Drosophila. In flies, TCTP functions guanine nucleotide exchange factor in the TOR signaling pathway. TCTP is expressed throughout the plant with highest levels seen in meristematic regions of the shoot and root. Loss of function alleles are not transmitted through the male gametophyte due to defects in pollen tu…	translationally controlled tumor protein (TCTP)
AT1G80420	1.251978020042538	9.451003273331388e-7	5.280533283444974e-5	0.8337617338021099	2.8229697004074127e-5	0.0016332896123785745	-1.053468179813491	1.12697766865104e-5	6.315870594099657e-4	3.0072693627183122	7.79263326692738e-5	0.004508594961579413	-1.276091614454602	2.062166627083278e-5	0.0012300917950306789	-0.3516549525092077	0.003243579986074536	0.2180351946535507	1.1229075777613533	1.1434633594814234e-6	6.820811072894509e-5	-0.7278394362777499	2.80530287514597e-4	0.010602937388178545	1.31734358447048	1.1641349239724069e-8	7.551355206834345e-7	-1.1059937310649262	3.8362804598901587e-5	0.002218709984419484	-0.6049071854713176	5.320294355291024e-6	3.365692596251431e-4	-4.355215221540296	6.312698428022364e-5	0.00410728336018987	protein_coding	BRCT domain-containing DNA repair protein	Encodes a component of plant break excision repair and functions at several stages during active DNA demethylation in Arabidopsis.	ATXRCC1
AT4G13210	2.1578761911565985	9.42445062366501e-7	5.280533283444974e-5	1.2856699595821601	2.916551732669441e-5	0.001682320067617055	2.5415062177707144	1.1389608431645358e-5	6.344459222437375e-4	-0.8506466379621057	8.498107432958886e-5	0.004894182627901318	0.37096369730831547	2.083514613400892e-5	0.0012390598269088637	0.5973685915593827	0.0032581833659545557	0.2180351946535507	-0.6587996754909073	1.1731733402573124e-6	6.976826303802956e-5	1.1473373189015184	2.8433046642616674e-4	0.0107106425095263	-0.881824491088716	1.1628735653307982e-8	7.551355206834345e-7	-0.8843158263882104	3.846463329962856e-5	0.002218709984419484	-1.2225023084243185	5.5408149283169296e-6	3.49457518494122e-4	5.535720990209115	6.50352163652983e-5	0.004218617701562349	protein_coding	Pectin lyase-like superfamily protein		Pectin lyase-like superfamily protein
AT5G66190	-0.4801621492306487	9.489580061828211e-7	5.286068796978506e-5	2.8044842889023163	3.071853464430236e-5	0.0017665477551489289	1.2611869996277656	1.1386430096784389e-5	6.344459222437375e-4	1.0873944964548683	8.510504070582277e-5	0.004894182627901318	-0.5808871326727219	2.109533103606317e-5	0.0012507428144493647	-1.4743607557943208	0.0033639659160619715	0.219612763859033	0.9702594230491439	1.205871878815591e-6	7.149618012615098e-5	-0.48499563222265796	2.902459145453683e-4	0.010895372439845738	-0.8932745237761691	1.2445293646588307e-8	8.048457879119919e-7	0.569070963809856	4.036125696787341e-5	0.002321077118983294	-1.1267838462458144	5.655779391592496e-6	3.5541247217319534e-4	-0.8624430229563921	6.603692864422332e-5	0.004270654062109499	protein_coding	ferredoxin-NADP(+)-oxidoreductase 1	Encodes a leaf-type ferredoxin:NADP(H) oxidoreductase. It is present in both chloroplast stroma and thylakoid membranes but is more abundant in the thylakoid. The affinity of this enzyme for ferredoxin is slightly, but significantly, higher than AtLFNR2, an isoform of the same enzyme. AtLFNR1 forms a heterodimer with AtFNR2 and is also a prerequisite to attach AtFNR2 to the thylakoid membrane.	ferredoxin-NADP(+)-oxidoreductase 1 (FNR1)
AT3G26060	-0.5044695250658652	9.527128693532356e-7	5.290999965402096e-5	3.4500502317657964	3.0932315645420095e-5	0.001773483820212565	-0.49385513193433905	1.1483317731653928e-5	6.377391937838408e-4	1.5381434399336513	8.852980543249445e-5	0.005075797730143169	-1.5491658187121338	2.12218495478461e-5	0.0012544542089653003	-3.242739458400571	0.00333568703316947	0.219612763859033	1.7779753575592347	1.2358529952260946e-6	7.305305732322925e-5	-0.7566120502594194	2.909873421308652e-4	0.010895372439845738	-0.6963511957569787	1.257607504431824e-8	8.108538024056513e-7	1.1860246512416908	4.094326393514202e-5	0.002347454906642857	-1.6059115445452616	5.68646294304877e-6	3.5541247217319534e-4	-0.47270490976294377	6.753254617140334e-5	0.004354221937786325	protein_coding	Thioredoxin superfamily protein	encodes periredoxin Q which decomposes peroxides and plays a role in the protection of the photosynthetic apparatus	ATPRX Q
AT1G08380	-0.5513178304713655	1.0262970075519494e-6	5.6825418093822345e-5	-0.5250272072362104	3.125717879004135e-5	0.0017867279227280393	1.253875197052966	1.20495555445975e-5	6.671762916855516e-4	-0.2749931033335503	9.12349820651474e-5	0.005215188839669912	-1.9514372081290436	2.136672324421133e-5	0.001259225056059001	0.9858656489704707	0.003319093500303071	0.219612763859033	1.4562571742486734	1.2613807814283805e-6	7.433813163823415e-5	-0.6628484039721025	2.9189920009551934e-4	0.010896693562724928	-1.1946926548162915	1.2944003879079354e-8	8.320701112179359e-7	0.9312630651644189	4.168340760565171e-5	0.0023827137050257668	1.1730402997093976	5.67896717385781e-6	3.5541247217319534e-4	-0.8222634754707123	6.875528307249454e-5	0.004406513740867719	protein_coding	photosystem I subunit O	Encodes subunit O of photosystem I.	photosystem I subunit O (PSAO)
AT3G52700	1.2184362115825198	1.0327415381212786e-6	5.701104335293453e-5	-0.5279561271835701	3.2349495522183946e-5	0.0018436306804334474	-0.49043952870301	1.2119220457192737e-5	6.690245113464661e-4	-1.026250646663659	9.163344085954648e-5	0.00522228307413613	-0.5351360627355466	2.2434128684405697e-5	0.001314238135616304	-1.7331480704922615	0.0033553117349457047	0.219612763859033	-0.7392131910615187	1.333986385356408e-6	7.838168506772308e-5	-0.4604980126098847	3.0852624856236025e-4	0.01148290358047515	-1.2373407626542645	1.3146456500691676e-8	8.425540354904371e-7	1.2281231285908998	4.220532700628575e-5	0.0024053245495947585	-1.241860084114795	5.850141526581709e-6	3.645478909962429e-4	-1.3846143624325054	6.859598342376613e-5	0.004406513740867719	protein_coding			unknown protein
AT3G21250	1.234585285610097	1.0632168145808959e-6	5.8518183961918084e-5	1.5456232757832848	3.3412314360502234e-5	0.0018985176234392834	-0.5067919672308518	1.223062594056924e-5	6.731590480364647e-4	1.519750987942554	9.664552948376692e-5	0.005475141826558046	-1.1923915245288614	2.24071224788304e-5	0.001314238135616304	0.29509190550844844	0.0033726888119832562	0.219612763859033	-1.1067311313975314	1.3682158852239439e-6	8.015294551498478e-5	-0.535366404678062	3.1429725944187516e-4	0.011635121474812025	-0.8472564786537339	1.3670205614546084e-8	8.735057354775327e-7	0.9810365726471852	4.301469648417342e-5	0.0024441335748544507	-0.49942765564617037	5.9412646175027065e-6	3.6912101637039953e-4	-0.39116049470496783	7.101239875304612e-5	0.004537586291664792	protein_coding	multidrug resistance-associated protein 6	member of MRP subfamily	multidrug resistance-associated protein 6 (MRP6)
AT1G34340	1.67125487354325	1.0867812739552097e-6	5.963712240829213e-5	-0.3347126318673112	3.3851819891320165e-5	0.0019177660465216648	-0.38125426891117997	1.2349572928253767e-5	6.776828144379255e-4	3.0747126863913263	9.645607496687963e-5	0.005475141826558046	-0.9788677456046944	2.296379372589875e-5	0.001341263249615366	-3.2039525192186806	0.0033737439407487114	0.219612763859033	0.8068148532612134	1.3876265993516005e-6	8.104813098891416e-5	1.3416344498831037	3.1448803921943854e-4	0.011635121474812025	-1.4556817950058454	1.451686366331165e-8	9.248451892168131e-7	1.268756243292433	4.317703602309487e-5	0.002446056192558366	-1.4800267644836633	6.0311739329937855e-6	3.735917353196418e-4	-0.9864150410326507	7.343864550501223e-5	0.0046670121603716325	protein_coding	alpha/beta-Hydrolases superfamily protein		alpha/beta-Hydrolases superfamily protein
AT2G19910	1.628011597720898	1.1112394238509401e-6	6.079831601472889e-5	2.9105527886756173	3.4072551755087794e-5	0.001924543093940938	-0.45387760589216636	1.2503640655591913e-5	6.841012653050555e-4	0.9777308443256977	9.790430748708568e-5	0.005529995528239394	-1.8096449248015254	2.3954144757010555e-5	0.0013949557592176029	-1.684991076708504	0.003344743854263637	0.219612763859033	1.5336060092615837	1.4038667177275694e-6	8.175336598042597e-5	-0.47392608564150085	3.1865149737270474e-4	0.011719398709586073	-0.8422647218318838	1.6085909627321223e-8	1.02176552368676e-6	-0.6820032955341495	4.450074911307555e-5	0.002513566051535291	5.059844547060775	6.380259035805597e-6	3.9404252614902636e-4	2.1715706777840156	7.347393712254695e-5	0.0046670121603716325	protein_coding	RNA-dependent RNA polymerase family protein		RNA-dependent RNA polymerase family protein
AT4G30950	-0.5899244357509706	1.157689903338016e-6	6.31523267388945e-5	-0.3622366311074086	3.424677880474543e-5	0.001928661048959554	-0.5295960176495892	1.2681201496904376e-5	6.917632934908962e-4	0.5647191928803414	9.875291569199058e-5	0.005561425296440949	-1.4435878630270151	2.4121320196478854e-5	0.001400535233301472	1.3083272181163776	0.00336319621072747	0.219612763859033	-0.6506808920490714	1.4345810305648945e-6	8.329483054685223e-5	-0.6098738895601452	3.1790020904028614e-4	0.011719398709586073	-1.0999085721852984	1.626041649501555e-8	1.029794306190245e-6	-0.5444842618744805	4.477299452536201e-5	0.002521461392870609	-0.6063491072305446	6.485922413952009e-6	3.993831455668141e-4	6.357234132939205	7.566633554136649e-5	0.004773769252020993	protein_coding	fatty acid desaturase 6	Chloroplastic enzyme responsible for the synthesis of 16:2 and 18:2 fatty acids from galactolipids, sulpholipids and phosphatidylglycerol. Uses ferredoxin as electron donor. Gene mutation resulted in reduced level of unsaturated fatty acids leading to susceptibility to photoinhibition.	fatty acid desaturase 6 (FAD6)
AT1G30490	1.4108369748713507	1.2720658086254827e-6	6.918687132577184e-5	-0.5631270271942223	3.4942155575471e-5	0.0019524436634103521	0.9415438099965363	1.3017550098323646e-5	7.059340844496805e-4	0.8741693638582763	9.947789604481842e-5	0.005569299268273878	-0.788071022883104	2.4228571532331196e-5	0.0014026127325132735	-2.732188442555712	0.003389054193095707	0.21995861462091962	-0.9603346825573588	1.4655344117097706e-6	8.484104079588274e-5	-0.4065741159825851	3.209489081220076e-4	0.01176907338308164	-0.9858021390124291	1.698262860899611e-8	1.0723603185963738e-6	0.6698683073557478	4.491759579867987e-5	0.0025221428791382637	-1.543287793582572	6.529041871375657e-6	4.008523553656093e-4	5.487994288094392	7.604489709817415e-5	0.004773769252020993	protein_coding	Homeobox-leucine zipper family protein / lipid-binding START domain-containing protein	Dominant PHV mutations cause transformation of abaxial leaf fates into adaxial leaf fates. Has overlapping functions with PHABULOSA, REVOLUTA and CORONA/ATHB15 in patterning the apical portion of the embryo. Encodes a member of HD-Zip family which contains homeodomain-leucine zipper domains and domain similar to a mammalian sterol binding domain.	PHAVOLUTA (PHV)
AT2G14170	0.6811966785820044	1.2806271976715027e-6	6.944765961960931e-5	0.5103904282087749	3.497679481076596e-5	0.0019524436634103521	-0.7133866840087945	1.3008068966480545e-5	7.059340844496805e-4	0.814857163093496	9.932591921241647e-5	0.005569299268273878	-0.8130999973208162	2.4406731482253607e-5	0.00140877089805655	3.9779169394178604	0.0034201629294983026	0.22019139576925922	1.9085498380256416	1.474020437940099e-6	8.508132674874836e-5	1.651179750448908	3.3217551922584183e-4	0.012024043501142842	-1.1516691181533123	1.7461360681764023e-8	1.0993467257465903e-6	1.2872881882017524	4.538157997310523e-5	0.0025407011023178177	-1.6081412848783037	6.608748545971314e-6	4.038939118257421e-4	-0.7184335134427577	7.604668387083802e-5	0.004773769252020993	protein_coding	aldehyde dehydrogenase 6B2	Arabidopsis thaliana methylmalonate-semialdehyde dehydrogenase	aldehyde dehydrogenase 6B2 (ALDH6B2)
AT4G25370	-0.5915918953911565	1.2938862032403437e-6	6.996092027960545e-5	1.433604617890386	3.4956231399186666e-5	0.0019524436634103521	-1.2759636479467253	1.3298108598228783e-5	7.190338015663997e-4	-1.8020655072431722	1.0161046213836464e-4	0.005672009228163551	-1.1199438679044946	2.473096175994389e-5	0.0014191377910494117	-3.5669705634124633	0.0034226641829418537	0.22019139576925922	-0.824063015082437	1.5382089409774603e-6	8.852595444774974e-5	-0.5492365078456346	3.293720854309108e-4	0.012024043501142842	-1.5401312188204026	1.902948758576385e-8	1.1945607368353694e-6	5.024258067163057	4.566087663247391e-5	0.002548841016713023	-1.4249438277067417	6.617394125430166e-6	4.038939118257421e-4	-0.9377194864383102	7.546242547851003e-5	0.004773769252020993	protein_coding	Double Clp-N motif protein		Double Clp-N motif protein
AT3G19460	1.119615441199152	1.3184128780082195e-6	7.107864515998698e-5	-0.43255537672800914	3.678849877312429e-5	0.0020475703922409965	-0.3806953486150156	1.3381522364909048e-5	7.214283899537807e-4	2.23825051319165	1.029783351367024e-4	0.005714847257513499	-0.5407111240172207	2.468746298242628e-5	0.0014191377910494117	0.44868502442543096	0.0034155917755660254	0.22019139576925922	-1.166346759832568	1.567374746030923e-6	8.994072921303175e-5	1.5525821592160147	3.317934580276766e-4	0.012024043501142842	-0.94918151994088	2.224406978781797e-8	1.3922706370702674e-6	0.7177028619254614	4.8572843082522335e-5	0.0027034621873561772	-0.9883399940973345	6.659762755836295e-6	4.052913515708211e-4	-1.2341803096301553	7.75151484872662e-5	0.004851723007363803	protein_coding	Reticulon family protein		Reticulon family protein
AT4G05180	-0.44781048102345966	1.352909489142738e-6	7.272578764085657e-5	0.9268346147217608	3.7768801580381107e-5	0.0020960033180249396	0.9445455869326591	1.3641746591349865e-5	7.333134800329703e-4	1.059474924201202	1.0287913515366178e-4	0.005714847257513499	0.9043756304848668	2.5228263422128115e-5	0.0014434538474031027	-0.9855459403086788	0.0035167582992004943	0.22179612355673575	1.3715804617876055	1.5827698881369762e-6	9.055935584457188e-5	-0.683450490351772	3.327383930812596e-4	0.012024043501142842	-1.1419908109750185	2.296871134128929e-8	1.4334350873808705e-6	1.332945872379952	4.8788271218414604e-5	0.002707535692835341	-3.2948842847622455	6.7192496099645e-6	4.077193648168838e-4	1.1596855439568798	7.793959828447626e-5	0.004864067174569967	protein_coding	photosystem II subunit Q-2	Encodes the PsbQ subunit of the oxygen evolving complex of photosystem II.	photosystem II subunit Q-2 (PSBQ-2)
AT4G03280	-0.5361279351705831	1.3652467864186763e-6	7.317564025577777e-5	-0.4627318331149189	3.840213118688042e-5	0.0021249551370414793	-0.9755697803760667	1.4207468363560681e-5	7.592965266299475e-4	2.177815330240539	1.0409141919545494e-4	0.00575982605926013	-0.6989182063976497	2.5672168049368865e-5	0.0014603370955619246	-1.636797106348286	0.0036528375778505508	0.22179612355673575	-0.6285770533565583	1.5894360813436808e-6	9.067640434991203e-5	1.021295869846064	3.320771962090232e-4	0.012024043501142842	-0.710602672488382	2.3259725706823752e-8	1.4473770013961315e-6	1.9291328516872404	4.9460473401854986e-5	0.0027368607883846213	-0.8632421106089966	6.755082785688388e-6	4.0870214540271053e-4	-1.346021241308355	7.995163799040631e-5	0.004975130124484411	protein_coding	photosynthetic electron transfer C	Encodes the Rieske FeS center of cytochrome b6f complex. Gene is expressed in shoot but not in root. Mutant has reduced electron transport at saturating light intensities and Q-cycle activity is hypersensitive to acidification of the thylakoid lumen.	photosynthetic electron transfer C (PETC)
AT4G25130	-0.7309036078378739	1.387362863714957e-6	7.414549704688805e-5	-0.33953737254662425	3.8960061681602744e-5	0.002148075076242313	-0.4161888591858226	1.4179446585802981e-5	7.592965266299475e-4	0.4004418441435914	1.0794503284101703e-4	0.0059557498554456785	-1.5906858345955104	2.5648437298679363e-5	0.0014603370955619246	-0.9252597221140332	0.003632271107093403	0.22179612355673575	1.1796469526634266	1.6243577197177273e-6	9.24000586940881e-5	-0.49593019440051056	3.365427690148018e-4	0.012126270033689858	-1.0996456098930596	2.3369688728439212e-8	1.4500045128144052e-6	0.7487768566409578	5.00879807047299e-5	0.002763549891926184	5.295266069747419	7.139679916371937e-6	4.30719298838983e-4	7.259843758033047	8.0605653528373e-5	0.005001288751966239	protein_coding	peptide met sulfoxide reductase 4	Encodes a chloroplast-localized methionine sulfoxide reductase that is a member of the MSRA family. Involved in protection of chloroplasts from oxidative stress.	peptide met sulfoxide reductase 4 (PMSR4)
AT2G26510	1.1896330879469308	1.3969327261131243e-6	7.44411722661092e-5	-0.35461589096434376	3.9045651504063056e-5	0.002148075076242313	1.731584887917972	1.4303652426992568e-5	7.622275822222225e-4	-0.40199511336279437	1.0902661909753658e-4	0.005998039579542222	1.3424069526814746	2.5863748614730257e-5	0.0014669828513412754	0.4672580547457317	0.0036827551293942607	0.22179612355673575	-0.7081784329388896	1.7597326676653146e-6	9.981142659806878e-5	-0.7920321533690219	3.474855020259832e-4	0.01248437073897398	-1.2973670139571691	2.5491579412547975e-8	1.5770888696676357e-6	1.3113924381474624	5.133068876082226e-5	0.0028239296548041954	4.5699876519340785	7.214775321688013e-6	4.334890173895786e-4	1.9604557939953906	8.403724992287067e-5	0.005199136912858293	protein_coding	Xanthine/uracil permease family protein	permease	pigment defective embryo 135 (PDE135)
AT1G09690	-0.48088462675122945	1.426831244376992e-6	7.559745541328442e-5	-0.562379295561128	3.926366437480818e-5	0.0021538439520878204	-0.3854130749007642	1.4457049951680793e-5	7.681818069426238e-4	0.6190311177569842	1.1311584271543563e-4	0.006187241569219302	-0.8268940015267576	2.607117811770794e-5	0.0014744866586744044	-0.5607994942840958	0.0036498132132460953	0.22179612355673575	-0.6200471416897468	1.7964050291993602e-6	1.0159783486466123e-4	-0.4029002390314632	3.49076699217153e-4	0.012505396103655414	-0.5795118177768961	2.600411892451912e-8	1.604161872329269e-6	-4.587345589159996	5.19098512214807e-5	0.002847562011529928	1.09437032212929	7.248074667350856e-6	4.334890173895786e-4	-0.7040737316135977	8.441605062040286e-5	0.0052075215549865815	protein_coding	Translation protein SH3-like family protein		Translation protein SH3-like family protein
AT1G33470	0.7920180280650689	1.4254981732050493e-6	7.559745541328442e-5	-0.43862496130987194	3.996375170922516e-5	0.002185948315474428	-0.3704893124142599	1.4779038517373697e-5	7.830342304118857e-4	2.313742538147944	1.1291236639161695e-4	0.006187241569219302	-0.74566140419569	2.8140697205484265e-5	0.0015724768271455811	-2.6776227655016798	0.003463899962088577	0.22179612355673575	1.47140040894043	1.8555870190892162e-6	1.0464337715409732e-4	-0.45577620017123893	3.5862930008058664e-4	0.012810692038223484	3.4915315039510277	2.710141509123486e-8	1.6670485386292339e-6	-0.915603027198002	5.2860696592890885e-5	0.0028913889644990747	-0.7587762741594982	7.236015194823572e-6	4.334890173895786e-4	1.101698201518474	8.712799631199664e-5	0.00535937324440977	protein_coding	RNA-binding (RRM/RBD/RNP motifs) family protein		RNA-binding (RRM/RBD/RNP motifs) family protein
AT1G35680	-0.4348744638942711	1.6572107517504703e-6	8.730186240221477e-5	1.0604225280045976	4.1101888655487804e-5	0.002241760603315789	4.479207474920566	1.4981143994104568e-5	7.887698571395365e-4	0.48961427447586586	1.13979869091203e-4	0.006216638418770915	0.7909122648724058	2.8204425128929662e-5	0.0015724768271455811	0.4257852718109427	0.0036366331567947822	0.22179612355673575	-0.6657083759102775	1.9013729636453273e-6	1.0691817882962622e-4	-0.4714561822938965	3.61014382355639e-4	0.01285893921794541	2.548493913002398	2.9723317734823776e-8	1.8230869324688761e-6	1.7508808926602348	5.3158794416979846e-5	0.0028993628989318378	-0.848711217841231	7.4938046074154295e-6	4.4690130456772877e-4	-0.9220739192310735	8.892678600865251e-5	0.005454346078226979	protein_coding	Ribosomal protein L21	Encodes a chloroplast ribosomal protein L21 that is required for chloroplast development and embryogenesis.	Ribosomal protein L21
AT2G39681	1.410872139874658	1.6555108241042466e-6	8.730186240221477e-5	-0.3065522222823396	4.122301490203851e-5	0.0022419431104580088	1.2061746321002564	1.5015631839460751e-5	7.887698571395365e-4	0.6257475760632569	1.1463107456538518e-4	0.006234292869577448	0.9081309646981518	2.816364545218203e-5	0.0015724768271455811	0.5476638424739809	0.0035143084830932575	0.22179612355673575	-0.6163335540002447	2.0250833703750792e-6	1.1354931755317408e-4	-0.7150954966537689	3.649161806827469e-4	0.012960780120192077	-0.567961198230803	3.038380707447792e-8	1.8582736406750693e-6	-0.3197824524137808	5.375011009159071e-5	0.0029232381302669403	-0.9634213360627315	7.595607157255474e-6	4.516782050398805e-4	-0.7977245871505271	8.963690820593256e-5	0.005471545270162726	other_rna	TAS2
AT2G26500	-0.4746829593927922	1.665239966795008e-6	8.747491312753948e-5	-1.1255017740177415	4.177432504725623e-5	0.0022654537814088957	-0.611121719392323	1.4957206881998726e-5	7.887698571395365e-4	0.9569218048417897	1.1709209239478462e-4	0.006331954485041833	-0.9051408854615954	2.80948704073264e-5	0.0015724768271455811	-2.251860968221217	0.0036040068770069236	0.22179612355673575	1.1623119957793724	2.0597566781988917e-6	1.1516445814716026e-4	-0.6542081498174706	3.692526151388258e-4	0.013077433785728615	-2.0357720001444335	3.0814560650126534e-8	1.87832539109045e-6	1.249539937532758	5.3913834695742744e-5	0.0029237887277306644	-0.8655291826154786	8.024782927157018e-6	4.74488088246929e-4	-1.1569335452719105	8.971841492231696e-5	0.005471545270162726	protein_coding	cytochrome b6f complex subunit (petM), putative		cytochrome b6f complex subunit (petM), putative
AT1G23360	0.997765561696391	1.6850800949068502e-6	8.826564428946734e-5	1.162215821770916	4.237436235482748e-5	0.0022914658733640372	-0.49734970645940724	1.5213224607788328e-5	7.968790776090943e-4	1.7448113582017117	1.1700530527803985e-4	0.006331954485041833	-3.3250170992298957	2.794691830721282e-5	0.0015724768271455811	-0.8440063365964149	0.0036555055942510497	0.22179612355673575	1.0081695987652974	2.091530209356112e-6	1.1660875101878891e-4	-0.42539126753350714	3.763312159685232e-4	0.013290265186661113	-0.8620232656048817	3.0887159565721684e-8	1.87832539109045e-6	1.8837700581558718	5.601074326866742e-5	0.0030202960286659615	3.800549158142873	8.01492723548428e-6	4.74488088246929e-4	7.299456549177487	9.025714474377358e-5	0.005488762614730731	protein_coding	S-adenosyl-L-methionine-dependent methyltransferases superfamily protein	Encodes a 2-phytyl-1,4-naphthoquinone methyltransferase that catalyzes the final step in phylloquinone (vitamin K1) biosynthesis.	MENG
AT2G07783	-0.6872884044837594	1.7066694550663387e-6	8.914326179182197e-5	-0.35305762715237365	4.431180132019379e-5	0.00238944798337079	-0.5735952718032957	1.5530553508153386e-5	8.08904931026362e-4	1.4647584519190717	1.1795312481262901e-4	0.006360446829485534	-1.8373050576732934	2.8382689358845022e-5	0.0015779328007573187	0.3476677678800611	0.003497176148041576	0.22179612355673575	-0.7647450556289276	2.1439918165329316e-6	1.1919501246305605e-4	-0.8630943156159989	3.7957214271888977e-4	0.013366745909740846	3.6060094446352267	3.1162339107816604e-8	1.8896913057844823e-6	1.098406258902029	5.595844899643887e-5	0.0030202960286659615	-0.7438002299319452	8.137043708365222e-6	4.79762863179052e-4	-0.5855625039726615	9.12841886708257e-5	0.005519856900247725	pseudogene			pseudogene, similar to Ccl1, blastp match of 86% identity and 6.4e-177 P-value to GP|1694629|dbj|BAA12329.1||D84373 Ccl1 {Brassica napus}	NA	NA	NA	NA	NA	NA	NA	NA	NA
AT3G62530	-0.3595190017297227	1.746661693384243e-6	9.097443023338607e-5	-0.30822059706209676	4.4690701837161325e-5	0.002403072060650751	1.1085764870953743	1.551585896157559e-5	8.08904931026362e-4	1.866989075903956	1.1951283962198209e-4	0.0064263471813684435	-1.0209327919184117	2.8473395953219322e-5	0.0015785039423218338	-0.5067058906190162	0.0035560805723239323	0.22179612355673575	0.9320459485807906	2.1837937359065506e-6	1.210648363479267e-4	-0.8772807082148419	3.8525815963816556e-4	0.01352865588266112	-0.6468542265105622	3.128627852973936e-8	1.8918476785525444e-6	0.8534053138043969	5.6608414888610884e-5	0.003043901631086746	-0.9121503288050963	8.167736620097034e-6	4.802121533166089e-4	2.613881206587338	9.116242384081777e-5	0.005519856900247725	protein_coding	ARM repeat superfamily protein		ARM repeat superfamily protein
AT1G78630	-0.4847452033668965	1.7563422308338572e-6	9.12209522594779e-5	-0.5243014979340304	4.4869903565221634e-5	0.002405911589757729	1.1754696115052878	1.557541721524906e-5	8.089564580697525e-4	-2.2893937380890392	1.2013276050347696e-4	0.006441484777982208	2.1462412103558455	2.8806875653821173e-5	0.0015880194795119115	-0.48011498951948806	0.003547896890394868	0.22179612355673575	-0.9664574171737503	2.2016936160382653e-6	1.217133442669041e-4	-1.232711232095141	3.8651583165260695e-4	0.013534586769784668	1.178340924375266	3.179460707891455e-8	1.9171700257218165e-6	0.5468963739486775	5.721931166375876e-5	0.003054444659608354	-0.654732310315744	8.233775746742016e-6	4.8100132263095044e-4	2.5323520323846074	9.275825330128803e-5	0.0055931920286404835	protein_coding	Ribosomal protein L13 family protein		embryo defective 1473 (emb1473)
AT1G01020	1.016088523673044	1.84965446181533e-6	9.579755327795239e-5	0.8275098400913666	4.501395939465059e-5	0.0024068559468459942	-0.44931219602818906	1.5845073136056888e-5	8.206501642770137e-4	1.4491222635792458	1.2104555557402861e-4	0.006472197051549535	-0.9882293240191966	2.8727581630202444e-5	0.0015880194795119115	-0.734069050108165	0.0035114491697673367	0.22179612355673575	-0.6773618428787693	2.2750806954197116e-6	1.2541701867306695e-4	-0.5267630326255865	3.896719153867298e-4	0.013606774101607972	2.2461536947319343	3.224612754785153e-8	1.938934287329522e-6	1.2159539902352277	5.720309872634924e-5	0.003054444659608354	-0.9923860524343115	8.250491143960472e-6	4.8100132263095044e-4	1.337481480641635	9.389550638841402e-5	0.005645862948737052	protein_coding	Arv1-like protein		ARV1
AT2G39700	0.6817782088567792	1.921545953455084e-6	9.924219689020963e-5	-0.4465984620160288	4.561551594239261e-5	0.0024321886441553034	1.095467804893453	1.65589273323266e-5	8.552198939872209e-4	1.0714768119302642	1.2315689060650892e-4	0.006566642612590749	0.569221654968469	2.89883377317206e-5	0.0015935465769888425	-0.8386608669129599	0.00355823664125668	0.22179612355673575	1.8019980893963654	2.395604565322862e-6	1.3169114732342066e-4	-0.5804297392443515	4.064846124496092e-4	0.01415409024470894	3.482450416858075	3.29941566395546e-8	1.9728293771684517e-6	-0.6569286325108316	5.728588092882492e-5	0.003054444659608354	1.0005106790358866	8.23316009925781e-6	4.8100132263095044e-4	-1.344744210103561	9.549466496759812e-5	0.005710191838271813	protein_coding	expansin A4	putative expansin. Naming convention from the Expansin Working Group (Kende et al, 2004. Plant Mol Bio). Involved in the formation of nematode-induced syncytia in roots of Arabidopsis thaliana.	expansin A4 (EXPA4)
AT5G02770	0.8333943612395114	1.9587254933759132e-6	1.0087983420912035e-4	-0.39308040934608823	4.639001558151794e-5	0.0024528720738727612	-0.4880769222274018	1.707983638112319e-5	8.796592826680151e-4	1.762110207519154	1.2410529265818518e-4	0.006598726943431717	1.1070440876759546	2.9268279468529927e-5	0.0016044412976812844	-1.5701884871652663	0.0035953353195315152	0.22179612355673575	1.7231922175446133	2.415675535328189e-6	1.3242355413635673e-4	1.7157698135031525	4.129004036192317e-4	0.014302809115853415	-0.9584559505554917	3.2985182459072335e-8	1.9728293771684517e-6	-0.6683165450416683	5.753431126688436e-5	0.0030591218295115746	3.109116985295733	8.286747476237985e-6	4.8176557324843905e-4	2.2907094550708837	9.5498863781244e-5	0.005710191838271813	protein_coding		Encodes a conserved eukaryotic protein with homology to the human RNA binding protein CIP29 that localizes to the nucleus. Mutants accumulate more poly(A) mRNAs in the nucleus, likely resulting from reduced mRNA export activity.	unknown protein
AT1G18080	-0.38404819135055085	2.0219496635608742e-6	1.0384598299926295e-4	-0.33440516087033223	4.623762326769546e-5	0.0024528720738727612	-0.3812425329558669	1.723432516492531e-5	8.851434189161362e-4	3.6732558006509963	1.3178497810300855e-4	0.00698754055206342	-0.7018735007201717	2.993432692444826e-5	0.0016352194527750837	-1.3127540400184152	0.0035927444796577833	0.22179612355673575	2.856845873472905	2.462061181147376e-6	1.3459039186634333e-4	-0.5288698541405716	4.130567510732344e-4	0.014302809115853415	-1.8126788831402654	3.363063095681583e-8	2.0052849199487452e-6	1.1877596449340935	5.844177064337836e-5	0.00309871616767885	-1.0861527476218888	8.362918879789212e-6	4.8483963967981306e-4	-0.6722169915463106	9.587512717118169e-5	0.005716721371103942	protein_coding	Transducin/WD40 repeat-like superfamily protein	Encodes the Arabidopsis thaliana homolog of the tobacco WD-40 repeat ArcA gene. Knockout mutants show insensitivity to gibberellin in GA-induced seed germination.	ATARCA
AT3G28860	0.5606714210043902	2.111659127582415e-6	1.0785255123092677e-4	-0.3044594732177983	4.637179067609444e-5	0.0024528720738727612	-0.4597035939362457	1.7691660556640033e-5	9.039243269770993e-4	0.7589354863584163	1.389398886669904e-4	0.007346446613267117	-0.43035152846447133	2.9996382318421918e-5	0.0016352194527750837	-2.088925546100018	0.0036464916532234198	0.22179612355673575	-1.3372399556500187	2.4816093435984836e-6	1.3528217602255623e-4	-0.5194398910115716	4.158477167864164e-4	0.014331037231634638	-1.0531533242674616	3.625549629051334e-8	2.15579209331869e-6	0.6883527841986231	5.8987414744015176e-5	0.0031189595545898026	-1.4294677405936023	8.421488269301438e-6	4.85530291825404e-4	-0.5203737691781992	9.661802411594743e-5	0.005745015067294363	protein_coding	ATP binding cassette subfamily B19	Encodes a member of the ATP-binding cassette (ABC) transporter family that is involved in auxin transport and is involved in postembryonic organ separation. Also known as AtMDR11 and PGP19. Possibly regulates auxin-dependent responses by influencing basipetal auxin transport in the root. Acts upstream of phyA in regulating hypocotyl elongation and gravitropic response. Exerts nonredundant, partia…	ATP binding cassette subfamily B19 (ABCB19)
AT5G64910	2.198186203752524	2.1064875211297417e-6	1.0785255123092677e-4	-0.42437870674488176	4.6533827367028394e-5	0.002453660398701899	-0.5786369203844527	1.7698051960013714e-5	9.039243269770993e-4	-0.9410277193586105	1.4220445849587622e-4	0.007498232319858736	-0.9375633502496913	3.128132776523144e-5	0.001700543095270546	-1.275808347203434	0.0036777386592990046	0.22179612355673575	1.9003665348108978	2.5041926182037146e-6	1.3613512502007728e-4	-0.4043230997957666	4.1617765591023286e-4	0.014331037231634638	-1.330495242843877	3.67839356309088e-8	2.1811549199867972e-6	0.47325014609120486	5.967718690671959e-5	0.0031466904508847854	-1.650755694453901	8.402107587045936e-6	4.85530291825404e-4	4.896254529912057	9.709471074625776e-5	0.005755993903655548	protein_coding			unknown protein
AT1G51965	2.364094012715254	2.118253446227855e-6	1.0789048906505301e-4	-0.47564145924424234	4.740199850354218e-5	0.0024925332638533852	-0.44184337697801745	1.7983863811467106e-5	9.159847540216312e-4	0.9234086524286902	1.4384067006053758e-4	0.007563555675697053	2.7397334686788235	3.1624351350472e-5	0.0017097187197052698	-1.6053070078246505	0.0036661786994835036	0.22179612355673575	-0.5130741738014556	2.5231392136475646e-6	1.3678620736970568e-4	-0.33837969570638776	4.1856359185493626e-4	0.014333785152475792	3.1719833026150552	3.754866891504922e-8	2.2203502950153137e-6	1.4418793061084048	6.047910502170856e-5	0.003171797966798429	2.5823956995050086	8.537700427787173e-6	4.908706049821393e-4	5.129814471187172	9.760935191193889e-5	0.005755993903655548	protein_coding	ABA Overly-Sensitive 5	Encodes ABA Overly-Sensitive5 (ABO5), a pentatricopeptide repeat protein required for cis-splicing of mitochondrial nad2 intron 3. Involved in response to abscisic acid.	ABA Overly-Sensitive 5 (ABO5)
AT2G16750	2.233111700089423	2.1299764516652514e-6	1.0818872125565813e-4	2.2608226641723403	4.795489861271799e-5	0.0025146597660966586	-0.4265626815708159	1.832883384866719e-5	9.3098357713974e-4	-2.9971962387183124	1.4631728315915699e-4	0.00763054653406727	1.2574685446376606	3.154359127073079e-5	0.0017097187197052698	0.42492711803014005	0.0034880535013396374	0.22179612355673575	1.5380354092706112	2.573163017868777e-6	1.3911384084207919e-4	1.2169187361917615	4.182566331899818e-4	0.014333785152475792	-1.3623299599693952	3.7985416481388656e-8	2.239988499175222e-6	1.4086414111771512	6.048661213279904e-5	0.003171797966798429	-1.252343007706985	8.60629653450641e-6	4.934513767842477e-4	7.175739230041367	9.736737610849539e-5	0.005755993903655548	protein_coding	Protein kinase protein with adenine nucleotide alpha hydrolases-like domain		Protein kinase protein with adenine nucleotide alpha hydrolases-like domain
AT2G45960	-0.3735793423627032	2.150401299753172e-6	1.0892609660672797e-4	-0.7587777883600221	4.858196681527603e-5	0.002540543237166976	1.0302626186724877	1.9015894659580415e-5	9.60589221187243e-4	-1.4631255312725149	1.4611397012142792e-4	0.00763054653406727	2.0812064626633733	3.1971263435065174e-5	0.0017190028627757645	0.6693463812086513	0.00368954555139375	0.22179612355673575	-0.6592515089504173	2.69361741081496e-6	1.4522593870121866e-4	-0.5187760070329713	4.227373930995543e-4	0.014436946520935601	-0.6337365638678797	3.841517220688013e-8	2.25910762708922e-6	0.6954671086851448	6.09927140319911e-5	0.0031895503065905236	6.429580421025527	8.957865000095154e-6	5.112814103539196e-4	-0.46067587103451935	1.0027181107932591e-4	0.005881106430043019	protein_coding	plasma membrane intrinsic protein 1B	a member of the plasma membrane intrinsic protein subfamily PIP1. localizes to the plasma membrane and exhibits water transport activity in Xenopus oocyte. expressed ubiquitously and protein level decreases slightly during leaf development.	plasma membrane intrinsic protein 1B (PIP1B)
AT2G21580	-0.4208684536188599	2.190189299987643e-6	1.1063756250184154e-4	-0.41315202400631507	5.2163751584246345e-5	0.0027203753737154225	-1.3944747901341776	1.898191855366718e-5	9.60589221187243e-4	-0.9252595229318066	1.4595905726728074e-4	0.00763054653406727	-0.8193178265358304	3.1968609006451154e-5	0.0017190028627757645	-3.9262282728909845	0.003584867308772659	0.22179612355673575	-0.9492106212867383	2.7173449838312155e-6	1.4610382276078796e-4	1.0943944843406053	4.2543526636095705e-4	0.014489276153789197	1.908800613523213	4.0612671868501367e-8	2.3817941205949048e-6	0.9586127307685478	6.164727626195879e-5	0.003214947681222974	-0.8876225651231086	8.966401517281539e-6	5.112814103539196e-4	3.3989053797964255	1.0028047495868925e-4	0.005881106430043019	protein_coding	Ribosomal protein S25 family protein		Ribosomal protein S25 family protein
AT1G18660	0.8741488764520885	2.2087559341169697e-6	1.1108238872340953e-4	-0.29316833050980323	5.2716502256650185e-5	0.0027416902198233234	-0.584399460803851	1.977717704726629e-5	9.963158207581854e-4	0.6538311813746996	1.4703891791291107e-4	0.007647228968503449	-2.669521703270278	3.283647127784501e-5	0.0017606987672888206	-1.4657841363735316	0.0036705604016939505	0.22179612355673575	1.5617147948103058	2.7408743530201665e-6	1.4696628190716057e-4	-0.481415931643055	4.347853027636327e-4	0.014767257100149504	-0.7268301403865111	4.424699367611099e-8	2.5878446629257698e-6	-0.4363991195442831	6.204913169444616e-5	0.003227063447551319	-1.658105896704796	9.176557373556995e-6	5.218352147973818e-4	-1.0197893719104034	1.0131465471336792e-4	0.0059255232207496	protein_coding	zinc finger (C3HC4-type RING finger) family protein		zinc finger (C3HC4-type RING finger) family protein
AT5G13510	-0.543752936959666	2.2110444007751e-6	1.1108238872340953e-4	-0.3051714261240459	5.3263172081599575e-5	0.0027625735165483596	2.9121127406893867	2.0352571975099494e-5	0.0010225087795010476	-0.8363270244211197	1.4762159206361834e-4	0.007656613092454973	0.6566961717992176	3.312792006264706e-5	0.0017714861886360994	0.9537121762659172	0.0037077458187157147	0.2222828978293819	-0.7693799551096789	2.9290691768125287e-6	1.5662938036769994e-4	-2.7793643539699415	4.3841137466712316e-4	0.01484984141277114	5.080671763654481	4.5034832605449045e-8	2.6267455769815866e-6	-0.4675222544164656	6.328594802614497e-5	0.0032824196748710345	4.864967154204846	9.329525783531646e-6	5.290883382360875e-4	-0.7993405840977199	1.018853873634514e-4	0.005942666490196297	protein_coding	Ribosomal protein L10 family protein		Ribosomal protein L10 family protein
AT2G37660	-0.44931040639139136	2.23310295046139e-6	1.118857396755628e-4	-0.3988825960792142	5.384791872075096e-5	0.002785312861004061	-0.3832390242023936	2.0464377422014007e-5	0.0010253320405084084	-2.985210832692157	1.4951987678191023e-4	0.007733996887346905	-1.6406940838219246	3.332779581504139e-5	0.0017773315023646393	-2.7361188780557257	0.0037178871668521398	0.22228519957902385	-1.289249841884885	2.939989149272544e-6	1.5678610612628716e-4	-0.4424873643712619	4.413134653393978e-4	0.014867121104699331	5.126515630720399	4.5508435571042795e-8	2.647156445200386e-6	0.9724447024318889	6.372329996256444e-5	0.0032961223227918864	-1.0270533437314069	9.402676931001446e-6	5.317878124047095e-4	0.8310112101290715	1.0245556711122505e-4	0.00595562146726057	protein_coding	NAD(P)-binding Rossmann-fold superfamily protein		NAD(P)-binding Rossmann-fold superfamily protein
AT1G51650	-0.40961659107311926	2.301720383918297e-6	1.1501116650050288e-4	-0.40170095711286863	5.417432065675185e-5	0.002786808153979484	1.511216959425624	2.075557699145541e-5	0.0010371038714592274	0.9177418641714138	1.523853362934073e-4	0.007860853323428205	-1.828179129206926	3.3845005471485846e-5	0.0018000223099672351	-0.9286517166923269	0.003763627670733497	0.22255815684664915	1.4423525841256744	3.001195550487403e-6	1.5961643002253466e-4	-1.653873745910523	4.4087140278298753e-4	0.014867121104699331	-0.7762829646137293	4.68778016232307e-8	2.7194206545985807e-6	-4.6681369899426866	6.410080787689212e-5	0.003297726697126058	-1.0141076448557305	9.487291743791239e-6	5.351192494946533e-4	1.529414654785379	1.0294216307980991e-4	0.00595562146726057	protein_coding	ATP synthase epsilon chain, mitochondrial		ATP synthase epsilon chain, mitochondrial
AT1G08360	-0.33983341494716146	2.3563097311045654e-6	1.1715800746327694e-4	-0.44932903828667875	5.43160401957651e-5	0.002786808153979484	0.8633461905196239	2.0872693540403793e-5	0.0010401370905350408	1.6447414576921489	1.5798076864364805e-4	0.00812747008414011	-1.1258246257762372	3.4971504062702705e-5	0.001854907479001461	0.8726689255241773	0.0037645112457702795	0.22255815684664915	-0.48040730567615963	3.015431102458749e-6	1.5994009563717013e-4	-0.4395731960546139	0.00044709921426097833	0.015021325222914111	1.8010774531697706	4.889645656220562e-8	2.8212332861740526e-6	3.1386957794586356	6.397969314271055e-5	0.003297726697126058	-1.7259604940798463	9.5806142402409e-6	5.38922497789551e-4	6.905411722430968	1.0282617671599055e-4	0.00595562146726057	protein_coding	Ribosomal protein L1p/L10e family		Ribosomal protein L1p/L10e family
AT5G30510	-0.5055696008653358	2.3573934683195437e-6	1.1715800746327694e-4	1.8494070219383036	5.4161847460196065e-5	0.002786808153979484	1.7027463262809188	2.11239170169638e-5	0.001049818819295899	0.91361471879605	1.6095524587969714e-4	0.008258175486037831	4.3669551581068	3.519199131839973e-5	0.0018615709693358348	0.5052193079568172	0.0037370673970398	0.22255815684664915	-0.7167538791642047	3.1141400150411094e-6	1.6473045227811798e-4	-0.48489954975814353	4.548399787905389e-4	0.015240204248908866	-23.239899429868938	4.887308643002439e-8	2.8212332861740526e-6	0.8704491867122579	6.437317595777584e-5	0.003302812410663782	-0.605822039517454	9.702331025448033e-6	5.442981553440698e-4	-0.7859352882997072	1.1022984440018175e-4	0.0062952309416654875	protein_coding	ribosomal protein S1		ribosomal protein S1 (RPS1)
AT2G46220	-0.6651105355060265	2.438279910566679e-6	1.2085216395437747e-4	-0.5429677367476152	5.451816945423813e-5	0.002789659557960814	3.6422177191971103	2.1409666852713573e-5	0.0010583148456577288	2.1103751679425433	1.6203533881570852e-4	0.008279067488959277	-1.009643624526019	3.538446611467769e-5	0.001866720826614381	-0.5545827333859159	0.003744206404545307	0.22255815684664915	1.605606421214595	3.1988059856112518e-6	1.687542136226366e-4	-0.6977292006770575	4.562026575817392e-4	0.01524477214085645	2.009596902622253	5.032631572034728e-8	2.888163845334461e-6	0.9105885329658533	6.483357999453598e-5	0.003317492460204281	5.0841429540410426	9.766920970232322e-6	5.45710716030355e-4	1.0615567261198011	1.0982871492998241e-4	0.0062952309416654875	protein_coding	Uncharacterized conserved protein (DUF2358)		Uncharacterized conserved protein (DUF2358)
AT4G23400	-0.5421511861322984	2.4606297404108636e-6	1.2163295215467964e-4	4.843415525896712	5.485696841354751e-5	0.002799470224535863	-0.5721363466578118	2.136115498725067e-5	0.0010583148456577288	-3.0819891985589396	1.622323180132288e-4	0.008279067488959277	-0.9860732918360305	3.5564691660235874e-5	0.0018711985893622763	-2.5486490407897944	0.003773029383865109	0.22255815684664915	2.100581886197031	3.248678243334931e-6	1.7092576548377486e-4	-0.5656496065964769	4.6091784116048787e-4	0.015361044727790952	-1.193915311459124	5.025245394572841e-8	2.888163845334461e-6	1.9621483507126805	6.516641272022631e-5	0.003325583555306992	2.32516104099308	9.779949890900997e-6	5.45710716030355e-4	-0.7908834062506572	1.0999113905758622e-4	0.0062952309416654875	protein_coding	plasma membrane intrinsic protein 1
AT5G54510	0.6122926039123673	2.5331340370554557e-6	1.2488215340970184e-4	1.2548970323724653	5.534273247592092e-5	0.002816708322671537	-0.31639057780111285	2.2321113064560503e-5	0.0010974844871583108	-0.7508696194162644	1.6413906908901995e-4	0.008353976417405066	-0.7535004410436814	3.588841899358162e-5	0.0018831824137674846	0.7882613408327999	0.003785312688562614	0.22268569458223164	-0.5884015969837724	3.2718026341753386e-6	1.7168215694035032e-4	-0.4013600618632703	4.6215441002571596e-4	0.015361073451951002	-1.3881102784898154	5.107319291079455e-8	2.9231892177766525e-6	-1.3908270630103001	6.7168759077448865e-05	0.003418602484062137	-1.234931682032722	1.0526597105667394e-5	5.858023143322339e-4	2.90409414548099	1.1028270592939166e-4	0.0062952309416654875	protein_coding	Auxin-responsive GH3 family protein	Encodes an IAA-amido synthase that conjugates Ala, Asp, Phe, and Trp to auxin. Lines overexpressing this gene accumulate IAA-ASP and are hypersensitive to several auxins. Identified as a dominant mutation that displays shorter hypocotyls in light grown plants when compared to wild type siblings. Protein is similar to auxin inducible gene from pea (GH3).	DWARF IN LIGHT 1 (DFL1)
AT1G71340	0.8356060543182375	2.7114992614132157e-6	1.33318995685165e-4	-0.5840622432690619	5.614188187131711e-5	0.0028497619237880566	1.490445302783949	2.2261683608694584e-5	0.0010974844871583108	0.7466553785768049	1.6813871840318923e-4	0.008534721346145885	0.38002147948432263	3.670568107468974e-5	0.001920930642908763	-0.9385728343378653	0.0038267211873440955	0.22392425415942765	-0.5806657377654636	3.281808560481049e-6	1.7174798133184156e-4	-0.43990575241669105	4.7412763369289126e-4	0.015717014971830215	1.6145675568704387	5.2835993900485694e-8	3.016019427823458e-6	-0.4458032842137369	6.8102636426617e-5	0.003456889825015079	-1.7739935268001796	1.069925978913141e-5	5.938231839765121e-4	-0.8956972342546389	1.098094135112499e-4	0.0062952309416654875	protein_coding	PLC-like phosphodiesterases superfamily protein	Encodes a member of the glycerophosphodiester phosphodiesterase (GDPD) family.	PLC-like phosphodiesterases superfamily protein
AT2G31150	1.7103952344934397	2.770525989281174e-6	1.3585893135735716e-4	-0.39230606590810446	5.6674154047985095e-5	0.0028691290486792453	-0.4965278799834085	2.2787704988652742e-5	0.0011174460228212215	0.7142881141475347	1.7388203760378436e-4	0.008802778153691583	-1.1964973017298337	3.698821336138736e-5	0.001925447446199541	-0.9903242206818117	0.0038261774214790813	0.22392425415942765	0.8880631311425791	3.2995070836369013e-6	1.7221496413929308e-4	1.7753545989628903	4.7953882087641356e-4	0.015854114580624194	-0.9566090802061815	5.316199339439693e-8	3.018529524139153e-6	-0.7152489127898523	6.830559337239258e-5	0.0034579706644773745	-1.1064922385278493	1.1140409044425171e-5	6.166631208553752e-4	1.1575864729892973	1.1074853190795754e-4	0.006299172743704521	protein_coding	ATP binding
AT1G76180	-0.4801899736417403	2.800334383626411e-6	1.3695640680451928e-4	0.919998475354351	5.709962757835154e-5	0.002875374103052702	-0.4619226774340204	2.288074372595264e-5	0.001119032235594469	-2.6535982543270693	1.7449329566608183e-4	0.00881029146685376	-0.6206538605573984	3.695370579202523e-5	0.001925447446199541	0.22392744277885482	0.003857307818727168	0.22511534914492082	1.5125035057350313	3.3197471819724566e-6	1.7281177306686859e-4	-0.6230100312503146	4.8380757099871733e-4	0.01595281675088874	-1.0513190759406545	5.3113266250617626e-8	3.018529524139153e-6	3.3746046157116103	6.887775071731185e-5	0.003477686962610162	1.228604731445583	1.1387948445188179e-5	6.286932917498715e-4	7.711515130485311	1.1094030292332078e-4	0.006299172743704521	protein_coding	Dehydrin family protein	Encodes a dehydrin protein whose expression is induced early on in response to dehydration stress. This gene's expression to cold occurs in two waves, with early induction occurring within 1 h and secondary induction occurring 5 h after the beginning of cold stress. Expression is also induced in response to ABA but not in response to 2,4-D, BA, and GA3. ERD14 protein is capable of binding Ca2+, e…	EARLY RESPONSE TO DEHYDRATION 14 (ERD14)
AT2G05790	0.4699677187249529	2.9812729914730583e-6	1.4541987147296363e-4	-0.36369141794067683	5.699801222680525e-5	0.002875374103052702	-0.4012379206828533	2.339771729452269e-5	0.0011412886546994956	-1.3779107910373798	1.755189179013631e-4	0.008838631222890069	-1.5009016365691834	3.728210332541658e-5	0.0019264653994403216	-3.4001480650980263	0.003927087293249653	0.227978297166435	-0.7934487343813211	3.3804207277035203e-6	1.7550464756926345e-4	-0.31848448859635403	4.910853340085042e-4	0.016149951817618295	-0.9458370411652339	5.4557889045335704e-8	3.089593050011788e-6	-5.731742712667431	7.17358550843472e-5	0.00361241270246177	-1.597854627885661	1.160487145654115e-5	6.389740466269603e-4	-0.6044431518082279	1.1152226903185126e-4	0.006315464790729651	protein_coding	O-Glycosyl hydrolases family 17 protein		O-Glycosyl hydrolases family 17 protein
AT4G22130	1.0967350723756017	3.1873028617023196e-6	1.5505934080228858e-4	-0.4996128098426493	5.762047745048276e-5	0.002893946670896938	-0.5687684009120593	2.350773327361136e-5	0.0011436295147726815	0.6291006101946376	1.7829532482912524e-4	0.008954753319584166	-0.5888028805652508	3.7400423805694905e-5	0.0019264653994403216	-2.7031111884190397	0.0039247803081596516	0.227978297166435	1.2501045852165684	3.4983161253065857e-6	1.8114631651488586e-4	-0.4104196518389749	4.975509270367699e-4	0.016319407846950094	5.035510976397682	5.7000857576227375e-8	3.21942046774861e-6	0.7063045317619385	7.309370304438553e-5	0.0036694142612186064	1.4949614306516241	1.1643911509907645e-5	6.394320059517356e-4	-0.7416506512932051	1.1259892399877185e-4	0.006356327791339544	protein_coding	STRUBBELIG-receptor family 8		STRUBBELIG-receptor family 8 (SRF8)
AT5G15160	0.9955409792951853	3.2208980805451925e-6	1.562813652870849e-4	-0.44231510620007747	5.8430427934485504e-5	0.002917375100206879	2.651539192972217	2.3741824257368622e-5	0.0011519783043614806	-0.29280300021858735	1.7976080747078717e-4	0.009004597290016932	0.7639607162486146	3.7353171294306396e-5	0.0019264653994403216	-1.0647182442615457	0.003970673651694631	0.22990200443311912	1.5704950570455005	3.6009602810287688e-6	1.8597064609260418e-4	-0.6593677668737595	4.999924718977457e-4	0.01635633267937073	-1.0015107116961568	5.8916405830477824e-8	3.3188541663347585e-6	1.2719160444896487	7.325334485227583e-5	0.0036694142612186064	-1.3776661965949872	1.17177393497592e-5	6.417929186487848e-4	1.779171031904531	1.1283773524754867e-4	0.006356327791339544	protein_coding	BANQUO 2	BNQ2 belongs to a family of atypical non-DNA binding basic helix-loop-helix (bHLH) proteins that heterodimerize with and negatively regulate bHLH transcription factors. Directly and negatively regulated by AP3 and PI in petals.Required for appropriate regulation of flowering time.	BANQUO 2 (BNQ2)
AT2G24550	0.7138280265850242	3.2394908445546608e-6	1.5677095063490508e-4	2.7503329470300213	5.8624610566721015e-5	0.002917375100206879	-0.6471474357187623	2.4265288326518733e-5	0.0011727125387641314	0.46672335702866286	1.8089463670684997e-4	0.009037609999251678	-0.48810039118090376	3.736140536467225e-5	0.0019264653994403216	-2.6578648308109467	0.004011199704795593	0.2310325023688813	0.8111295155399857	3.6152356309910552e-6	1.862178458220458e-4	0.9080795390243869	5.163964286682281e-4	0.016848619435104312	-1.2089743610434271	6.114604908746182e-8	3.435412931144902e-6	1.2200114222062173	7.540077368174783e-5	0.0037653275750804288	1.0606761550320576	1.1798535912074928e-5	6.445221205722191e-4	-2.0325244756779677	1.1374938737914865e-4	0.00637413451894779	protein_coding			unknown protein
AT1G72230	-0.9388149410560439	3.260924204895113e-6	1.5731157229930252e-4	-0.34437332481827365	5.8518305558915096e-5	0.002917375100206879	-0.4121443584739284	2.42963548002982e-5	0.0011727125387641314	1.891771332167962	1.8528814570304642e-4	0.009184791285045544	-1.177052441168111	3.959510533289181e-5	0.0020341726234502666	-0.9673297554470441	0.004001113064716475	0.2310325023688813	-0.8573207323988489	3.6299953572188284e-6	1.8648863582570552e-4	1.2549564341609694	5.215580918356072e-4	0.016972483349760297	-0.9268598270826509	6.287800496816678e-8	3.5234727077187905e-6	0.9927397735328938	7.556370547311394e-5	0.0037653275750804288	-1.319768671740343	1.1963328353506422e-5	6.518134895851549e-4	1.5049752303655715	1.1372361707507113e-4	0.00637413451894779	protein_coding	Cupredoxin superfamily protein		Cupredoxin superfamily protein
AT3G62250	-0.33725036830117333	3.267726010989959e-6	1.5731157229930252e-4	-0.47755620589638137	5.88532723130781e-5	0.002917375100206879	1.2380147458523147	2.446306671092029e-5	0.0011776763029137031	-0.8951535436026392	1.850630924364017e-4	0.009184791285045544	-0.6576882398466641	3.9791552857905444e-5	0.0020389274799905857	0.8357758632440346	0.0040475671048934795	0.23203428208806282	-1.069622067445578	3.6740584856875474e-6	1.8825952423398985e-4	-0.6070862240876945	5.302530452349858e-4	0.017210380170538147	-0.9161832645933485	6.554628120969797e-8	3.6634039048950255e-6	0.6445323764149103	7.66789998983855e-5	0.003810926274323154	2.0446966908331263	1.2087926982641514e-5	6.551719382544735e-4	1.4168267909380017	1.1547014608504139e-4	0.006453665658215133	protein_coding	ubiquitin 5		ubiquitin 5 (UBQ5)
AT5G50920	-0.48295976860309564	3.376028059559879e-6	1.621020972973048e-4	1.9565491382433788	5.8850036054049334e-5	0.002917375100206879	-0.418309619372401	2.5473363767497524e-5	0.0012231194821487484	-1.2369659075316553	1.8506801734681486e-4	0.009184791285045544	-1.3155324188469641	4.042273685792751e-5	0.0020658755490542383	-1.4688063839193057	0.004049684770557955	0.23203428208806282	1.2545437181571304	3.7323875406563537e-6	1.9075027470151287e-4	1.3752598600672234	5.365373309631806e-4	0.017368998857300255	-1.3078782827793365	6.607652377056451e-8	3.6834220516476666e-6	1.3951629217866763	7.871584253445019e-5	0.0039019689131334877	1.0285501157610986	1.2058184254545625e-5	6.551719382544735e-4	-0.5607441570599299	1.1700198170610297e-4	0.006505310182859325	protein_coding	CLPC homologue 1	Encodes a protein that is similar to ATP-dependent Clp protease ATP-binding subunit / ClpC. Involved in protein import into the chloroplast. May provide ATP source that drives the TIC (Translocon at the Inner envelope membrane of Chloroplasts) translocation machinery. Association of Hsp93 with the inner envelope membrane through its N domain is important for the functions of Hsp93 in vivo.	CLPC homologue 1 (CLPC1)
AT2G07698	-0.6885962667184455	3.412369372995779e-6	1.634214714267433e-4	-0.3771023681567077	5.937818733807275e-5	0.0029357501194291293	-0.9549959960695029	2.5913430714986996e-5	0.0012410177546050135	-1.7404538091332475	1.882078048500416e-4	0.009293395701381352	-5.385573921861655	4.1820616089027474e-5	0.0021317651707718553	0.9697706508907732	0.004069066703964051	0.2320671821672436	1.1562921143353202	3.8041393285589186e-6	1.93602032398097e-4	0.990161453762768	5.396994158084931e-4	0.017399523062295214	-1.8315161848153272	6.898099928701174e-8	3.835343560357853e-6	1.9167665956173083	7.89649648138276e-5	0.003904150922678463	0.9834021396013201	1.2161232614182058e-5	6.57433076360964e-4	0.7459021152912959	1.1690757770418904e-4	0.006505310182859325	protein_coding	ATPase, F1 complex, alpha subunit protein		ATPase, F1 complex, alpha subunit protein
AT1G35516	0.7510718741649028	3.5128557337268293e-6	1.6779801559185307e-4	1.6187360365703156	6.0123999447067906e-5	0.0029649231333547603	-0.581059329209004	2.6161529817490782e-5	0.0012496535926810753	1.0232610576507788	1.884555156676229e-4	0.009293395701381352	0.9494888372560014	4.196016584425791e-5	0.0021333374473926463	-1.6860377276286624	0.004071354073109537	0.2320671821672436	0.8607028623363916	3.8079176818173475e-6	1.93602032398097e-4	-0.6719477362899674	5.402796156420202e-4	0.017399523062295214	-0.621910593764225	7.208299167803161e-8	3.9974313986008934e-6	1.102174119900576	8.034281234611867e-5	0.003951745304931186	-1.269403168287727	1.2443017843210648e-5	6.709236538102155e-4	-0.46910761277504	1.1740892840932881e-4	0.006511024667176406	protein_coding	myb-like transcription factor family protein		myb-like transcription factor family protein
AT1G62540	2.402897199170499	3.5273553303152524e-6	1.6805523922571738e-4	1.3521648851132013	6.166577393473574e-5	0.003033095624929444	-0.3561945723508185	2.7388231972568845e-5	0.0013048687883985128	0.8956259804286228	1.9112312973634267e-4	0.009400591148659645	-3.6517874237448398	4.3669747842513574e-5	0.0022145188666907725	-1.2774884804024995	0.004089389049877044	0.23249286272711814	1.1191350350394542	3.936914387299468e-6	1.9964326834819653e-4	-0.4167127428712945	5.548409532012184e-4	0.01782229428745309	-0.9120643288695954	8.425185781039717e-8	4.660194491703777e-6	0.7250040045651687	8.021618302282716e-5	0.003951745304931186	1.3973069226056474	1.2691342199058533e-5	6.77471384982892e-4	-0.49483675761348	1.1929987545307838e-4	0.00659879362777415	protein_coding	flavin-monooxygenase glucosinolate S-oxygenase 2	belongs to the flavin-monooxygenase (FMO) family, encodes a glucosinolate S-oxygenase that catalyzes the conversion of methylthioalkyl glucosinolates to methylsulfinylalkyl glucosinolates	flavin-monooxygenase glucosinolate S-oxygenase 2 (FMO GS-OX2)
AT2G02170	1.1940647219863518	3.5448081251110766e-6	1.68451474770098e-4	0.7756824925165189	6.27573609109727e-5	0.003078830837475168	1.1794947175329797	2.8188151041698485e-5	0.0013375306691652052	-1.889210055518757	1.9267049981324175e-4	0.009452275680270765	-0.9682376026469561	4.394678399109212e-5	0.0022228238036731515	-3.537085017617843	0.004123128727218678	0.23260856878902203	1.3226640426495149	4.182561734769949e-6	2.1155354135273256e-4	-0.706822179146933	5.608508890411602e-4	0.017922718256222783	-0.8896819939966529	8.64762396222179e-8	4.770903055034012e-6	-1.5191273602822952	8.061700082640817e-5	0.003955011883326494	3.6868826845881015	1.2656704882204013e-5	6.77471384982892e-4	-0.8381682633241239	1.2141003157598513e-4	0.0066982039585452005	protein_coding	Remorin family protein		Remorin family protein
AT4G33865	-0.4166890310691031	3.6075804426513882e-6	1.7099374859024755e-4	1.0869855854044954	6.518040544706857e-5	0.003189483335951029	1.8225919193760027	2.821886486089949e-5	0.0013375306691652052	0.8790930769191195	1.9401052140701906e-4	0.009469205833288738	-0.8460671520232855	4.428999231145431e-5	0.0022344244193118015	0.7217229648426213	0.004132752741094134	0.23260856878902203	-0.3831976812277084	4.258988086443468e-6	2.1486540153329835e-4	0.7856229401088691	5.60790349712804e-4	0.017922718256222783	-1.179599598526243	8.698552427673603e-8	4.786663580122909e-6	1.5767887711626105	8.089321877238725e-5	0.003958360975147536	-0.7272229808920525	1.2694654309485798e-5	6.77471384982892e-4	-0.7182210210769927	1.2346207669380532e-4	0.006793905433695621	protein_coding	Ribosomal protein S14p/S29e family protein		Ribosomal protein S14p/S29e family protein
AT4G15540	1.1009308896959729	3.652817176774632e-6	1.726939566804376e-4	3.362982354328467	6.610657561974595e-5	0.0032265094023637545	-0.36842861356110973	2.8589033631249007e-5	0.001344705617584105	1.4517681520797237	1.9371914513709857e-4	0.009469205833288738	-0.6653431202804566	4.5073245803628496e-5	0.002268108843323613	1.1340577340917037	0.004133712862308318	0.23260856878902203	-0.819803576900261	4.2775444802156196e-6	2.1524823185700392e-4	0.9816350820843509	5.630577476526076e-4	0.017947104771973244	-0.8910706428828363	9.274024236333064e-8	5.0902503282806555e-6	-1.0608057922139154	8.176862643945147e-5	0.003990937959679381	2.9249223281821743	1.2656191211558508e-5	6.77471384982892e-4	-0.6918712926033274	1.2767293140280507e-4	0.007007607101560116	protein_coding	EamA-like transporter family	nodulin MtN21-like transporter family protein	EamA-like transporter family
AT2G16586	1.4064628273186355	3.716912892920697e-6	1.752747824032527e-4	-0.49998833811142795	6.636111171812071e-5	0.0032306490065330635	-0.378963430198649	2.8533773138849755e-5	0.001344705617584105	2.3939684162016595	1.953596241957001e-4	0.009486404200421305	-0.663441676636272	4.5495814584290236e-5	0.0022835175478687873	-2.019572028083658	0.004106622814651018	0.23260856878902203	-0.6707951691553974	4.432164999697362e-6	2.2245840951166425e-4	-0.3033761858568544	5.702823164747256e-4	0.018130893800760394	-0.7740227388784161	1.002355502885218e-7	5.487575932163932e-6	0.8616464945471114	8.219324330566071e-5	0.0040014025225658615	-2.198454438790126	1.2800770611156712e-5	6.813873113299351e-4	-0.9672215661593184	1.3044128981800544e-4	0.007141243605739705	protein_coding			unknown protein
AT2G29980	-0.7388165395954109	3.896227664647769e-6	1.8326185122646827e-4	2.9398093071417235	6.70289181147356e-5	0.003254835347739776	-0.7730064374750836	2.8571528442360184e-5	0.001344705617584105	-0.6124097023516297	1.9534405466772772e-4	0.009486404200421305	-0.8851549254489193	4.7061712921324374e-5	0.002356087030818854	-0.8507582733083892	0.004447724551810348	0.2327942650179958	1.4059302729322374	4.599773155273206e-6	2.302820106434609e-4	1.5173160000247576	5.724557639271389e-4	0.01815356530963843	1.8426535902508228	1.0435285910923742e-7	5.698411484929429e-6	-1.7619908853967958	8.330023294368246e-5	0.004044948811436213	1.233176748513683	1.3095100952511027e-5	6.952033084052877e-4	5.445557270298803	1.3114796417576632e-4	0.007161615615169525	protein_coding	fatty acid desaturase 3	Endoplasmic reticulum enzyme responsible for the synthesis of 18:3 fatty acids from phospholipids. Uses cytochrome b5 as electron donor.	fatty acid desaturase 3 (FAD3)
AT4G17600	-0.6231116664479817	3.9198080560468694e-6	1.8390183444629053e-4	0.9979455835883309	6.779108325380583e-5	0.003283468879735862	1.8123667193165207	3.0763061017714464e-5	0.001443280710037199	0.8126962570397699	1.9641340022314672e-4	0.009513305529892106	-1.1528537910417347	4.739198725115925e-5	0.0023665846050992373	-0.758617556408728	0.0042163000814278645	0.2327942650179958	2.3083113481446516	4.66194649983218e-6	2.3280076350943137e-4	-0.3986100551648531	5.777316278977099e-4	0.018215275846269884	4.281676823474297	1.059398531198388e-7	5.7703524068276564e-6	0.9502674504214359	8.498568492425478e-5	0.004116291380491577	-2.2223581029818744	1.3127127285988471e-5	6.952033084052877e-4	-0.5440101321131459	1.339590629871506e-4	0.007277989092139456	protein_coding	Chlorophyll A-B binding family protein	Encodes Lil3:1 (light-harvesting-like) protein. Belongs to the Lhc super-gene family encodes the light-harvesting chlorophyll a/b-binding (LHC) proteins that constitute the antenna system of the photosynthetic apparatus. A generic LHC motif is present in Lil3:1.	LIL3:1
AT3G58610	-0.4201316286110641	3.95480205488224e-6	1.8507269108608817e-4	1.0687048390745268	6.85651109079333e-5	0.003312530167849011	1.2661623453243604	3.0877326458712605e-5	0.001444964835649094	0.6672958725028686	1.977240938729769e-4	0.009552482555512982	1.2747626571444308	4.8251327737340626e-5	0.0023995198139371778	-1.369680869915014	0.004347249650019208	0.2327942650179958	1.5545465750817924	4.858817564605052e-6	2.4201597640957905e-4	-0.5746014189121269	5.798523395058225e-4	0.018215275846269884	2.190139596179202	1.0628605240662245e-7	5.774515832020711e-6	1.150984840366363	8.932587162156658e-5	0.00431503644290107	2.0896782784050774	1.3344295694305976e-5	7.049107266131734e-4	1.434430665759755	1.336566230749928e-4	0.007277989092139456	protein_coding	ketol-acid reductoisomerase		ketol-acid reductoisomerase
AT3G23750	1.135262789512142	3.997066014042478e-6	1.8657697004282329e-4	-0.3205747356952244	6.931254471849049e-5	0.003340162756244219	-0.4796498239881156	3.143581522344888e-5	0.0014673761040251909	-1.2404321286679674	1.9827284159602224e-4	0.009554743138684263	-2.0401215868917157	4.82960675926209e-5	0.0023995198139371778	-3.1214123279512545	0.004271773616432705	0.2327942650179958	1.6059980045902524	4.999224695875559e-6	2.483792016621718e-4	-0.44989872187054164	5.760547020686583e-4	0.018215275846269884	-1.3922742790282665	1.104306727128569e-7	5.969391363867209e-6	1.2311746314198588	8.976907966319012e-5	0.00431503644290107	1.5511739979135535	1.3515691906398175e-5	7.121572041718107e-4	-0.8090688959465339	1.3603983589881305e-4	0.007316755596105508	protein_coding	Leucine-rich repeat protein kinase family protein		Leucine-rich repeat protein kinase family protein
AT3G12780	-0.3952351091731595	4.017114806113647e-6	1.8703929998768542e-4	-0.5162759470146389	7.116448011532217e-5	0.003418455782538584	1.6052670751826892	3.1899191567682345e-5	0.0014852456922346644	-2.46443546852493	2.012521062070811e-4	0.009649455520533473	-4.526487782593697	4.949968692561444e-5	0.0024531094846343016	-3.4255576280179856	0.004271899393508366	0.2327942650179958	1.788405561029471	5.139178607251546e-6	2.546878287053323e-4	1.3746187874387819	5.802629905174864e-4	0.018215275846269884	-1.4977199732443511	1.1037310488314659e-7	5.969391363867209e-6	6.565928639945086	8.965661372407289e-5	0.00431503644290107	0.7673829585610182	1.3575076761804703e-5	7.134799814228315e-4	1.8539121730203654	1.356757771746775e-4	0.007316755596105508	protein_coding	phosphoglycerate kinase 1	nuclear phosphoglycerate kinase (PGK1)	phosphoglycerate kinase 1 (PGK1)
AT4G04040	0.8639737816209714	4.087850083471641e-6	1.8985334972052928e-4	1.763913068783208	7.129639851157436e-5	0.003418455782538584	0.7755259098106668	3.208046686757397e-5	0.0014899235468622894	-0.987889255103083	2.010974968672675e-4	0.009649455520533473	-1.7078387309061513	5.014009462640664e-5	0.002478587801116449	-0.8746838293958847	0.00443838174134623	0.2327942650179958	1.5091258668324352	5.302832321110854e-6	2.6213623249823805e-4	1.1981558111211101	5.87002594381169e-4	0.018380426324313127	-1.9667555284657297	1.1522312301536446e-7	6.175563048282319e-6	-2.4531528494114974	9.079767685685982e-5	0.004353485589345911	-0.6413777059801824	1.3727755213418685e-5	7.183191539981007e-4	-1.0005146541175343	1.3602900579504245e-4	0.007316755596105508	protein_coding	Phosphofructokinase family protein		maternal effect embryo arrest 51 (MEE51)
AT3G02080	-0.4300539908556354	4.2299273186077946e-6	1.959582912072626e-4	-0.34234917866980197	7.185183889035467e-5	0.0034364315408992488	-0.6389304789059407	3.228241889125422e-5	0.0014922669051908638	1.4636937662253602	2.0286077062037374e-4	0.009702147660198024	-1.263108299654079	5.119385379932174e-5	0.0025230799177288973	-1.2643857946299368	0.004246425404187259	0.2327942650179958	-0.6227199606358523	5.700429971928806e-6	2.806275557326846e-4	1.1296590890968674	5.909645171856887e-4	0.01845798973149572	-1.4762720051907503	1.1527298838000968e-7	6.175563048282319e-6	-0.7898357815970969	9.138316054861679e-5	0.004370548897092765	-0.3646432986327476	1.3736175625390096e-5	7.183191539981007e-4	2.8646559091208785	1.3600302681087353e-4	0.007316755596105508	protein_coding	Ribosomal protein S19e family protein		Ribosomal protein S19e family protein
AT1G10320	1.844778435786869	4.411988939428802e-6	2.0388033099044675e-4	0.5400864800201016	7.336142771227948e-5	0.0034910869412580997	1.8747172851479776	3.229279179797997e-5	0.0014922669051908638	0.2992229357699799	2.0411422171052557e-4	0.009737629599648757	0.9785842834473879	5.129726813624612e-5	0.0025230799177288973	-2.37376281189292	0.00449472051184022	0.2327942650179958	1.0186880644509237	5.705497821011015e-6	2.806275557326846e-4	0.9554523002078772	6.078223799377819e-4	0.01893694236843751	-0.8992356676493068	1.1476697880643267e-7	6.175563048282319e-6	3.1622994707951553	9.225041251015432e-5	0.004400968927646084	1.3003416012360431	1.3922576392388274e-5	7.246004034571639e-4	-0.9151396071947758	1.367526252041894e-4	0.0073366583837616	protein_coding	Zinc finger C-x8-C-x5-C-x3-H type family protein		Zinc finger C-x8-C-x5-C-x3-H type family protein
AT1G78240	0.6582640960612904	4.63026200417752e-6	2.1343192708256277e-4	-0.6466514742320146	7.334222884600153e-5	0.0034910869412580997	-0.5134643016341012	3.2545572943079435e-5	0.0015001881848112466	-0.7809314349131924	2.0625332017391688e-4	0.009790603365362862	0.9382095899781282	5.285390663460888e-5	0.002593144794260498	-0.843285206325733	0.004515468968646393	0.2327942650179958	-0.39274096915069856	5.790887630195729e-6	2.839510744266569e-4	0.8297899425608806	6.103246151185964e-4	0.01896736322634818	-0.6007481662732028	1.1539873023044602e-7	6.175563048282319e-6	1.537166673860318	9.343570924469835e-5	0.004446371813682083	-1.932318124056824	1.3925919443754652e-5	7.246004034571639e-4	-0.6277800133878303	1.390216441417395e-4	0.00743974328624519	protein_coding	S-adenosyl-L-methionine-dependent methyltransferases superfamily protein	Encodes TSD2 (TUMOROUS SHOOT DEVELOPMENT2), a putative methyltransferase with an essential role in cell adhesion and coordinated plant development.	TUMOROUS SHOOT DEVELOPMENT 2 (TSD2)
AT1G75240	0.8675609774213664	4.660874853994672e-6	2.1430725824926128e-4	-0.3449332542645393	7.405344971892584e-5	0.0035152304623435244	-0.3994100805544914	3.281700976407101e-5	0.0015089277457105768	0.7167394323116452	2.0601800310607893e-4	0.009790603365362862	-1.161537490802007	5.306032010503986e-5	0.0025967800051406665	-0.8985455414218835	0.004268093855905939	0.2327942650179958	-0.5540713800730578	5.802006667265703e-6	2.839510744266569e-4	1.137459891682815	6.300609014113837e-4	0.01948534373038012	-0.8591286562389491	1.1790220625564164e-7	6.293802062614127e-6	1.0114295988806452	9.423933124122793e-5	0.004462302662131277	-1.5468799670573112	1.4683054183681069e-5	7.583087015507546e-4	-0.6863783845389969	1.4089572863007193e-4	0.007521231838043191	protein_coding	homeobox protein 33	Encodes a zinc finger-homeodomain transcription factor ZHD5. Nuclear import and DNA binding of the ZHD5 transcription factor is modulated by a competitive peptide inhibitor MIF1 (AT1G74660).	homeobox protein 33 (HB33)
AT5G26850	0.6328487586325353	4.677979635633176e-6	2.1455867791493656e-4	-0.6846151507347731	7.592734303661797e-5	0.003595216354980157	1.4184924155441396	3.372318014435635e-5	0.001546736307218016	0.6955090286890686	2.0986025612015975e-4	0.009937039739420997	-1.0854391879298513	5.3534525683490816e-5	0.002613470314772406	0.47523508212574994	0.004478297024448177	0.2327942650179958	2.0161776922788355	5.834486460664322e-6	2.8483034027496844e-4	1.3961421676948649	6.301269551615162e-4	0.01948534373038012	0.9620982374498556	1.1874652524634226e-7	6.3231047746845824e-6	2.6215166022519982	9.416963347739009e-5	0.004462302662131277	6.761524981290998	1.4663537547349125e-5	7.583087015507546e-4	-2.2980011216515916	1.414686702074931e-4	0.007533030732491536	protein_coding	Uncharacterized protein		Uncharacterized protein
AT5G28290	1.2366935447409522	4.700983373169772e-6	2.1507873805087901e-4	-0.46084713992774584	7.95620986656103e-5	0.003757976546153578	-0.3668887586055432	3.4237800120913905e-5	0.0015664430735221105	0.5337497001691716	2.1040106911142023e-4	0.009937926428128744	-2.9070695260948556	5.37269265582481e-5	0.0026163546742074915	-0.23174562189175554	0.004420226621367094	0.2327942650179958	1.9907177860104945	5.863652128863561e-6	2.8554385366984464e-4	-0.48283134597860095	6.334022137538967e-4	0.019538022131947122	-1.1954607907873318	1.2139764111028034e-7	6.448233016393699e-6	-2.7831996657898785	9.581678828186257e-5	0.004514536051844689	0.9280095197768728	1.4647022814457098e-5	7.583087015507546e-4	1.308859308132224	1.4491192546230863e-4	0.007697232447757266	protein_coding	NIMA-related kinase 3	Encodes AtNek3, a member of the NIMA-related serine/threonine kinases (Neks) that have been linked to cell-cycle regulation in fungi and mammals. Plant Neks might be involved in plant development processes.	NIMA-related kinase 3 (NEK3)
AT4G36190	1.0862229651170459	4.781794543586832e-6	2.1769562418433089e-4	-0.5069061797541987	8.108317452544024e-5	0.0038109092026956913	2.1138158891236	3.440985958768877e-5	0.0015704182947470435	-0.8832982848131399	2.1139890413459495e-4	0.009960341931193106	-0.4470281277438445	5.421365982117488e-5	0.0026335224603726663	-1.220858516759804	0.00431130462632052	0.2327942650179958	1.1516939334970075	5.904701541235857e-6	2.868311082840438e-4	0.588209901906131	6.408364910117455e-4	0.019673169592578685	-0.9755601956519914	1.2255553104982642e-7	6.4936230139915456e-6	-0.6121994556047209	9.578731351957122e-5	0.004514536051844689	-0.460209799240851	1.4833572930655485e-5	7.641860232815164e-4	-0.8026321278274944	1.4664022682867178e-4	0.007769754196768684	protein_coding	Serine carboxypeptidase S28 family protein		Serine carboxypeptidase S28 family protein
AT5G20250	0.5236872475604967	4.779462652302206e-6	2.1769562418433089e-4	0.6149927865719621	8.090052465060237e-5	0.0038109092026956913	-0.6255555668098297	3.4987107339627e-5	0.0015928204571062782	0.9190924023229516	2.1248592742792699e-4	0.009986838589112569	2.3941032850905732	5.436049397619748e-5	0.0026341350476120386	-2.8649213521329098	0.004410358521477899	0.2327942650179958	1.5920272605508488	5.939967486939724e-6	2.8783175785479525e-4	1.4174065658361243	6.409487317990802e-4	0.019673169592578685	-1.0764489285655554	1.241142066576786e-7	6.559972117813007e-6	1.703436145933185	9.605571280508769e-5	0.004514618501839121	2.3825283034599734	1.5230427741419524e-5	7.826935619312705e-4	-2.5847439864572683	1.5414174066221952e-4	0.008147057038556718	protein_coding	Raffinose synthase family protein	encodes a member of glycosyl hydrolase family 36. Expression is induced within 3 hours of dark treatment, in senescing leaves and treatment with exogenous photosynthesis inhibitor. Induction of gene expression was suppressed in excised leaves supplied with sugar. The authors suggest that the gene's expression pattern is responding to the level of sugar in the cell.	DARK INDUCIBLE 10 (DIN10)
AT3G06220	2.3543133503962927	4.910071381721325e-6	2.2298496585265466e-4	-0.30672537904456487	8.376076540771732e-5	0.003927059530876599	1.188825923017282	3.594666189930037e-5	0.001632474266254434	0.5685913015778732	2.134501534955157e-4	0.010007447467456014	-1.762475732027774	5.459700814656582e-5	0.002639079519399887	-2.545174447258951	0.004246051711843767	0.2327942650179958	1.1127390043059073	6.016961419514881e-6	2.908445021132501e-4	1.0097643226532633	6.464958945736263e-4	0.019794557796661942	-1.4697430900016153	1.2618902716173412e-7	6.6532076734583264e-6	-0.38537651247433996	9.827016195274777e-5	0.004607321509287078	0.7413486211617077	1.5500462422617214e-5	7.946086807929362e-4	-0.9676234061201986	1.5601605970354786e-4	0.008225812251266368	protein_coding	AP2/B3-like transcriptional factor family protein		AP2/B3-like transcriptional factor family protein
AT3G21055	-0.4610474226673264	4.954583273631522e-6	2.2445357837645703e-4	-1.6825755431012266	8.445984820422844e-5	0.003950106168470488	-0.4855608371030979	3.784930182480053e-5	0.0017142028434435114	1.1496944863002678	2.148746716340542e-4	0.010049482492762215	1.9381972512791825	5.542184346445216e-5	0.0026723677591888786	-1.507365236219361	0.004436068183579085	0.2327942650179958	1.3754174399821284	6.168855659611068e-6	2.974540351839489e-4	-0.9655334978431093	6.534882537014862e-4	0.019910569808243076	-1.2437525976986596	1.2777616766035675e-7	6.720335736947412e-6	1.7378157162896504	1.0088757359644897e-4	0.0047184151435095975	-1.726795387555513	1.5758042063915614e-5	8.03593401132854e-4	-0.4526855027268644	1.5722725113148265e-4	0.008269303532482845	protein_coding	photosystem II subunit T	Encodes photosystem II 5 kD protein subunit PSII-T. This is a nuclear-encoded gene (PsbTn) which also has a plastid-encoded paralog (PsbTc).	photosystem II subunit T (PSBTN)
AT1G12900	-0.37804640310496274	5.066489824181556e-6	2.2874277489080524e-4	1.0128989295861726	8.725560806376128e-5	0.00407085906738651	0.9613618050326332	3.7932246454330877e-5	0.0017142028434435114	0.7299826127659991	2.1685692501596768e-4	0.01009259551999742	1.0216582705687114	5.594950465609121e-5	0.0026911986001857597	0.415361410718805	0.004284078941748859	0.2327942650179958	1.471705487988489	6.318062962747478e-6	3.039019255978413e-4	-7.916918878618063	6.530174855629127e-4	0.019910569808243076	2.527726301425184	1.2846955923484904e-7	6.740243590640144e-6	0.9923240143054068	1.0302671715732442e-4	0.004806650885023702	-1.1807078360811543	1.5830168378632112e-5	8.03593401132854e-4	-0.5961267065298247	1.5787930215792697e-4	0.008283245936256336	protein_coding	glyceraldehyde 3-phosphate dehydrogenase A subunit 2		glyceraldehyde 3-phosphate dehydrogenase A subunit 2 (GAPA-2)
AT1G63420	1.2625385398716762	5.07407500435727e-6	2.2874277489080524e-4	4.158507804880972	8.841983432511565e-5	0.004115089355448842	-0.5426440882902243	3.872809359125004e-5	0.0017458889722138586	0.600994022637924	2.164533071154533e-4	0.01009259551999742	2.7672891926161935	5.779055401877477e-5	0.00277295751251456	-1.7840774002614066	0.004177085382493007	0.2327942650179958	-0.6398368491535609	6.401325711066659e-6	3.0715407598944544e-4	0.6493175921890112	6.598401698009442e-4	0.020054946578962195	-1.4598569129324073	1.3113724614736127e-7	6.863383596651382e-6	-0.6508435685068498	1.0460764982687173e-4	0.004868475829962111	2.0684876672016017	1.5797064224862632e-5	8.03593401132854e-4	-0.8496236635912506	1.6074682187433388e-4	0.008413072051447411	protein_coding	Arabidopsis thaliana protein of unknown function (DUF821)		CONTAINS InterPro DOMAIN/s: Lipopolysaccharide-modifying protein (InterPro:IPR006598), Protein of unknown function DUF821, CAP10-like (InterPro:IPR008539)
AT3G61250	1.295377064293899	5.145659274305789e-6	2.308410357655721e-4	4.115147669642211	8.866342379239152e-5	0.004116361638751641	3.358350019248894	3.890186287056813e-5	0.0017494452380671587	-0.9631572794187115	2.1984494959159865e-4	0.010206703940185562	-1.4052030226927124	5.877708000379645e-5	0.002813415109937818	-0.6425496753633702	0.004311416558407656	0.2327942650179958	-0.6358723713200651	6.457014303226773e-6	3.0907050170933027e-4	-0.9096218417036503	6.652407224138143e-4	0.02016977419591738	-1.267272059453437	1.3147077175694124e-7	6.864056927388011e-6	1.2216318825828745	1.0572641624476855e-4	0.004908542276144316	-2.1799378094349016	1.578647782923334e-5	8.03593401132854e-4	-0.5183987654117758	1.6229887303857493e-4	0.008473584576253012	protein_coding	myb domain protein 17	LATE MERISTEM IDENTITY2 (LMI2) is a target of the meristem identity regulator LEAFY (LFY). Has a role in the meristem identity transition from vegetative growth to flowering. Member of the R2R3 factor gene family.	myb domain protein 17 (MYB17)
AT5G12120	-0.9662538716641849	5.143556238766381e-6	2.308410357655721e-4	-0.27667812221162447	8.976523963556542e-5	0.004157375514508487	-0.5958673897474728	3.981060135183678e-5	0.0017856699661496617	1.3332244054140832	2.2210106130507722e-4	0.010286359372122007	-0.8526779508846202	5.919974979018721e-5	0.002826752042901275	-3.6623218524974863	0.004457103243792616	0.2327942650179958	-0.7239295259563846	6.4903316042599114e-6	3.0990938621314055e-4	1.2481166268689075	6.748373298517574e-4	0.020347037544341702	-0.9692125304337809	1.3662012302098676e-7	7.115548305078449e-6	5.302321800458378	1.0703681630815738e-4	0.0049369739924914465	-0.7175728050330277	1.5999459311883802e-5	8.102110624288018e-4	3.6440181109831307	1.6279060518482584e-4	0.008478578332326963	protein_coding	Ubiquitin-associated/translation elongation factor EF1B protein		Ubiquitin-associated/translation elongation factor EF1B protein
AT4G21280	-0.42694430116131526	5.183637650911141e-6	2.3198036652305736e-4	1.263481323508607	9.199989688886175e-5	0.0042500220298947455	-0.8481250340367312	3.9901075282224786e-5	0.0017856699661496617	1.204620352356531	2.277701265525517e-4	0.010497831377549205	-1.1284024343120547	6.0573450019346295e-5	0.002885325137450658	-3.6649155014111807	0.004400949556162963	0.2327942650179958	-0.7547605398106726	6.5872339564436625e-6	3.137729766873953e-4	-0.45152009161192574	6.761215229739448e-4	0.020347037544341702	-0.9349467347773518	1.4806181927116968e-7	7.692745881841404e-6	-1.8841382438353937	1.0683428737165176e-4	0.0049369739924914465	-1.4029986326848216	1.6500366237288144e-5	8.335488410113547e-4	-0.5446454607573692	1.6689255624340634e-4	0.00867112150229698	protein_coding	photosystem II subunit QA	Encodes the PsbQ subunit of the oxygen evolving complex of photosystem II.	photosystem II subunit QA (PSBQA)
AT4TE32060	3.1280096901424885	5.259531122086415e-6	2.3480686399280707e-4	-0.46500833181861967	9.231991125241383e-5	0.0042500220298947455	-0.32964201765481876	4.000356438857874e-5	0.0017859218406697695	0.7652390033290712	2.2769094915148878e-4	0.010497831377549205	-3.097365047624151	6.078008469556951e-5	0.0028881577776042416	-3.5701294776346586	0.004452222569898407	0.2327942650179958	0.9059525946289217	6.631206057072525e-6	3.151027091284463e-4	-0.8468561534731032	6.767521439757517e-4	0.020347037544341702	-0.9032632216987146	1.5162516736014944e-7	7.858809521819272e-6	3.1210098703388525	1.0711690354079157e-4	0.0049369739924914465	1.4621544813467648	1.6712834570929537e-5	8.402034442626968e-4	-2.2001268079418783	1.6860482953936798e-4	0.0087388740462947	NA	NA	NA	NA	NA	4	5144	TRUE	7359463	7364607	META1	LTR/Copia	RdDM
AT1G04050	1.9933154758167426	5.3034907369950956e-6	2.3619749325776707e-4	5.338602202280506	9.243546731685972e-5	0.0042500220298947455	-0.5735478757845024	4.1607234455418116e-5	0.0018514233988102544	-1.0569385457405227	2.2913814186829875e-4	0.010535373261988085	-0.7349836204530512	6.106632650517354e-5	0.0028947503808309924	-2.7046540761524756	0.004307605223962058	0.2327942650179958	0.8900929428282164	6.7038100488553255e-6	3.1778326620479657e-4	0.9308193149099692	6.776344254973425e-4	0.020347037544341702	1.388455920605144	1.5796767370535383e-7	8.16776817231112e-6	0.8447306919663614	1.0802412251620097e-4	0.004966761285255762	-2.0875943717692693	1.6677562685022077e-5	8.402034442626968e-4	-0.5587171308562227	1.6942964433139913e-4	0.008760412962700312	protein_coding	homolog of SU(var)3-9 1	Encodes SUVR1, one of the four closely related Arabidopsis SUVR proteins that belong to the SU(VAR)3-9 subgroup of SET-domain proteins. Proteins containing the evolutionarily conserved SET domain are involved in regulation of eukaryotic gene expression and chromatin structure through their histone lysine methyltransferase (HMTase) activity. SUVR1, SUVR2 and SUVR4 proteins contain a novel domain a…	homolog of SU(var)3-9 1 (SUVR1)
AT1G30230	-0.3287692014900947	5.405601463848435e-6	2.4016501154322276e-4	-0.4595457882555707	9.561680962725504e-5	0.004385701135553734	1.5219015552950281	4.16715864251142e-5	0.0018514233988102544	2.0041730563677294	2.312481075673963e-4	0.010606765608543104	-1.5557159885457288	6.123964406020523e-5	0.0028959711197145245	-0.7443247580658825	0.004517914333364431	0.2327942650179958	-0.8920399990390954	6.729658890276241e-6	3.1823989330523187e-4	1.486376573963871	6.834419108124696e-4	0.02047196721279472	-1.4397930967884034	1.6008850679377126e-7	8.25748090705414e-6	0.8601345392936784	1.1052201972441658e-4	0.005069365410733179	-0.710027829589436	1.6882245222582155e-5	8.466751079942227e-4	-0.8665217412073832	1.7110624524119885e-4	0.008825783820802657	protein_coding	Glutathione S-transferase, C-terminal-like
AT1G28580	0.9530210612269394	5.445553137919865e-6	2.4077963730687402e-4	1.395827428323236	9.789650931530049e-5	0.004479471285617175	-0.43301516427881304	4.197756540235409e-5	0.0018605344973283767	0.3581150556459458	2.326752379376208e-4	0.010621778295607058	-1.1834874783146294	6.15554544454188e-5	0.0028969443489001052	-3.364170737939456	0.00447639263332974	0.2327942650179958	1.9869861906955781	6.8214764888671585e-6	3.218064329183125e-4	0.9009745466279839	6.854960437247285e-4	0.02048413778736082	-1.2147685506473913	1.6410806837419513e-7	8.444464691389473e-6	-1.1007949660618275	1.1179075035578746e-4	0.005115233012073111	-0.8334296612527528	1.776583060424343e-5	8.88846712418554e-4	6.283800839200058	1.7300932507119455e-4	0.008902494260754784	protein_coding	GDSL-like Lipase/Acylhydrolase superfamily protein		GDSL-like Lipase/Acylhydrolase superfamily protein
AT3G59480	2.2573600810431595	5.436836920633558e-6	2.4077963730687402e-4	-0.3437637005549531	1.0030489281860073e-4	0.004567712044981016	-0.4945415620029186	4.270877964518465e-5	0.001888404026613704	-2.714068255840982	2.326914394151901e-4	0.010621778295607058	1.1222667011579757	6.154360704617306e-5	0.0028969443489001052	0.6876495561096212	0.004404299035218786	0.2327942650179958	-0.5793155525546531	6.886643340499483e-6	3.2410162004149247e-4	-0.3754285519069165	6.907953217127685e-4	0.020543724029213936	-0.9383129439459358	1.6934739824414992e-7	8.693166443199697e-6	-3.4073044372571912	1.1235333166876251e-4	0.005128646686606461	-0.511578929207302	1.7883116304327044e-5	8.925690638895893e-4	-0.9062915060404015	1.7454143627025295e-4	0.008947420276638777	protein_coding	pfkB-like carbohydrate kinase family protein		pfkB-like carbohydrate kinase family protein
AT4G03210	0.35054578890923715	5.517530518693399e-6	2.433785351762414e-4	2.2922791806914815	1.0019802477013214e-4	0.004567712044981016	-0.5721761083663075	4.2939288704019096e-5	0.0018940540792457038	-0.5234287553493302	2.343868344091949e-4	0.010656361755634152	0.529689361226115	6.207816667435899e-5	0.002914555074125108	1.2614705350661517	0.004499231361406127	0.2327942650179958	-0.5774814813347842	6.932741671520947e-6	3.254905629272693e-4	1.6837637681320727	6.899356931153586e-4	0.020543724029213936	-0.8893618987367069	1.7277033823691947e-7	8.847659952869612e-6	-3.502576882668309	1.1421871790261902e-4	0.005201323672909936	-1.6583465971211415	1.796095003672614e-5	8.943092179769884e-4	-0.5490746748227802	1.747183815582084e-4	0.008947420276638777	protein_coding	xyloglucan endotransglucosylase/hydrolase 9	encodes a member of xyloglucan endotransglucosylase/hydrolases (XTHs) that catalyze the cleavage and molecular grafting of xyloglucan chains function in loosening and rearrangement of the cell wall. Gene is expressed in shoot apex region, flower buds, flower stalks and internodes bearing flowers.	xyloglucan endotransglucosylase/hydrolase 9 (XTH9)
AT4G18730	-0.4041514093570587	5.532412260585934e-6	2.4345254716153566e-4	2.0357814744033496	1.0489795488275859e-4	0.004765471530294296	1.677081631258121	4.388334273287311e-5	0.0019310765472761678	1.0566930738804976	2.3456871949622851e-4	0.010656361755634152	-1.0485736983382108	6.272441916522821e-5	0.002932643641360958	0.6120862925564104	0.004332231596014697	0.2327942650179958	2.163634320632919	6.982321292142519e-6	3.2703593164271343e-4	-0.5228511408715447	7.314839144381912e-4	0.02165018223900275	-1.136857990789491	1.803923222984133e-7	9.206260197161561e-6	0.6020048747088022	1.1808950688315218e-4	0.0053647583854911736	5.282892864481755	1.8144855813962186e-5	9.013099858138305e-4	-2.774312835429256	1.7851574064388023e-4	0.009120066692656087	protein_coding	ribosomal protein L16B	encodes a cytosolic ribosomal protein L16, which is a constituent of 60S large ribosomal complex. Gene is expressed in root and shoot apical meristems and in lateral root primordia. Expression in lateral root primordia is induced by auxin.	ribosomal protein L16B (RPL16B)
AT1G65070	1.11120937368972	5.81464368596899e-6	2.5424811452199036e-4	-0.624479263866056	1.0528167187412675e-4	0.0047715157717238155	1.0456244251836944	4.431651374745703e-5	0.0019454949535133636	1.1310120303409836	2.355598663035917e-4	0.010675909654973495	0.7134596602561543	6.284944450877154e-5	0.002932643641360958	0.348460874538264	0.004371319739105007	0.2327942650179958	1.4733811383657314	7.001054021844144e-6	3.2713258375878886e-4	-1.6447971032963762	7.30026525881536e-4	0.02165018223900275	2.5988718031720532	1.8063296658917384e-7	9.206260197161561e-6	-4.19426199564752	1.1849616090852592e-4	0.005370415292604264	1.9375134099407396	1.8360353914664096e-5	9.098429667283425e-4	-0.40783486116191103	1.7928082095025066e-4	0.009137345841097775	protein_coding	DNA mismatch repair protein MutS, type 2		DNA mismatch repair protein MutS, type 2
AT4G10060	0.8774703459343483	5.819107513194486e-6	2.5424811452199036e-4	-0.43312204864093345	1.0656179407712237e-4	0.0048180611645083716	-0.3204298695027068	4.485989361617424e-5	0.0019600159206043144	1.0575158505848485	2.3711970436766426e-4	0.010721077369687622	0.3637563994133208	6.291174384779431e-5	0.002932643641360958	0.33844305374240374	0.004194803333949425	0.2327942650179958	2.7574184812923304	7.090690977201293e-6	3.305339915144308e-4	-0.555194487936511	7.393358938298883e-4	0.02183060450403644	-0.5840279614043273	1.9819591184349587e-7	1.0077391185087583e-5	0.772486921394851	1.2324517044617848e-4	0.005572379618629471	-1.4510044063985459	1.8518092569367588e-5	9.154799540290917e-4	7.212762583694231	1.8024641410897135e-4	0.009161157257811126	protein_coding	Beta-glucosidase, GBA2 type family protein		Beta-glucosidase, GBA2 type family protein
AT4G19520	1.2960984386795849	5.814214342342354e-6	2.5424811452199036e-4	2.432235621767064	1.0767771822674574e-4	0.004856979541341481	4.732446613719218	4.485662457211325e-5	0.0019600159206043144	0.5063493414049751	2.44328365031763e-4	0.011020830399003811	0.9047788729976494	6.323918432095133e-5	0.00294092178269827	1.0591379303400363	0.004380600134228366	0.2327942650179958	0.9826200176395717	7.110731326778245e-6	3.306827068436565e-4	-0.901058140654124	7.514489605508236e-4	0.02203127836935681	-1.178119169800481	2.0939636396160564e-7	1.0621655371948177e-5	0.8616730809405032	1.240467262839949e-4	0.005593584623972112	-0.5414126442559772	1.8679167706026504e-5	9.212547807240038e-4	0.818958007609664	1.8060395976811618e-4	0.009161157257811126	protein_coding	disease resistance protein (TIR-NBS-LRR class) family		disease resistance protein (TIR-NBS-LRR class) family
AT1G31850	0.9634022050357232	5.933271186324918e-6	2.5798898028918534e-4	-0.34338285972598326	1.0973079111454237e-4	0.004903111757899798	0.5214519853006029	4.5672913007312276e-5	0.0019892401340762308	0.7030055869533106	2.4720769747537096e-4	0.011124346386391693	-1.1759459523978564	6.370123384617205e-5	0.002946704452793428	-3.07757948496736	0.004425353785346957	0.2327942650179958	-0.5450605410931163	7.174770772052014e-6	3.328720482305456e-4	1.473581878318876	7.482482996952278e-4	0.02203127836935681	-1.1102016554264833	2.107396369815511e-7	1.066452167665977e-5	1.777034227826709	1.245957384063134e-4	0.005593584623972112	-1.3172658351016844	1.877505380048903e-5	9.237947866420288e-4	-0.4325605535764808	1.8257547420276005e-4	0.009227493712279558	protein_coding	S-adenosyl-L-methionine-dependent methyltransferases superfamily protein		S-adenosyl-L-methionine-dependent methyltransferases superfamily protein
AT1G70620	0.8525151349142268	5.918902410937453e-6	2.5798898028918534e-4	-0.49472970082121787	1.0928620818089122e-4	0.004903111757899798	1.0906787021516606	4.585242743152176e-5	0.0019892401340762308	1.4309785703540143	2.595436662975378e-4	0.01165191907540951	2.8632457907855886	6.381398178023984e-5	0.002946704452793428	1.1453220960417463	0.00421016206571462	0.2327942650179958	-0.9766622989721789	7.436420533038745e-6	3.4419753056812586e-4	-0.3704019402424894	7.514397351844324e-4	0.02203127836935681	4.217370516421732	2.1566899939338536e-7	1.0888232549563224e-5	0.6227719400531228	1.2440188885912517e-4	0.005593584623972112	-1.5167972087753567	1.8962447335216272e-5	9.308146612921139e-4	-0.873047819474794	1.8277386405711167e-4	0.009227493712279558	protein_coding	cyclin-related		cyclin-related
AT3G23480	1.587189692436932	5.94670336386288e-6	2.5798898028918534e-4	4.89640358009028	1.0931708650323608e-4	0.004903111757899798	0.5997939008969291	4.574890734815914e-5	0.0019892401340762308	-1.3642219575535042	2.650506191432289e-4	0.011871149495038499	-1.2280263329382968	6.354930358326669e-5	0.002946704452793428	-2.634013742885279	0.004195232088112817	0.2327942650179958	2.2582518537758904	7.467787849142851e-6	3.448360859751258e-4	-0.6248518998879098	7.864495864922751e-4	0.02300318778749523	-1.43945587054511	2.2601378133532364e-7	1.138364941944456e-5	-3.420549531843481	1.265358266676874e-4	0.005667316377928069	-1.4861897062376246	1.9680362777602824e-5	9.637820952711707e-4	1.3730897701363713	1.8493469879986743e-4	0.00928378114958045	protein_coding	Cyclopropane-fatty-acyl-phospholipid synthase		Cyclopropane-fatty-acyl-phospholipid synthase
AT3G22120	-0.38123046985636894	5.961260255624558e-6	2.58013419232877e-4	-0.4295353854604142	1.0966060691945697e-4	0.004903111757899798	-0.6791525818349403	4.640441646549894e-5	0.002008461574626454	1.2273861243745097	2.667755483265251e-4	0.011920358127688746	-0.6733583842979237	6.440423348091204e-5	0.0029669790658753497	3.7236581345053663	0.004161503979461936	0.2327942650179958	-0.5062583975650757	7.506209475320994e-6	3.4579662195580873e-4	-0.6274118545575382	7.925213643869248e-4	0.023126368734023153	4.344133936227668	2.3508954298810703e-7	1.1812973608458731e-5	3.5849327418009946	1.2778870396528506e-4	0.0057099952581671385	1.9621123923022825	1.978086917010438e-5	9.664301174586443e-4	4.473776326806986	1.8518987904656882e-4	0.00928378114958045	protein_coding	cell wall-plasma membrane linker protein	cell wall-plasma membrane linker protein homolog (CWLP)	cell wall-plasma membrane linker protein (CWLP)
[truncated: 69,446 more rows]
[truncated: 2 more columns]

## Sheet: TPM
atg	T1_DAPI_R1	T1_DAPI_R2	T1_DAPI_R3	T1_DAPI_R4	T1_DAPI_R5	T1_DAPI_R6	T1_GFP_R1	T1_GFP_R2	T1_GFP_R3	T1_GFP_R4	T1_GFP_R5	T1_GFP_R6	T1_RFP_R1	T1_RFP_R2	T1_RFP_R3	T1_RFP_R4	T1_RFP_R5	T1_RFP_R6	T1_RFPGFP_R1	T1_RFPGFP_R2	T1_RFPGFP_R3	T1_RFPGFP_R4	T1_RFPGFP_R5	T1_RFPGFP_R6	T2_DAPI_R1	T2_DAPI_R2	T2_DAPI_R3	T2_DAPI_R4	T2_GFP_R1	T2_GFP_R2	T2_GFP_R3	T2_GFP_R4	T2_RFP_R1	T2_RFP_R2	T2_RFP_R3	T2_RFP_R4	T2_RFPGFP_R1	T2_RFPGFP_R2
AT1G01010	0.324309	0.467642	0.266753	0.103693	0.30761	0.113214	0.421712	1.518603	0.230475	0.083504	0.111606	0.302187	0	0	0.45267	0.713011	0	0.182015	0	0	0.21913	0.097141	0	0.111007	0.885927	0.989325	0.138772	0.614095	0.068753	0.761023	0.49272	0.262266	0.775313	0.398567	1.408732	0.250111	0.342869	1.323149
[truncated: 60,884 more rows]
