# Supplementary material for: Two ARGONAUTE proteins loaded with transposon-derived small RNAs are associated with the reproductive cell lineage in Arabidopsis
Source: Plant Cell. 2023 Dec 7;36(4):863–80. doi: 10.1093/plcell/koad295 (PMC10980394; doi:10.1093/plcell/koad295)
Supplement: koad295_Supplementary_Data [file koad295_supplementary_data.zip › tpc.23.00052Supplemental_Data_Set_S1.xlsx]

## Sheet: Supplemental Data Set S1
Supplemental Data Bradamante and Nguyen et al. (2023). Two ARGONAUTE proteins loaded with transposon-derived small RNAs are associated with the reproductive cell lineage in Arabidopsis. Plant Cell.
Supplemental Data Set S1. Enriched transposon superfamilies.
Enrich targets classified by superfamily
	superfamily	AGO5 D7	AGO9 D7	AGO5 D7	AGO9 D7	TE_over_genome
1	DNA	186	21	168	15	1829
2	DNA/En-Spm	192	177	45	25	941
3	DNA/Harbinger	55	25	21	21	379
4	DNA/HAT	36	36	21	25	1035
5	DNA/MuDR	366	292	119	94	5410
6	DNA/Pogo	1	2	2	5	344
7	LINE/L1	138	100	37	24	1366
8	LTR/Copia	102	132	52	32	1781
9	LTR/Gypsy	1335	624	573	78	4181
10	RathE1_cons	5	2	1	2	213
11	RathE2_cons	2	2	0	0	74
12	RathE3_cons	2	0	0	0	104
13	RC/Helitron	123	237	81	332	12945
14	Unassigned	1	4	0	1	129
15	SINE	26	21	13	9	131
16	LINE?	0	1	2	2	81
17	DNA/Mariner	0	0	0	0	151
18	DNA/Tc1	0	0	0	0	95
		2570	1676	1135	665	31189
Statistical analysis - Hypergeometric distribution
	superfamily	pValue_AGO5_D7	FoldChange_AGO5_D7	pValue_AGO9_D7	FoldChange_AGO9_D7	pValue_AGO5_D35	FoldChange_AGO5_D35	pValue_AGO9_D35	FoldChange_AGO9_D35
1	DNA	0.000356483	1.24011	7.26079e-23	-0.223717	3.2545e-29	2.53771	3.53582e-06	-0.410061
2	DNA/En-Spm	8.24201e-33	2.48642	5.43925e-50	3.51639	0.0118651	1.34188	0.0452937	1.2945
3	DNA/Harbinger	1.44326e-05	1.78843	0.0488865	1.27326	0.0161771	1.59091	5.04033e-05	2.71531
4	DNA/HAT	1.37173e-10	-0.433421	0.000946594	-0.664614	0.000832623	-0.583537	0.0673287	1.17705
5	DNA/MuDR	1.21747e-06	-0.823108	0.0263102	1.00767	1.31618e-11	-0.60941	0.00342059	-0.823428
6	DNA/Pogo	3.74426e-12	-0.0703525	9.77942e-07	-0.161819	0.000231852	-0.23895	0.115294	-0.815665
7	LINE/L1	0.00168383	1.234	0.000339866	1.37493	0.00986636	-0.763872	0.0500366	-0.857731
8	LTR/Copia	6.88991e-06	-0.701452	3.47813e-05	1.3889	0.0129856	-0.817285	0.042576	-0.868532
9	LTR/Gypsy	0	3.87695	1.30512e-142	2.78114	3.03739e-207	3.77167	0.0206751	-0.885978
10	RathE1_cons	0.000218575	-0.340256	0.000550546	-0.260876	0.00293425	-0.256816	0.10836	-0.657487
11	RathE2_cons	0.0374158	-0.485432	0.146105	-0.744368	0.0641562	-0.366391	0.202553	-0.625343
12	RathE3_cons	0.00559171	-0.346737	0.00316952	-0.17723	0.0210312	-0.261708	0.105909	-0.446674
13	RC/Helitron	0	-0.11624	1.24702e-137	-0.342112	3.32234e-156	-0.174054	1.76989e-06	1.20639
14	Unassigned	0.000172862	-0.186705	0.0919815	-0.715738	0.00829571	-0.211379	0.174037	-0.72155
15	SINE	1.45152e-05	2.48232	4.91477e-06	3.10153	0.000700067	2.91447	0.00151736	3.55309
16	LINE?	0.00093505	-0.147998	0.0522784	-0.453883	0.229568	-1.00534	0.268765	1.71588
17	DNA/Mariner	2.22021e-06	-0.0798408	0.000233783	-0.122429	0.00365637	-0.180785	0.0382994	-0.308558
18	DNA/Tc1	0.000279538	-0.126415	0.00521907	-0.193846	0.0293918	-0.286243	0.12866	-0.488549
