# Supplementary material for: Two ARGONAUTE proteins loaded with transposon-derived small RNAs are associated with the reproductive cell lineage in Arabidopsis
Source: Plant Cell. 2023 Dec 7;36(4):863–80. doi: 10.1093/plcell/koad295 (PMC10980394; doi:10.1093/plcell/koad295)
Supplement: koad295_Supplementary_Data [file koad295_supplementary_data.zip › tpc.23.00052Supplemental_Data_Set_S2.xlsx]

## Sheet: Supplemental Data Set S2
Supplemental Data Bradamante and Nguyen et al. (2023). Two ARGONAUTE proteins loaded with transposon-derived small RNAs are associated with the reproductive cell lineage in Arabidopsis. Plant Cell.
Supplemental Data Set S2. Cell cycle–related genes.
pairwise_comparison	atg	symbol	log2FoldChange	pvalue	padj	gene_description
T1_GFP_vs_T1_DAPI	AT1G04050	SDG13	1.99332	5.3e-06	0.0002362	homolog of SU(var)3-9 1 (SUVR1); FUNCTIONS IN: zinc ion binding, histone-lysine N-methyltransferase activity; INVOLVED IN: chromatin modification; LOCATED IN: nucleolus; EXPRESSED IN: 21 plant structures; EXPRESSED DURING: 14 growth stages; CONTAINS InterPro DOMAIN/s: SET domain (InterPro:IPR001214), WIYLD domain (InterPro:IPR018848), Pre-SET zinc-binding sub-group (InterPro:IPR003606), Pre-SET d…
T1_GFP_vs_T1_DAPI	AT1G14750	SDS	1.61378	0.0301152	0.187153	SOLO DANCERS (SDS); FUNCTIONS IN: cyclin-dependent protein kinase activity; INVOLVED IN: chiasma assembly, regulation of cell cycle, double-strand break repair via homologous recombination; LOCATED IN: nucleus, chloroplast; EXPRESSED IN: shoot apex, flower, seed; EXPRESSED DURING: F mature embryo stage, petal differentiation and expansion stage, E expanded cotyledon stage; CONTAINS InterPro DOMAI…
T1_GFP_vs_T1_DAPI	AT1G15720	TRFL5	-1.13345	0.040378	0.226289	TRF-like 5 (TRFL5); FUNCTIONS IN: DNA binding, sequence-specific DNA binding transcription factor activity; INVOLVED IN: regulation of transcription; EXPRESSED IN: 12 plant structures; EXPRESSED DURING: 7 growth stages; CONTAINS InterPro DOMAIN/s: SANT, DNA-binding (InterPro:IPR001005), Homeodomain-like (InterPro:IPR009057), Myb, DNA-binding (InterPro:IPR014778), HTH transcriptional regulator, My…
T1_GFP_vs_T1_DAPI	AT1G58460	NA	-3.16059	0.0276491	NA	unknown protein; Has 35 Blast hits to 35 proteins in 8 species: Archae - 0; Bacteria - 0; Metazoa - 0; Fungi - 0; Plants - 35; Viruses - 0; Other Eukaryotes - 0 (source: NCBI BLink).
T1_GFP_vs_T1_DAPI	AT1G68470	NA	1.06937	0.0116658	0.0996265	Exostosin family protein; FUNCTIONS IN: catalytic activity; INVOLVED IN: biological_process unknown; LOCATED IN: membrane; EXPRESSED IN: 18 plant structures; EXPRESSED DURING: 13 growth stages; CONTAINS InterPro DOMAIN/s: Exostosin-like (InterPro:IPR004263); BEST Arabidopsis thaliana protein match is: Exostosin family protein (TAIR:AT2G20370.1); Has 782 Blast hits to 782 proteins in 34 species: A…
T1_GFP_vs_T1_DAPI	AT2G04660	APC2	1.16584	0.0146467	0.115359	anaphase-promoting complex/cyclosome 2 (APC2); FUNCTIONS IN: ubiquitin-protein ligase activity, ubiquitin protein ligase binding; INVOLVED IN: ubiquitin-dependent protein catabolic process; LOCATED IN: ubiquitin ligase complex; EXPRESSED IN: 12 plant structures; EXPRESSED DURING: 6 growth stages; CONTAINS InterPro DOMAIN/s: Cullin homology (InterPro:IPR016158), Anaphase promoting complex subunit …
T1_GFP_vs_T1_DAPI	AT2G20515	NA	1.47361	0.00091118	0.0154782	unknown protein; FUNCTIONS IN: molecular_function unknown; INVOLVED IN: biological_process unknown; LOCATED IN: endomembrane system; EXPRESSED IN: 16 plant structures; EXPRESSED DURING: 7 growth stages; Has 71 Blast hits to 71 proteins in 14 species: Archae - 0; Bacteria - 0; Metazoa - 0; Fungi - 0; Plants - 71; Viruses - 0; Other Eukaryotes - 0 (source: NCBI BLink).
T1_GFP_vs_T1_DAPI	AT2G22490	ATCYCD2;1	1.05505	0.0148788	0.116242	Cyclin D2;1 (CYCD2;1); FUNCTIONS IN: protein binding, cyclin-dependent protein kinase regulator activity; INVOLVED IN: G1 phase of mitotic cell cycle, regulation of cell cycle, response to sucrose stimulus; LOCATED IN: nucleus; EXPRESSED IN: 22 plant structures; EXPRESSED DURING: 14 growth stages; CONTAINS InterPro DOMAIN/s: Cyclin, C-terminal (InterPro:IPR004367), Cyclin D (InterPro:IPR015451), …
T1_GFP_vs_T1_DAPI	AT2G36010	ATE2FA	1.18966	0.0283097	0.179805	E2F transcription factor 3 (E2F3); FUNCTIONS IN: DNA binding, sequence-specific DNA binding transcription factor activity; INVOLVED IN: regulation of transcription, DNA-dependent; LOCATED IN: transcription factor complex, chloroplast; EXPRESSED IN: 19 plant structures; EXPRESSED DURING: 11 growth stages; CONTAINS InterPro DOMAIN/s: Winged helix-turn-helix transcription repressor DNA-binding (Inte…
T1_GFP_vs_T1_DAPI	AT3G02120	NA	-3.26387	0.00066548	0.0120414	hydroxyproline-rich glycoprotein family protein; Has 21 Blast hits to 21 proteins in 9 species: Archae - 0; Bacteria - 0; Metazoa - 0; Fungi - 0; Plants - 21; Viruses - 0; Other Eukaryotes - 0 (source: NCBI BLink).
T1_GFP_vs_T1_DAPI	AT3G20015	NA	-1.14983	0.0161447	0.12321	Eukaryotic aspartyl protease family protein; FUNCTIONS IN: aspartic-type endopeptidase activity; INVOLVED IN: proteolysis; LOCATED IN: endomembrane system; EXPRESSED IN: 20 plant structures; EXPRESSED DURING: 12 growth stages; CONTAINS InterPro DOMAIN/s: Peptidase aspartic (InterPro:IPR021109), Peptidase aspartic, catalytic (InterPro:IPR009007), Peptidase A1 (InterPro:IPR001461); BEST Arabidopsis…
T1_GFP_vs_T1_DAPI	AT3G24450	NA	2.02988	4.64e-13	1.11e-10	Heavy metal transport/detoxification superfamily protein ; FUNCTIONS IN: copper ion binding, metal ion binding; INVOLVED IN: copper ion transport, metal ion transport; LOCATED IN: endomembrane system; EXPRESSED IN: 15 plant structures; EXPRESSED DURING: 8 growth stages; CONTAINS InterPro DOMAIN/s: Heavy metal transport/detoxification protein (InterPro:IPR006121); BEST Arabidopsis thaliana protein…
T1_GFP_vs_T1_DAPI	AT3G60670	NA	1.35742	0.0238847	0.160784	PLATZ transcription factor family protein; CONTAINS InterPro DOMAIN/s: Protein of unknown function DUF597 (InterPro:IPR006734); BEST Arabidopsis thaliana protein match is: PLATZ transcription factor family protein (TAIR:AT2G12646.1); Has 407 Blast hits to 407 proteins in 26 species: Archae - 0; Bacteria - 0; Metazoa - 0; Fungi - 0; Plants - 407; Viruses - 0; Other Eukaryotes - 0 (source: NCBI BLi…
T1_GFP_vs_T1_DAPI	AT4G03270	CYCD6;1	-1.49362	0.0101025	0.0908631	Cyclin D6;1 (CYCD6;1); FUNCTIONS IN: cyclin-dependent protein kinase activity; INVOLVED IN: regulation of cell cycle; LOCATED IN: nucleus; EXPRESSED IN: 11 plant structures; EXPRESSED DURING: F mature embryo stage, 4 leaf senescence stage, petal differentiation and expansion stage, E expanded cotyledon stage, D bilateral stage; CONTAINS InterPro DOMAIN/s: Cyclin, C-terminal (InterPro:IPR004367), …
T1_GFP_vs_T1_DAPI	AT4G20390	NA	-2.40218	0.0306861	NA	Uncharacterised protein family (UPF0497); CONTAINS InterPro DOMAIN/s: Uncharacterised protein family UPF0497, trans-membrane plant (InterPro:IPR006702), Uncharacterised protein family UPF0497, trans-membrane plant subgroup (InterPro:IPR006459); BEST Arabidopsis thaliana protein match is: Uncharacterised protein family (UPF0497) (TAIR:AT5G44550.1); Has 1807 Blast hits to 1807 proteins in 277 speci…
T1_GFP_vs_T1_DAPI	AT4G22130	SRF8	1.09674	3.19e-06	0.00015506	STRUBBELIG-receptor family 8 (SRF8); FUNCTIONS IN: protein serine/threonine kinase activity, protein kinase activity, kinase activity, ATP binding; INVOLVED IN: protein amino acid phosphorylation; LOCATED IN: plasma membrane; EXPRESSED IN: 22 plant structures; EXPRESSED DURING: 13 growth stages; CONTAINS InterPro DOMAIN/s: Serine/threonine-protein kinase domain (InterPro:IPR002290), Leucine-rich …
T1_GFP_vs_T1_DAPI	AT4G26140	BGAL12	1.00666	0.00484851	0.0537241	beta-galactosidase 12 (BGAL12); FUNCTIONS IN: cation binding, beta-galactosidase activity, hydrolase activity, hydrolyzing O-glycosyl compounds, catalytic activity; INVOLVED IN: lactose catabolic process, using glucoside 3-dehydrogenase, carbohydrate metabolic process, lactose catabolic process via UDP-galactose, lactose catabolic process; LOCATED IN: cell wall; EXPRESSED IN: 21 plant structures;…
T1_GFP_vs_T1_DAPI	AT4G30250	NA	1.41353	0.000331	0.00713796	P-loop containing nucleoside triphosphate hydrolases superfamily protein; FUNCTIONS IN: nucleoside-triphosphatase activity, ATPase activity, nucleotide binding, ATP binding; INVOLVED IN: biological_process unknown; LOCATED IN: endomembrane system; CONTAINS InterPro DOMAIN/s: ATPase, AAA+ type, core (InterPro:IPR003593), ATPase, AAA-type, core (InterPro:IPR003959); BEST Arabidopsis thaliana protei…
T1_GFP_vs_T1_DAPI	AT4G37650	SGR7	-1.60861	0.00040577	0.00842048	SHORT ROOT (SHR); CONTAINS InterPro DOMAIN/s: Transcription factor GRAS (InterPro:IPR005202); BEST Arabidopsis thaliana protein match is: GRAS family transcription factor (TAIR:AT3G49950.1); Has 2470 Blast hits to 2429 proteins in 304 species: Archae - 0; Bacteria - 4; Metazoa - 9; Fungi - 15; Plants - 2427; Viruses - 0; Other Eukaryotes - 15 (source: NCBI BLink).
T1_GFP_vs_T1_DAPI	AT4G39790	NA	1.41886	0.00505052	0.0553965	Protein of unknown function (DUF630 and DUF632); CONTAINS InterPro DOMAIN/s: Protein of unknown function DUF630 (InterPro:IPR006868), Protein of unknown function DUF632 (InterPro:IPR006867); BEST Arabidopsis thaliana protein match is: Protein of unknown function (DUF630 and DUF632) (TAIR:AT2G27090.1); Has 571 Blast hits to 465 proteins in 32 species: Archae - 0; Bacteria - 6; Metazoa - 2; Fungi -…
T1_GFP_vs_T1_DAPI	AT5G02220	SMR4	2.65334	0.0491163	NA	unknown protein; Has 30201 Blast hits to 17322 proteins in 780 species: Archae - 12; Bacteria - 1396; Metazoa - 17338; Fungi - 3422; Plants - 5037; Viruses - 0; Other Eukaryotes - 2996 (source: NCBI BLink).
T1_GFP_vs_T1_DAPI	AT5G57700	NA	1.04886	0.00347306	0.0423241	BNR/Asp-box repeat family protein; CONTAINS InterPro DOMAIN/s: Neuraminidase (InterPro:IPR011040), BNR repeat (InterPro:IPR002860); Has 764 Blast hits to 756 proteins in 302 species: Archae - 6; Bacteria - 617; Metazoa - 0; Fungi - 22; Plants - 42; Viruses - 0; Other Eukaryotes - 77 (source: NCBI BLink).
T1_GFP_vs_T1_DAPI	AT5G63540	ATRMI1	1.26749	0.0480507	0.249726	RECQ MEDIATED INSTABILITY 1 (RMI1); CONTAINS InterPro DOMAIN/s: Domain of unknown function DUF1767 (InterPro:IPR013894); BEST Arabidopsis thaliana protein match is: Domain of unknown function (DUF1767) (TAIR:AT5G19950.3); Has 297 Blast hits to 286 proteins in 91 species: Archae - 0; Bacteria - 10; Metazoa - 136; Fungi - 20; Plants - 89; Viruses - 0; Other Eukaryotes - 42 (source: NCBI BLink).
T1_RFP_vs_T1_DAPI	AT1G04050	SDG13	5.3386	9.24e-05	0.00425002	homolog of SU(var)3-9 1 (SUVR1); FUNCTIONS IN: zinc ion binding, histone-lysine N-methyltransferase activity; INVOLVED IN: chromatin modification; LOCATED IN: nucleolus; EXPRESSED IN: 21 plant structures; EXPRESSED DURING: 14 growth stages; CONTAINS InterPro DOMAIN/s: SET domain (InterPro:IPR001214), WIYLD domain (InterPro:IPR018848), Pre-SET zinc-binding sub-group (InterPro:IPR003606), Pre-SET d…
T1_RFP_vs_T1_DAPI	AT1G18650	PDCB3	1.30629	0.0308209	0.244652	plasmodesmata callose-binding protein 3 (PDCB3); CONTAINS InterPro DOMAIN/s: X8 (InterPro:IPR012946); BEST Arabidopsis thaliana protein match is: glucan endo-1,3-beta-glucosidase-like protein 3 (TAIR:AT5G08000.1); Has 1473 Blast hits to 1425 proteins in 72 species: Archae - 4; Bacteria - 6; Metazoa - 5; Fungi - 46; Plants - 1391; Viruses - 0; Other Eukaryotes - 21 (source: NCBI BLink).
T1_RFP_vs_T1_DAPI	AT1G50010	TUA2	1.09366	0.00068494	0.0198747	tubulin alpha-2 chain (TUA2); FUNCTIONS IN: structural constituent of cytoskeleton; INVOLVED IN: microtubule-based process, response to salt stress; LOCATED IN: tubulin complex, cytosol, cell wall, membrane; EXPRESSED IN: 26 plant structures; EXPRESSED DURING: 15 growth stages; CONTAINS InterPro DOMAIN/s: Alpha tubulin (InterPro:IPR002452), Tubulin (InterPro:IPR000217), Tubulin/FtsZ, GTPase domai…
T1_RFP_vs_T1_DAPI	AT1G63240	NA	-2.40405	0.0221132	0.201597	unknown protein; Has 460 Blast hits to 413 proteins in 106 species: Archae - 5; Bacteria - 12; Metazoa - 152; Fungi - 46; Plants - 43; Viruses - 2; Other Eukaryotes - 200 (source: NCBI BLink).
T1_RFP_vs_T1_DAPI	AT1G70210	ATCYCD1;1	1.51893	0.00421324	0.0717344	CYCLIN D1;1 (CYCD1;1); FUNCTIONS IN: cyclin-dependent protein kinase regulator activity; INVOLVED IN: G1 phase of mitotic cell cycle, regulation of cell cycle; LOCATED IN: nucleus; EXPRESSED IN: 23 plant structures; EXPRESSED DURING: 13 growth stages; CONTAINS InterPro DOMAIN/s: Cyclin, C-terminal (InterPro:IPR004367), Cyclin D (InterPro:IPR015451), Cyclin-like (InterPro:IPR011028), Cyclin-relate…
T1_RFP_vs_T1_DAPI	AT2G16850	PIP2;8	1.46171	0.00090988	0.0244071	plasma membrane intrinsic protein 2;8 (PIP2;8); FUNCTIONS IN: water channel activity; INVOLVED IN: transport, transmembrane transport; LOCATED IN: membrane; EXPRESSED IN: root, flower, cultured cell, leaf; CONTAINS InterPro DOMAIN/s: Major intrinsic protein, conserved site (InterPro:IPR022357), Aquaporin (InterPro:IPR012269), Major intrinsic protein (InterPro:IPR000425); BEST Arabidopsis thaliana…
T1_RFP_vs_T1_DAPI	AT2G32320	NA	1.07259	0.0188303	0.183026	tRNAHis guanylyltransferase; CONTAINS InterPro DOMAIN/s: tRNAHis guanylyltransferase (InterPro:IPR007537); BEST Arabidopsis thaliana protein match is: tRNAHis guanylyltransferase (TAIR:AT2G31580.1); Has 30201 Blast hits to 17322 proteins in 780 species: Archae - 12; Bacteria - 1396; Metazoa - 17338; Fungi - 3422; Plants - 5037; Viruses - 0; Other Eukaryotes - 2996 (source: NCBI BLink).
T1_RFP_vs_T1_DAPI	AT3G24450	NA	1.15746	1.32e-09	3.26e-07	Heavy metal transport/detoxification superfamily protein ; FUNCTIONS IN: copper ion binding, metal ion binding; INVOLVED IN: copper ion transport, metal ion transport; LOCATED IN: endomembrane system; EXPRESSED IN: 15 plant structures; EXPRESSED DURING: 8 growth stages; CONTAINS InterPro DOMAIN/s: Heavy metal transport/detoxification protein (InterPro:IPR006121); BEST Arabidopsis thaliana protein…
T1_RFP_vs_T1_DAPI	AT3G60670	NA	1.89606	0.0408181	0.28387	PLATZ transcription factor family protein; CONTAINS InterPro DOMAIN/s: Protein of unknown function DUF597 (InterPro:IPR006734); BEST Arabidopsis thaliana protein match is: PLATZ transcription factor family protein (TAIR:AT2G12646.1); Has 407 Blast hits to 407 proteins in 26 species: Archae - 0; Bacteria - 0; Metazoa - 0; Fungi - 0; Plants - 407; Viruses - 0; Other Eukaryotes - 0 (source: NCBI BLi…
T1_RFP_vs_T1_DAPI	AT4G16141	NA	1.28852	0.0281705	0.231931	GATA type zinc finger transcription factor family protein; FUNCTIONS IN: sequence-specific DNA binding, zinc ion binding, sequence-specific DNA binding transcription factor activity; INVOLVED IN: regulation of transcription, DNA-dependent; CONTAINS InterPro DOMAIN/s: Zinc finger, NHR/GATA-type (InterPro:IPR013088), Zinc finger, GATA-type (InterPro:IPR000679); BEST Arabidopsis thaliana protein mat…
T1_RFP_vs_T1_DAPI	AT4G34160	CYCD3	-1.53812	0.00161372	0.03746	CYCLIN D3;1 (CYCD3;1); CONTAINS InterPro DOMAIN/s: Cyclin, C-terminal (InterPro:IPR004367), Cyclin D (InterPro:IPR015451), Cyclin-like (InterPro:IPR011028), Cyclin-related (InterPro:IPR013763), Cyclin, N-terminal (InterPro:IPR006671), Cyclin (InterPro:IPR006670); BEST Arabidopsis thaliana protein match is: CYCLIN D3;2 (TAIR:AT5G67260.1); Has 3155 Blast hits to 3153 proteins in 309 species: Archae…
T1_RFP_vs_T1_DAPI	AT4G36180	NA	1.31189	0.00096221	0.0254738	Leucine-rich receptor-like protein kinase family protein; FUNCTIONS IN: protein serine/threonine kinase activity, kinase activity, ATP binding; INVOLVED IN: transmembrane receptor protein tyrosine kinase signaling pathway, protein amino acid phosphorylation; LOCATED IN: plasma membrane; EXPRESSED IN: 21 plant structures; EXPRESSED DURING: 13 growth stages; CONTAINS InterPro DOMAIN/s: Protein kina…
T1_RFP_vs_T1_DAPI	AT5G05180	NA	-1.30134	0.00892124	0.117686	unknown protein; BEST Arabidopsis thaliana protein match is: unknown protein (TAIR:AT3G10880.1); Has 1807 Blast hits to 1807 proteins in 277 species: Archae - 0; Bacteria - 0; Metazoa - 736; Fungi - 347; Plants - 385; Viruses - 0; Other Eukaryotes - 339 (source: NCBI BLink).
T1_RFP_vs_T1_DAPI	AT5G08530	CI51	1.89667	0.0161538	0.168107	51 kDa subunit of complex I (CI51); FUNCTIONS IN: 4 iron, 4 sulfur cluster binding, NAD or NADH binding, FMN binding, NADH dehydrogenase (ubiquinone) activity, oxidoreductase activity, acting on NADH or NADPH; INVOLVED IN: oxidation reduction, mitochondrial electron transport, NADH to ubiquinone; LOCATED IN: mitochondrion, mitochondrial respiratory chain complex I, respiratory chain complex I; EX…
T1_RFP_vs_T1_DAPI	AT5G12250	TUB6	-1.21808	0.0027489	0.0539993	beta-6 tubulin (TUB6); FUNCTIONS IN: structural constituent of cytoskeleton; INVOLVED IN: microtubule-based process, response to salt stress, response to cold; LOCATED IN: microtubule cytoskeleton, plasma membrane; EXPRESSED IN: 23 plant structures; EXPRESSED DURING: 13 growth stages; CONTAINS InterPro DOMAIN/s: Beta tubulin (InterPro:IPR002453), Tubulin (InterPro:IPR000217), Tubulin/FtsZ, GTPase…
T1_RFP_vs_T1_DAPI	AT5G15220	NA	2.40633	0.0455027	0.301322	Ribosomal protein L27 family protein; FUNCTIONS IN: structural constituent of ribosome; INVOLVED IN: translation; LOCATED IN: ribosome, intracellular; CONTAINS InterPro DOMAIN/s: Ribosomal protein L27 (InterPro:IPR001684), Ribosomal protein L27, conserved site (InterPro:IPR018261); BEST Arabidopsis thaliana protein match is: Ribosomal protein L27 family protein (TAIR:AT2G16930.3); Has 30201 Blast…
T1_RFP_vs_T1_DAPI	AT5G44340	TUB4	1.25555	0.00144564	0.0347008	tubulin beta chain 4 (TUB4); FUNCTIONS IN: structural constituent of cytoskeleton; INVOLVED IN: microtubule-based process, protein polymerization, microtubule-based movement; LOCATED IN: tubulin complex, cell wall; EXPRESSED IN: 26 plant structures; EXPRESSED DURING: 16 growth stages; CONTAINS InterPro DOMAIN/s: Beta tubulin (InterPro:IPR002453), Tubulin (InterPro:IPR000217), Tubulin/FtsZ, GTPase…
T1_RFP_vs_T1_DAPI	AT5G62690	TUB2	-1.40319	0.0348917	0.262619	tubulin beta chain 2 (TUB2); FUNCTIONS IN: structural molecule activity, GTP binding, GTPase activity; INVOLVED IN: response to cadmium ion, response to salt stress, response to cold; LOCATED IN: tubulin complex, nucleolus, cell wall, plasma membrane; EXPRESSED IN: 6 plant structures; EXPRESSED DURING: M germinated pollen stage; CONTAINS InterPro DOMAIN/s: Beta tubulin (InterPro:IPR002453), Tubul…
T1_RFPGFP_vs_T1_DAPI	AT1G71380	ATCEL3	-2.89722	0.0239606	NA	cellulase 3 (CEL3); FUNCTIONS IN: hydrolase activity, hydrolyzing O-glycosyl compounds, catalytic activity; INVOLVED IN: carbohydrate metabolic process; LOCATED IN: cell wall, plasma membrane, plant-type cell wall; EXPRESSED IN: 7 plant structures; EXPRESSED DURING: L mature pollen stage, M germinated pollen stage, 4 anthesis, petal differentiation and expansion stage; CONTAINS InterPro DOMAIN/s:…
T1_RFPGFP_vs_T1_DAPI	AT2G20515	NA	1.52453	0.00196656	0.0334188	unknown protein; FUNCTIONS IN: molecular_function unknown; INVOLVED IN: biological_process unknown; LOCATED IN: endomembrane system; EXPRESSED IN: 16 plant structures; EXPRESSED DURING: 7 growth stages; Has 71 Blast hits to 71 proteins in 14 species: Archae - 0; Bacteria - 0; Metazoa - 0; Fungi - 0; Plants - 71; Viruses - 0; Other Eukaryotes - 0 (source: NCBI BLink).
T1_RFPGFP_vs_T1_DAPI	AT2G22490	ATCYCD2;1	1.68486	0.018247	0.143029	Cyclin D2;1 (CYCD2;1); FUNCTIONS IN: protein binding, cyclin-dependent protein kinase regulator activity; INVOLVED IN: G1 phase of mitotic cell cycle, regulation of cell cycle, response to sucrose stimulus; LOCATED IN: nucleus; EXPRESSED IN: 22 plant structures; EXPRESSED DURING: 14 growth stages; CONTAINS InterPro DOMAIN/s: Cyclin, C-terminal (InterPro:IPR004367), Cyclin D (InterPro:IPR015451), …
T1_RFPGFP_vs_T1_DAPI	AT2G37390	NAKR2	-1.38638	0.0481704	0.2515	Chloroplast-targeted copper chaperone protein; FUNCTIONS IN: metal ion binding; INVOLVED IN: metal ion transport; LOCATED IN: cellular_component unknown; EXPRESSED IN: 12 plant structures; EXPRESSED DURING: 7 growth stages; CONTAINS InterPro DOMAIN/s: Heavy metal transport/detoxification protein (InterPro:IPR006121), Copper chaperone, chloroplast-targeted, predicted (InterPro:IPR016578); BEST Ara…
T1_RFPGFP_vs_T1_DAPI	AT3G15150	ATMMS21	-1.22974	0.0308637	0.195152	HIGH PLOIDY2 (HPY2); Has 268 Blast hits to 268 proteins in 104 species: Archae - 0; Bacteria - 0; Metazoa - 139; Fungi - 53; Plants - 46; Viruses - 0; Other Eukaryotes - 30 (source: NCBI BLink).
T1_RFPGFP_vs_T1_DAPI	AT3G20015	NA	1.70346	0.019482	0.148806	Eukaryotic aspartyl protease family protein; FUNCTIONS IN: aspartic-type endopeptidase activity; INVOLVED IN: proteolysis; LOCATED IN: endomembrane system; EXPRESSED IN: 20 plant structures; EXPRESSED DURING: 12 growth stages; CONTAINS InterPro DOMAIN/s: Peptidase aspartic (InterPro:IPR021109), Peptidase aspartic, catalytic (InterPro:IPR009007), Peptidase A1 (InterPro:IPR001461); BEST Arabidopsis…
T1_RFPGFP_vs_T1_DAPI	AT3G24450	NA	4.25352	2.1e-10	5.04e-08	Heavy metal transport/detoxification superfamily protein ; FUNCTIONS IN: copper ion binding, metal ion binding; INVOLVED IN: copper ion transport, metal ion transport; LOCATED IN: endomembrane system; EXPRESSED IN: 15 plant structures; EXPRESSED DURING: 8 growth stages; CONTAINS InterPro DOMAIN/s: Heavy metal transport/detoxification protein (InterPro:IPR006121); BEST Arabidopsis thaliana protein…
T1_RFPGFP_vs_T1_DAPI	AT3G60670	NA	-1.68801	0.0265733	0.178883	PLATZ transcription factor family protein; CONTAINS InterPro DOMAIN/s: Protein of unknown function DUF597 (InterPro:IPR006734); BEST Arabidopsis thaliana protein match is: PLATZ transcription factor family protein (TAIR:AT2G12646.1); Has 407 Blast hits to 407 proteins in 26 species: Archae - 0; Bacteria - 0; Metazoa - 0; Fungi - 0; Plants - 407; Viruses - 0; Other Eukaryotes - 0 (source: NCBI BLi…
T1_RFPGFP_vs_T1_DAPI	AT3G61650	TUBG1	-1.51282	0.0191711	0.147528	gamma-tubulin (TUBG1); FUNCTIONS IN: structural molecule activity, GTP binding, GTPase activity; INVOLVED IN: in 9 processes; LOCATED IN: mitochondrion, microtubule, plasma membrane, cytoplasm; EXPRESSED IN: guard cell; CONTAINS InterPro DOMAIN/s: Gamma tubulin (InterPro:IPR002454), Tubulin (InterPro:IPR000217), Tubulin/FtsZ, GTPase domain (InterPro:IPR003008), Tubulin/FtsZ, N-terminal (InterPro:…
T1_RFPGFP_vs_T1_DAPI	AT4G03270	CYCD6;1	-1.38745	0.0127551	0.114722	Cyclin D6;1 (CYCD6;1); FUNCTIONS IN: cyclin-dependent protein kinase activity; INVOLVED IN: regulation of cell cycle; LOCATED IN: nucleus; EXPRESSED IN: 11 plant structures; EXPRESSED DURING: F mature embryo stage, 4 leaf senescence stage, petal differentiation and expansion stage, E expanded cotyledon stage, D bilateral stage; CONTAINS InterPro DOMAIN/s: Cyclin, C-terminal (InterPro:IPR004367), …
T1_RFPGFP_vs_T1_DAPI	AT4G26140	BGAL12	-1.75722	0.00764648	0.0847274	beta-galactosidase 12 (BGAL12); FUNCTIONS IN: cation binding, beta-galactosidase activity, hydrolase activity, hydrolyzing O-glycosyl compounds, catalytic activity; INVOLVED IN: lactose catabolic process, using glucoside 3-dehydrogenase, carbohydrate metabolic process, lactose catabolic process via UDP-galactose, lactose catabolic process; LOCATED IN: cell wall; EXPRESSED IN: 21 plant structures;…
T1_RFPGFP_vs_T1_DAPI	AT5G02220	SMR4	3.29421	0.0119369	NA	unknown protein; Has 30201 Blast hits to 17322 proteins in 780 species: Archae - 12; Bacteria - 1396; Metazoa - 17338; Fungi - 3422; Plants - 5037; Viruses - 0; Other Eukaryotes - 2996 (source: NCBI BLink).
T1_RFPGFP_vs_T1_DAPI	AT5G05180	NA	2.98038	0.00493145	0.063143	unknown protein; BEST Arabidopsis thaliana protein match is: unknown protein (TAIR:AT3G10880.1); Has 1807 Blast hits to 1807 proteins in 277 species: Archae - 0; Bacteria - 0; Metazoa - 736; Fungi - 347; Plants - 385; Viruses - 0; Other Eukaryotes - 339 (source: NCBI BLink).
T1_RFPGFP_vs_T1_DAPI	AT5G12250	TUB6	1.91828	0.00131646	0.0250495	beta-6 tubulin (TUB6); FUNCTIONS IN: structural constituent of cytoskeleton; INVOLVED IN: microtubule-based process, response to salt stress, response to cold; LOCATED IN: microtubule cytoskeleton, plasma membrane; EXPRESSED IN: 23 plant structures; EXPRESSED DURING: 13 growth stages; CONTAINS InterPro DOMAIN/s: Beta tubulin (InterPro:IPR002453), Tubulin (InterPro:IPR000217), Tubulin/FtsZ, GTPase…
T1_RFPGFP_vs_T1_DAPI	AT5G12440	NA	-1.13931	0.00468112	0.0608248	CCCH-type zinc fingerfamily protein with RNA-binding domain; FUNCTIONS IN: nucleotide binding, zinc ion binding, nucleic acid binding; INVOLVED IN: biological_process unknown; EXPRESSED IN: 21 plant structures; EXPRESSED DURING: 13 growth stages; CONTAINS InterPro DOMAIN/s: Zinc finger, CCCH-type (InterPro:IPR000571), RNA recognition motif, RNP-1 (InterPro:IPR000504), Nucleotide-binding, alpha-be…
T1_RFPGFP_vs_T1_DAPI	AT5G20060	NA	-1.90881	0.032045	0.198804	alpha/beta-Hydrolases superfamily protein; FUNCTIONS IN: hydrolase activity, carboxylesterase activity; INVOLVED IN: biological_process unknown; LOCATED IN: cellular_component unknown; EXPRESSED IN: 23 plant structures; EXPRESSED DURING: 15 growth stages; CONTAINS InterPro DOMAIN/s: Phospholipase/carboxylesterase (InterPro:IPR003140); BEST Arabidopsis thaliana protein match is: alpha/beta-Hydrola…
T1_RFPGFP_vs_T1_DAPI	AT5G40460	NA	-1.2622	0.0193401	0.148394	unknown protein; BEST Arabidopsis thaliana protein match is: unknown protein (TAIR:AT3G27630.1); Has 87 Blast hits to 87 proteins in 12 species: Archae - 0; Bacteria - 0; Metazoa - 0; Fungi - 0; Plants - 87; Viruses - 0; Other Eukaryotes - 0 (source: NCBI BLink).
T1_RFPGFP_vs_T1_DAPI	AT5G47570	NA	1.16078	0.00117486	0.0229715	unknown protein; Has 30201 Blast hits to 17322 proteins in 780 species: Archae - 12; Bacteria - 1396; Metazoa - 17338; Fungi - 3422; Plants - 5037; Viruses - 0; Other Eukaryotes - 2996 (source: NCBI BLink).
T1_RFPGFP_vs_T1_DAPI	AT5G57700	NA	3.93431	0.00569194	0.0690433	BNR/Asp-box repeat family protein; CONTAINS InterPro DOMAIN/s: Neuraminidase (InterPro:IPR011040), BNR repeat (InterPro:IPR002860); Has 764 Blast hits to 756 proteins in 302 species: Archae - 6; Bacteria - 617; Metazoa - 0; Fungi - 22; Plants - 42; Viruses - 0; Other Eukaryotes - 77 (source: NCBI BLink).
T1_RFPGFP_vs_T1_DAPI	AT5G63540	ATRMI1	1.13408	0.048677	0.252961	RECQ MEDIATED INSTABILITY 1 (RMI1); CONTAINS InterPro DOMAIN/s: Domain of unknown function DUF1767 (InterPro:IPR013894); BEST Arabidopsis thaliana protein match is: Domain of unknown function (DUF1767) (TAIR:AT5G19950.3); Has 297 Blast hits to 286 proteins in 91 species: Archae - 0; Bacteria - 10; Metazoa - 136; Fungi - 20; Plants - 89; Viruses - 0; Other Eukaryotes - 42 (source: NCBI BLink).
T1_GFP_vs_T1_RFP	AT1G04050	SDG13	-1.05694	0.00022914	0.0105354	homolog of SU(var)3-9 1 (SUVR1); FUNCTIONS IN: zinc ion binding, histone-lysine N-methyltransferase activity; INVOLVED IN: chromatin modification; LOCATED IN: nucleolus; EXPRESSED IN: 21 plant structures; EXPRESSED DURING: 14 growth stages; CONTAINS InterPro DOMAIN/s: SET domain (InterPro:IPR001214), WIYLD domain (InterPro:IPR018848), Pre-SET zinc-binding sub-group (InterPro:IPR003606), Pre-SET d…
T1_GFP_vs_T1_RFP	AT1G68400	NA	-1.10176	0.0323332	0.293637	leucine-rich repeat transmembrane protein kinase family protein; FUNCTIONS IN: protein serine/threonine kinase activity, kinase activity, ATP binding; INVOLVED IN: transmembrane receptor protein tyrosine kinase signaling pathway, protein amino acid phosphorylation; LOCATED IN: endomembrane system; EXPRESSED IN: 21 plant structures; EXPRESSED DURING: 13 growth stages; CONTAINS InterPro DOMAIN/s: P…
T1_GFP_vs_T1_RFP	AT1G79740	NA	-1.29197	0.0435319	0.337116	hAT transposon superfamily; FUNCTIONS IN: protein dimerization activity, DNA binding; INVOLVED IN: biological_process unknown; LOCATED IN: cellular_component unknown; CONTAINS InterPro DOMAIN/s: HAT dimerisation (InterPro:IPR008906), Zinc finger, BED-type predicted (InterPro:IPR003656), Protein of unknown function DUF659 (InterPro:IPR007021); BEST Arabidopsis thaliana protein match is: hAT transp…
T1_GFP_vs_T1_RFP	AT1G80260	emb1427	4.30847	0.00083436	0.0282098	embryo defective 1427 (emb1427); FUNCTIONS IN: tubulin binding; INVOLVED IN: embryo development ending in seed dormancy; LOCATED IN: spindle pole, microtubule organizing center; CONTAINS InterPro DOMAIN/s: Spc97/Spc98 (InterPro:IPR007259); BEST Arabidopsis thaliana protein match is: Spc97 / Spc98 family of spindle pole body (SBP) component (TAIR:AT1G20570.1); Has 1146 Blast hits to 1005 proteins …
T1_GFP_vs_T1_RFP	AT2G16850	PIP2;8	-1.48632	0.00180117	0.0484255	plasma membrane intrinsic protein 2;8 (PIP2;8); FUNCTIONS IN: water channel activity; INVOLVED IN: transport, transmembrane transport; LOCATED IN: membrane; EXPRESSED IN: root, flower, cultured cell, leaf; CONTAINS InterPro DOMAIN/s: Major intrinsic protein, conserved site (InterPro:IPR022357), Aquaporin (InterPro:IPR012269), Major intrinsic protein (InterPro:IPR000425); BEST Arabidopsis thaliana…
T1_GFP_vs_T1_RFP	AT3G13510	NA	1.08256	7.33e-05	0.00429227	Protein of Unknown Function (DUF239); INVOLVED IN: biological_process unknown; LOCATED IN: endomembrane system; EXPRESSED IN: 22 plant structures; EXPRESSED DURING: 13 growth stages; CONTAINS InterPro DOMAIN/s: Protein of unknown function DUF239, plant (InterPro:IPR004314); BEST Arabidopsis thaliana protein match is: Protein of Unknown Function (DUF239) (TAIR:AT1G55360.1); Has 759 Blast hits to 7…
T1_GFP_vs_T1_RFP	AT3G14240	NA	1.99403	0.00138221	0.04023	Subtilase family protein; FUNCTIONS IN: identical protein binding, serine-type endopeptidase activity; INVOLVED IN: proteolysis, negative regulation of catalytic activity; LOCATED IN: endomembrane system; EXPRESSED IN: 22 plant structures; EXPRESSED DURING: 13 growth stages; CONTAINS InterPro DOMAIN/s: Protease-associated PA (InterPro:IPR003137), Proteinase inhibitor, propeptide (InterPro:IPR0090…
T1_GFP_vs_T1_RFP	AT3G24450	NA	1.46096	1.44e-09	3.55e-07	Heavy metal transport/detoxification superfamily protein ; FUNCTIONS IN: copper ion binding, metal ion binding; INVOLVED IN: copper ion transport, metal ion transport; LOCATED IN: endomembrane system; EXPRESSED IN: 15 plant structures; EXPRESSED DURING: 8 growth stages; CONTAINS InterPro DOMAIN/s: Heavy metal transport/detoxification protein (InterPro:IPR006121); BEST Arabidopsis thaliana protein…
T1_GFP_vs_T1_RFP	AT4G03270	CYCD6;1	-1.66531	0.0308733	0.286255	Cyclin D6;1 (CYCD6;1); FUNCTIONS IN: cyclin-dependent protein kinase activity; INVOLVED IN: regulation of cell cycle; LOCATED IN: nucleus; EXPRESSED IN: 11 plant structures; EXPRESSED DURING: F mature embryo stage, 4 leaf senescence stage, petal differentiation and expansion stage, E expanded cotyledon stage, D bilateral stage; CONTAINS InterPro DOMAIN/s: Cyclin, C-terminal (InterPro:IPR004367), …
T1_GFP_vs_T1_RFP	AT4G14960	TUA6	-1.05119	0.00369916	0.0789448	TUA6; FUNCTIONS IN: protein binding, structural constituent of cytoskeleton; INVOLVED IN: response to salt stress, microtubule cytoskeleton organization, cellular response to gravity; LOCATED IN: in 8 components; EXPRESSED IN: 27 plant structures; EXPRESSED DURING: 16 growth stages; CONTAINS InterPro DOMAIN/s: Alpha tubulin (InterPro:IPR002452), Tubulin (InterPro:IPR000217), Tubulin/FtsZ, GTPase …
T1_GFP_vs_T1_RFP	AT4G26140	BGAL12	-1.37945	0.0197396	0.225807	beta-galactosidase 12 (BGAL12); FUNCTIONS IN: cation binding, beta-galactosidase activity, hydrolase activity, hydrolyzing O-glycosyl compounds, catalytic activity; INVOLVED IN: lactose catabolic process, using glucoside 3-dehydrogenase, carbohydrate metabolic process, lactose catabolic process via UDP-galactose, lactose catabolic process; LOCATED IN: cell wall; EXPRESSED IN: 21 plant structures;…
T1_GFP_vs_T1_RFP	AT4G30010	NA	3.18886	6.08e-05	0.00381846	unknown protein; FUNCTIONS IN: molecular_function unknown; INVOLVED IN: biological_process unknown; LOCATED IN: mitochondrion, plastid; EXPRESSED IN: 26 plant structures; EXPRESSED DURING: 15 growth stages; Has 39 Blast hits to 39 proteins in 18 species: Archae - 0; Bacteria - 0; Metazoa - 0; Fungi - 0; Plants - 39; Viruses - 0; Other Eukaryotes - 0 (source: NCBI BLink).
T1_GFP_vs_T1_RFP	AT4G34160	CYCD3	-3.60228	0.00272576	0.0632741	CYCLIN D3;1 (CYCD3;1); CONTAINS InterPro DOMAIN/s: Cyclin, C-terminal (InterPro:IPR004367), Cyclin D (InterPro:IPR015451), Cyclin-like (InterPro:IPR011028), Cyclin-related (InterPro:IPR013763), Cyclin, N-terminal (InterPro:IPR006671), Cyclin (InterPro:IPR006670); BEST Arabidopsis thaliana protein match is: CYCLIN D3;2 (TAIR:AT5G67260.1); Has 3155 Blast hits to 3153 proteins in 309 species: Archae…
T1_GFP_vs_T1_RFP	AT4G38950	NA	-1.01841	0.0396808	0.323479	ATP binding microtubule motor family protein; FUNCTIONS IN: microtubule motor activity, ATP binding; INVOLVED IN: microtubule-based process, microtubule-based movement; EXPRESSED IN: 20 plant structures; EXPRESSED DURING: 11 growth stages; CONTAINS InterPro DOMAIN/s: Protein of unknown function DUF3490 (InterPro:IPR021881), Kinesin, motor region, conserved site (InterPro:IPR019821), Kinesin, moto…
T1_GFP_vs_T1_RFP	AT4G39790	NA	-1.00178	0.0203106	0.22999	Protein of unknown function (DUF630 and DUF632); CONTAINS InterPro DOMAIN/s: Protein of unknown function DUF630 (InterPro:IPR006868), Protein of unknown function DUF632 (InterPro:IPR006867); BEST Arabidopsis thaliana protein match is: Protein of unknown function (DUF630 and DUF632) (TAIR:AT2G27090.1); Has 571 Blast hits to 465 proteins in 32 species: Archae - 0; Bacteria - 6; Metazoa - 2; Fungi -…
T1_GFP_vs_T1_RFP	AT5G05270	AtCHIL	-1.08989	0.0230448	0.246191	Chalcone-flavanone isomerase family protein; FUNCTIONS IN: intramolecular lyase activity, chalcone isomerase activity; INVOLVED IN: response to karrikin; LOCATED IN: cellular_component unknown; EXPRESSED IN: 20 plant structures; EXPRESSED DURING: 13 growth stages; CONTAINS InterPro DOMAIN/s: Chalcone isomerase, subgroup (InterPro:IPR003466), Chalcone isomerase, 3-layer sandwich (InterPro:IPR01608…
T1_GFP_vs_T1_RFP	AT5G22000	RHF2A	1.64947	0.00631766	0.113557	RING-H2 group F2A (RHF2A); FUNCTIONS IN: zinc ion binding; INVOLVED IN: regulation of cell cycle, proteolysis involved in cellular protein catabolic process, megagametogenesis, microgametogenesis; LOCATED IN: plasma membrane; EXPRESSED IN: 25 plant structures; EXPRESSED DURING: 15 growth stages; CONTAINS InterPro DOMAIN/s: Zinc finger, RING-type (InterPro:IPR001841), Zinc finger, C3HC4 RING-type …
T1_GFP_vs_T1_RFP	AT5G40460	NA	1.02007	0.0418244	0.331381	unknown protein; BEST Arabidopsis thaliana protein match is: unknown protein (TAIR:AT3G27630.1); Has 87 Blast hits to 87 proteins in 12 species: Archae - 0; Bacteria - 0; Metazoa - 0; Fungi - 0; Plants - 87; Viruses - 0; Other Eukaryotes - 0 (source: NCBI BLink).
T1_GFP_vs_T1_RFP	AT5G47570	NA	-1.44662	0.00433736	0.0877382	unknown protein; Has 30201 Blast hits to 17322 proteins in 780 species: Archae - 12; Bacteria - 1396; Metazoa - 17338; Fungi - 3422; Plants - 5037; Viruses - 0; Other Eukaryotes - 2996 (source: NCBI BLink).
T1_GFP_vs_T1_RFP	AT5G48480	NA	-2.60703	0.0187761	0.2194	Lactoylglutathione lyase / glyoxalase I family protein; FUNCTIONS IN: molecular_function unknown; INVOLVED IN: biological_process unknown; LOCATED IN: cellular_component unknown; EXPRESSED IN: 24 plant structures; EXPRESSED DURING: 14 growth stages; Has 30201 Blast hits to 17322 proteins in 780 species: Archae - 12; Bacteria - 1396; Metazoa - 17338; Fungi - 3422; Plants - 5037; Viruses - 0; Other…
T1_RFPGFP_vs_T1_GFP	AT1G03830	NA	1.36818	0.0310293	0.207614	guanylate-binding family protein; FUNCTIONS IN: GTP binding, GTPase activity; INVOLVED IN: immune response; LOCATED IN: cellular_component unknown; EXPRESSED IN: 12 plant structures; EXPRESSED DURING: 6 growth stages; CONTAINS InterPro DOMAIN/s: Guanylate-binding protein, N-terminal (InterPro:IPR015894), Guanylate-binding protein, C-terminal (InterPro:IPR003191); BEST Arabidopsis thaliana protein…
T1_RFPGFP_vs_T1_GFP	AT1G20610	CYCB2;3	-1.43243	0.0456918	0.251688	Cyclin B2;3 (CYCB2;3); FUNCTIONS IN: cyclin-dependent protein kinase regulator activity; INVOLVED IN: regulation of cell cycle; LOCATED IN: nucleus; CONTAINS InterPro DOMAIN/s: Cyclin, C-terminal (InterPro:IPR004367), Cyclin-like (InterPro:IPR011028), Cyclin-related (InterPro:IPR013763), Cyclin, N-terminal (InterPro:IPR006671), Cyclin, A/B/D/E (InterPro:IPR014400), Cyclin (InterPro:IPR006670); BE…
T1_RFPGFP_vs_T1_GFP	AT1G23000	NA	-1.77537	0.0431853	0.243888	Heavy metal transport/detoxification superfamily protein ; FUNCTIONS IN: metal ion binding; INVOLVED IN: metal ion transport; LOCATED IN: cellular_component unknown; EXPRESSED IN: 12 plant structures; EXPRESSED DURING: 6 growth stages; CONTAINS InterPro DOMAIN/s: Heavy metal transport/detoxification protein (InterPro:IPR006121); BEST Arabidopsis thaliana protein match is: Heavy metal transport/de…
T1_RFPGFP_vs_T1_GFP	AT1G50010	TUA2	1.36147	0.00035697	0.01068	tubulin alpha-2 chain (TUA2); FUNCTIONS IN: structural constituent of cytoskeleton; INVOLVED IN: microtubule-based process, response to salt stress; LOCATED IN: tubulin complex, cytosol, cell wall, membrane; EXPRESSED IN: 26 plant structures; EXPRESSED DURING: 15 growth stages; CONTAINS InterPro DOMAIN/s: Alpha tubulin (InterPro:IPR002452), Tubulin (InterPro:IPR000217), Tubulin/FtsZ, GTPase domai…
T1_RFPGFP_vs_T1_GFP	AT1G68400	NA	1.69764	0.0140253	0.131258	leucine-rich repeat transmembrane protein kinase family protein; FUNCTIONS IN: protein serine/threonine kinase activity, kinase activity, ATP binding; INVOLVED IN: transmembrane receptor protein tyrosine kinase signaling pathway, protein amino acid phosphorylation; LOCATED IN: endomembrane system; EXPRESSED IN: 21 plant structures; EXPRESSED DURING: 13 growth stages; CONTAINS InterPro DOMAIN/s: P…
T1_RFPGFP_vs_T1_GFP	AT1G68470	NA	1.30852	0.0150834	0.137106	Exostosin family protein; FUNCTIONS IN: catalytic activity; INVOLVED IN: biological_process unknown; LOCATED IN: membrane; EXPRESSED IN: 18 plant structures; EXPRESSED DURING: 13 growth stages; CONTAINS InterPro DOMAIN/s: Exostosin-like (InterPro:IPR004263); BEST Arabidopsis thaliana protein match is: Exostosin family protein (TAIR:AT2G20370.1); Has 782 Blast hits to 782 proteins in 34 species: A…
T1_RFPGFP_vs_T1_GFP	AT1G70210	ATCYCD1;1	-1.04215	0.00240306	0.0421825	CYCLIN D1;1 (CYCD1;1); FUNCTIONS IN: cyclin-dependent protein kinase regulator activity; INVOLVED IN: G1 phase of mitotic cell cycle, regulation of cell cycle; LOCATED IN: nucleus; EXPRESSED IN: 23 plant structures; EXPRESSED DURING: 13 growth stages; CONTAINS InterPro DOMAIN/s: Cyclin, C-terminal (InterPro:IPR004367), Cyclin D (InterPro:IPR015451), Cyclin-like (InterPro:IPR011028), Cyclin-relate…
T1_RFPGFP_vs_T1_GFP	AT2G04660	APC2	2.1312	0.0189305	0.158755	anaphase-promoting complex/cyclosome 2 (APC2); FUNCTIONS IN: ubiquitin-protein ligase activity, ubiquitin protein ligase binding; INVOLVED IN: ubiquitin-dependent protein catabolic process; LOCATED IN: ubiquitin ligase complex; EXPRESSED IN: 12 plant structures; EXPRESSED DURING: 6 growth stages; CONTAINS InterPro DOMAIN/s: Cullin homology (InterPro:IPR016158), Anaphase promoting complex subunit …
T1_RFPGFP_vs_T1_GFP	AT2G20000	CDC27b	-1.98963	0.0130763	0.125549	HOBBIT (HBT); FUNCTIONS IN: binding; INVOLVED IN: in 10 processes; LOCATED IN: anaphase-promoting complex, nucleus, cell plate, spindle; EXPRESSED IN: 23 plant structures; EXPRESSED DURING: 14 growth stages; CONTAINS InterPro DOMAIN/s: Tetratricopeptide TPR-1 (InterPro:IPR001440), Tetratricopeptide-like helical (InterPro:IPR011990), Tetratricopeptide repeat-containing (InterPro:IPR013026), Tetrat…
T1_RFPGFP_vs_T1_GFP	AT2G20515	NA	-3.52031	0.00217658	0.039369	unknown protein; FUNCTIONS IN: molecular_function unknown; INVOLVED IN: biological_process unknown; LOCATED IN: endomembrane system; EXPRESSED IN: 16 plant structures; EXPRESSED DURING: 7 growth stages; Has 71 Blast hits to 71 proteins in 14 species: Archae - 0; Bacteria - 0; Metazoa - 0; Fungi - 0; Plants - 71; Viruses - 0; Other Eukaryotes - 0 (source: NCBI BLink).
T1_RFPGFP_vs_T1_GFP	AT2G27960	CKS1	1.68985	0.0172178	0.149845	cyclin-dependent kinase-subunit 1 (CKS1); CONTAINS InterPro DOMAIN/s: Cyclin-dependent kinase, regulatory subunit (InterPro:IPR000789); BEST Arabidopsis thaliana protein match is: CDK-subunit 2 (TAIR:AT2G27970.1); Has 657 Blast hits to 657 proteins in 207 species: Archae - 0; Bacteria - 0; Metazoa - 305; Fungi - 139; Plants - 105; Viruses - 0; Other Eukaryotes - 108 (source: NCBI BLink).
T1_RFPGFP_vs_T1_GFP	AT2G36010	ATE2FA	1.00598	0.0302351	0.204359	E2F transcription factor 3 (E2F3); FUNCTIONS IN: DNA binding, sequence-specific DNA binding transcription factor activity; INVOLVED IN: regulation of transcription, DNA-dependent; LOCATED IN: transcription factor complex, chloroplast; EXPRESSED IN: 19 plant structures; EXPRESSED DURING: 11 growth stages; CONTAINS InterPro DOMAIN/s: Winged helix-turn-helix transcription repressor DNA-binding (Inte…
T1_RFPGFP_vs_T1_GFP	AT3G02120	NA	-2.51423	0.00180621	0.0347859	hydroxyproline-rich glycoprotein family protein; Has 21 Blast hits to 21 proteins in 9 species: Archae - 0; Bacteria - 0; Metazoa - 0; Fungi - 0; Plants - 21; Viruses - 0; Other Eukaryotes - 0 (source: NCBI BLink).
T1_RFPGFP_vs_T1_GFP	AT3G02980	MCC1	-2.64871	0.0373354	NA	MEIOTIC CONTROL OF CROSSOVERS1 (MCC1); FUNCTIONS IN: N-acetyltransferase activity; INVOLVED IN: meiosis, histone H3 acetylation, metabolic process; LOCATED IN: cellular_component unknown; EXPRESSED IN: 18 plant structures; EXPRESSED DURING: 8 growth stages; CONTAINS InterPro DOMAIN/s: GCN5-related N-acetyltransferase, C-terminal (InterPro:IPR022610), GCN5-related N-acetyltransferase (InterPro:IPR…
T1_RFPGFP_vs_T1_GFP	AT3G24450	NA	-1.36134	2.28e-10	5.8e-08	Heavy metal transport/detoxification superfamily protein ; FUNCTIONS IN: copper ion binding, metal ion binding; INVOLVED IN: copper ion transport, metal ion transport; LOCATED IN: endomembrane system; EXPRESSED IN: 15 plant structures; EXPRESSED DURING: 8 growth stages; CONTAINS InterPro DOMAIN/s: Heavy metal transport/detoxification protein (InterPro:IPR006121); BEST Arabidopsis thaliana protein…
T1_RFPGFP_vs_T1_GFP	AT3G60670	NA	-1.73977	0.0266167	0.190742	PLATZ transcription factor family protein; CONTAINS InterPro DOMAIN/s: Protein of unknown function DUF597 (InterPro:IPR006734); BEST Arabidopsis thaliana protein match is: PLATZ transcription factor family protein (TAIR:AT2G12646.1); Has 407 Blast hits to 407 proteins in 26 species: Archae - 0; Bacteria - 0; Metazoa - 0; Fungi - 0; Plants - 407; Viruses - 0; Other Eukaryotes - 0 (source: NCBI BLi…
T1_RFPGFP_vs_T1_GFP	AT4G14960	TUA6	1.1368	0.00111185	0.0245169	TUA6; FUNCTIONS IN: protein binding, structural constituent of cytoskeleton; INVOLVED IN: response to salt stress, microtubule cytoskeleton organization, cellular response to gravity; LOCATED IN: in 8 components; EXPRESSED IN: 27 plant structures; EXPRESSED DURING: 16 growth stages; CONTAINS InterPro DOMAIN/s: Alpha tubulin (InterPro:IPR002452), Tubulin (InterPro:IPR000217), Tubulin/FtsZ, GTPase …
T1_RFPGFP_vs_T1_GFP	AT4G29860	ALT2	2.86304	0.0179423	0.153848	EMBRYO DEFECTIVE 2757 (EMB2757); FUNCTIONS IN: nucleotide binding; INVOLVED IN: acquisition of desiccation tolerance, embryo development, embryo development ending in seed dormancy; LOCATED IN: CUL4 RING ubiquitin ligase complex; EXPRESSED IN: stem, rosette leaf, fruit, root, cultured cell; EXPRESSED DURING: F mature embryo stage, D bilateral stage, E expanded cotyledon stage; CONTAINS InterPro D…
T1_RFPGFP_vs_T1_GFP	AT4G30010	NA	2.0224	1.46e-05	0.00094239	unknown protein; FUNCTIONS IN: molecular_function unknown; INVOLVED IN: biological_process unknown; LOCATED IN: mitochondrion, plastid; EXPRESSED IN: 26 plant structures; EXPRESSED DURING: 15 growth stages; Has 39 Blast hits to 39 proteins in 18 species: Archae - 0; Bacteria - 0; Metazoa - 0; Fungi - 0; Plants - 39; Viruses - 0; Other Eukaryotes - 0 (source: NCBI BLink).
T1_RFPGFP_vs_T1_GFP	AT4G30250	NA	-1.52463	0.00099925	0.0228825	P-loop containing nucleoside triphosphate hydrolases superfamily protein; FUNCTIONS IN: nucleoside-triphosphatase activity, ATPase activity, nucleotide binding, ATP binding; INVOLVED IN: biological_process unknown; LOCATED IN: endomembrane system; CONTAINS InterPro DOMAIN/s: ATPase, AAA+ type, core (InterPro:IPR003593), ATPase, AAA-type, core (InterPro:IPR003959); BEST Arabidopsis thaliana protei…
T1_RFPGFP_vs_T1_GFP	AT4G38950	NA	-1.17282	0.0188412	0.158355	ATP binding microtubule motor family protein; FUNCTIONS IN: microtubule motor activity, ATP binding; INVOLVED IN: microtubule-based process, microtubule-based movement; EXPRESSED IN: 20 plant structures; EXPRESSED DURING: 11 growth stages; CONTAINS InterPro DOMAIN/s: Protein of unknown function DUF3490 (InterPro:IPR021881), Kinesin, motor region, conserved site (InterPro:IPR019821), Kinesin, moto…
T1_RFPGFP_vs_T1_GFP	AT5G05180	NA	1.80804	0.00502592	0.0685432	unknown protein; BEST Arabidopsis thaliana protein match is: unknown protein (TAIR:AT3G10880.1); Has 1807 Blast hits to 1807 proteins in 277 species: Archae - 0; Bacteria - 0; Metazoa - 736; Fungi - 347; Plants - 385; Viruses - 0; Other Eukaryotes - 339 (source: NCBI BLink).
T1_RFPGFP_vs_T1_GFP	AT5G05270	AtCHIL	1.21577	0.00944042	0.103908	Chalcone-flavanone isomerase family protein; FUNCTIONS IN: intramolecular lyase activity, chalcone isomerase activity; INVOLVED IN: response to karrikin; LOCATED IN: cellular_component unknown; EXPRESSED IN: 20 plant structures; EXPRESSED DURING: 13 growth stages; CONTAINS InterPro DOMAIN/s: Chalcone isomerase, subgroup (InterPro:IPR003466), Chalcone isomerase, 3-layer sandwich (InterPro:IPR01608…
T1_RFPGFP_vs_T1_GFP	AT5G12440	NA	-1.25035	0.00481716	0.0668104	CCCH-type zinc fingerfamily protein with RNA-binding domain; FUNCTIONS IN: nucleotide binding, zinc ion binding, nucleic acid binding; INVOLVED IN: biological_process unknown; EXPRESSED IN: 21 plant structures; EXPRESSED DURING: 13 growth stages; CONTAINS InterPro DOMAIN/s: Zinc finger, CCCH-type (InterPro:IPR000571), RNA recognition motif, RNP-1 (InterPro:IPR000504), Nucleotide-binding, alpha-be…
T1_RFPGFP_vs_T1_GFP	AT5G40460	NA	1.33347	0.0198064	0.16188	unknown protein; BEST Arabidopsis thaliana protein match is: unknown protein (TAIR:AT3G27630.1); Has 87 Blast hits to 87 proteins in 12 species: Archae - 0; Bacteria - 0; Metazoa - 0; Fungi - 0; Plants - 87; Viruses - 0; Other Eukaryotes - 0 (source: NCBI BLink).
T1_RFPGFP_vs_T1_GFP	AT5G57700	NA	-1.8829	0.00589557	0.076471	BNR/Asp-box repeat family protein; CONTAINS InterPro DOMAIN/s: Neuraminidase (InterPro:IPR011040), BNR repeat (InterPro:IPR002860); Has 764 Blast hits to 756 proteins in 302 species: Archae - 6; Bacteria - 617; Metazoa - 0; Fungi - 22; Plants - 42; Viruses - 0; Other Eukaryotes - 77 (source: NCBI BLink).
T1_RFPGFP_vs_T1_GFP	AT5G62690	TUB2	-1.13375	0.0222505	0.172664	tubulin beta chain 2 (TUB2); FUNCTIONS IN: structural molecule activity, GTP binding, GTPase activity; INVOLVED IN: response to cadmium ion, response to salt stress, response to cold; LOCATED IN: tubulin complex, nucleolus, cell wall, plasma membrane; EXPRESSED IN: 6 plant structures; EXPRESSED DURING: M germinated pollen stage; CONTAINS InterPro DOMAIN/s: Beta tubulin (InterPro:IPR002453), Tubul…
T1_RFPGFP_vs_T1_GFP	AT5G63370	CDKG1	-2.2803	0.00118333	0.0255759	Protein kinase superfamily protein; FUNCTIONS IN: protein serine/threonine kinase activity, protein kinase activity, kinase activity, ATP binding; INVOLVED IN: protein amino acid phosphorylation; LOCATED IN: cellular_component unknown; EXPRESSED IN: 24 plant structures; EXPRESSED DURING: 15 growth stages; CONTAINS InterPro DOMAIN/s: Protein kinase, catalytic domain (InterPro:IPR000719), Serine/th…
T1_RFPGFP_vs_T1_GFP	AT5G63540	ATRMI1	-2.30693	0.0452402	0.250236	RECQ MEDIATED INSTABILITY 1 (RMI1); CONTAINS InterPro DOMAIN/s: Domain of unknown function DUF1767 (InterPro:IPR013894); BEST Arabidopsis thaliana protein match is: Domain of unknown function (DUF1767) (TAIR:AT5G19950.3); Has 297 Blast hits to 286 proteins in 91 species: Archae - 0; Bacteria - 10; Metazoa - 136; Fungi - 20; Plants - 89; Viruses - 0; Other Eukaryotes - 42 (source: NCBI BLink).
T1_RFPGFP_vs_T1_RFP	AT1G04050	SDG13	-2.70465	0.00430761	0.232794	homolog of SU(var)3-9 1 (SUVR1); FUNCTIONS IN: zinc ion binding, histone-lysine N-methyltransferase activity; INVOLVED IN: chromatin modification; LOCATED IN: nucleolus; EXPRESSED IN: 21 plant structures; EXPRESSED DURING: 14 growth stages; CONTAINS InterPro DOMAIN/s: SET domain (InterPro:IPR001214), WIYLD domain (InterPro:IPR018848), Pre-SET zinc-binding sub-group (InterPro:IPR003606), Pre-SET d…
T1_RFPGFP_vs_T1_RFP	AT1G50010	TUA2	-2.20627	0.00834053	0.280584	tubulin alpha-2 chain (TUA2); FUNCTIONS IN: structural constituent of cytoskeleton; INVOLVED IN: microtubule-based process, response to salt stress; LOCATED IN: tubulin complex, cytosol, cell wall, membrane; EXPRESSED IN: 26 plant structures; EXPRESSED DURING: 15 growth stages; CONTAINS InterPro DOMAIN/s: Alpha tubulin (InterPro:IPR002452), Tubulin (InterPro:IPR000217), Tubulin/FtsZ, GTPase domai…
T1_RFPGFP_vs_T1_RFP	AT1G63240	NA	-1.45058	0.0426476	0.449425	unknown protein; Has 460 Blast hits to 413 proteins in 106 species: Archae - 5; Bacteria - 12; Metazoa - 152; Fungi - 46; Plants - 43; Viruses - 2; Other Eukaryotes - 200 (source: NCBI BLink).
T1_RFPGFP_vs_T1_RFP	AT1G68470	NA	-2.85137	0.0448279	0.456834	Exostosin family protein; FUNCTIONS IN: catalytic activity; INVOLVED IN: biological_process unknown; LOCATED IN: membrane; EXPRESSED IN: 18 plant structures; EXPRESSED DURING: 13 growth stages; CONTAINS InterPro DOMAIN/s: Exostosin-like (InterPro:IPR004263); BEST Arabidopsis thaliana protein match is: Exostosin family protein (TAIR:AT2G20370.1); Has 782 Blast hits to 782 proteins in 34 species: A…
T1_RFPGFP_vs_T1_RFP	AT1G70210	ATCYCD1;1	1.1451	0.0185372	0.364699	CYCLIN D1;1 (CYCD1;1); FUNCTIONS IN: cyclin-dependent protein kinase regulator activity; INVOLVED IN: G1 phase of mitotic cell cycle, regulation of cell cycle; LOCATED IN: nucleus; EXPRESSED IN: 23 plant structures; EXPRESSED DURING: 13 growth stages; CONTAINS InterPro DOMAIN/s: Cyclin, C-terminal (InterPro:IPR004367), Cyclin D (InterPro:IPR015451), Cyclin-like (InterPro:IPR011028), Cyclin-relate…
T1_RFPGFP_vs_T1_RFP	AT1G80260	emb1427	-1.95976	0.00672324	0.263694	embryo defective 1427 (emb1427); FUNCTIONS IN: tubulin binding; INVOLVED IN: embryo development ending in seed dormancy; LOCATED IN: spindle pole, microtubule organizing center; CONTAINS InterPro DOMAIN/s: Spc97/Spc98 (InterPro:IPR007259); BEST Arabidopsis thaliana protein match is: Spc97 / Spc98 family of spindle pole body (SBP) component (TAIR:AT1G20570.1); Has 1146 Blast hits to 1005 proteins …
T1_RFPGFP_vs_T1_RFP	AT2G16850	PIP2;8	-1.31932	0.00935022	0.290605	plasma membrane intrinsic protein 2;8 (PIP2;8); FUNCTIONS IN: water channel activity; INVOLVED IN: transport, transmembrane transport; LOCATED IN: membrane; EXPRESSED IN: root, flower, cultured cell, leaf; CONTAINS InterPro DOMAIN/s: Major intrinsic protein, conserved site (InterPro:IPR022357), Aquaporin (InterPro:IPR012269), Major intrinsic protein (InterPro:IPR000425); BEST Arabidopsis thaliana…
T1_RFPGFP_vs_T1_RFP	AT2G20515	NA	-1.72566	0.0178059	0.359627	unknown protein; FUNCTIONS IN: molecular_function unknown; INVOLVED IN: biological_process unknown; LOCATED IN: endomembrane system; EXPRESSED IN: 16 plant structures; EXPRESSED DURING: 7 growth stages; Has 71 Blast hits to 71 proteins in 14 species: Archae - 0; Bacteria - 0; Metazoa - 0; Fungi - 0; Plants - 71; Viruses - 0; Other Eukaryotes - 0 (source: NCBI BLink).
T1_RFPGFP_vs_T1_RFP	AT3G02120	NA	-1.52468	0.0163738	0.352952	hydroxyproline-rich glycoprotein family protein; Has 21 Blast hits to 21 proteins in 9 species: Archae - 0; Bacteria - 0; Metazoa - 0; Fungi - 0; Plants - 21; Viruses - 0; Other Eukaryotes - 0 (source: NCBI BLink).
T1_RFPGFP_vs_T1_RFP	AT3G13510	NA	-2.08997	0.00326445	0.218035	Protein of Unknown Function (DUF239); INVOLVED IN: biological_process unknown; LOCATED IN: endomembrane system; EXPRESSED IN: 22 plant structures; EXPRESSED DURING: 13 growth stages; CONTAINS InterPro DOMAIN/s: Protein of unknown function DUF239, plant (InterPro:IPR004314); BEST Arabidopsis thaliana protein match is: Protein of Unknown Function (DUF239) (TAIR:AT1G55360.1); Has 759 Blast hits to 7…
T1_RFPGFP_vs_T1_RFP	AT3G14240	NA	-1.54642	0.00836575	0.280584	Subtilase family protein; FUNCTIONS IN: identical protein binding, serine-type endopeptidase activity; INVOLVED IN: proteolysis, negative regulation of catalytic activity; LOCATED IN: endomembrane system; EXPRESSED IN: 22 plant structures; EXPRESSED DURING: 13 growth stages; CONTAINS InterPro DOMAIN/s: Protease-associated PA (InterPro:IPR003137), Proteinase inhibitor, propeptide (InterPro:IPR0090…
T1_RFPGFP_vs_T1_RFP	AT3G24450	NA	-1.12397	0.00026958	0.0770285	Heavy metal transport/detoxification superfamily protein ; FUNCTIONS IN: copper ion binding, metal ion binding; INVOLVED IN: copper ion transport, metal ion transport; LOCATED IN: endomembrane system; EXPRESSED IN: 15 plant structures; EXPRESSED DURING: 8 growth stages; CONTAINS InterPro DOMAIN/s: Heavy metal transport/detoxification protein (InterPro:IPR006121); BEST Arabidopsis thaliana protein…
T1_RFPGFP_vs_T1_RFP	AT3G48190	ATATM	-1.59193	0.0113439	0.310199	ataxia-telangiectasia mutated (ATM); FUNCTIONS IN: 1-phosphatidylinositol-3-phosphate 5-kinase activity; INVOLVED IN: in 8 processes; LOCATED IN: chloroplast; EXPRESSED IN: 26 plant structures; EXPRESSED DURING: 13 growth stages; CONTAINS InterPro DOMAIN/s: Phosphatidylinositol 3-/4-kinase, catalytic (InterPro:IPR000403), PIK-related kinase, FAT (InterPro:IPR003151), Ataxia-Telangiectasia Mutated…
T1_RFPGFP_vs_T1_RFP	AT4G16141	NA	-1.05019	0.0493804	0.470156	GATA type zinc finger transcription factor family protein; FUNCTIONS IN: sequence-specific DNA binding, zinc ion binding, sequence-specific DNA binding transcription factor activity; INVOLVED IN: regulation of transcription, DNA-dependent; CONTAINS InterPro DOMAIN/s: Zinc finger, NHR/GATA-type (InterPro:IPR013088), Zinc finger, GATA-type (InterPro:IPR000679); BEST Arabidopsis thaliana protein mat…
T1_RFPGFP_vs_T1_RFP	AT4G22130	SRF8	-2.70311	0.00392478	0.227978	STRUBBELIG-receptor family 8 (SRF8); FUNCTIONS IN: protein serine/threonine kinase activity, protein kinase activity, kinase activity, ATP binding; INVOLVED IN: protein amino acid phosphorylation; LOCATED IN: plasma membrane; EXPRESSED IN: 22 plant structures; EXPRESSED DURING: 13 growth stages; CONTAINS InterPro DOMAIN/s: Serine/threonine-protein kinase domain (InterPro:IPR002290), Leucine-rich …
T1_RFPGFP_vs_T1_RFP	AT4G26140	BGAL12	-2.47192	0.0319754	0.42279	beta-galactosidase 12 (BGAL12); FUNCTIONS IN: cation binding, beta-galactosidase activity, hydrolase activity, hydrolyzing O-glycosyl compounds, catalytic activity; INVOLVED IN: lactose catabolic process, using glucoside 3-dehydrogenase, carbohydrate metabolic process, lactose catabolic process via UDP-galactose, lactose catabolic process; LOCATED IN: cell wall; EXPRESSED IN: 21 plant structures;…
T1_RFPGFP_vs_T1_RFP	AT4G29860	ALT2	-1.46988	0.0485131	0.466718	EMBRYO DEFECTIVE 2757 (EMB2757); FUNCTIONS IN: nucleotide binding; INVOLVED IN: acquisition of desiccation tolerance, embryo development, embryo development ending in seed dormancy; LOCATED IN: CUL4 RING ubiquitin ligase complex; EXPRESSED IN: stem, rosette leaf, fruit, root, cultured cell; EXPRESSED DURING: F mature embryo stage, D bilateral stage, E expanded cotyledon stage; CONTAINS InterPro D…
T1_RFPGFP_vs_T1_RFP	AT4G30010	NA	-1.73877	0.00289212	0.208724	unknown protein; FUNCTIONS IN: molecular_function unknown; INVOLVED IN: biological_process unknown; LOCATED IN: mitochondrion, plastid; EXPRESSED IN: 26 plant structures; EXPRESSED DURING: 15 growth stages; Has 39 Blast hits to 39 proteins in 18 species: Archae - 0; Bacteria - 0; Metazoa - 0; Fungi - 0; Plants - 39; Viruses - 0; Other Eukaryotes - 0 (source: NCBI BLink).
T1_RFPGFP_vs_T1_RFP	AT4G30250	NA	1.94532	0.012352	0.31658	P-loop containing nucleoside triphosphate hydrolases superfamily protein; FUNCTIONS IN: nucleoside-triphosphatase activity, ATPase activity, nucleotide binding, ATP binding; INVOLVED IN: biological_process unknown; LOCATED IN: endomembrane system; CONTAINS InterPro DOMAIN/s: ATPase, AAA+ type, core (InterPro:IPR003593), ATPase, AAA-type, core (InterPro:IPR003959); BEST Arabidopsis thaliana protei…
T1_RFPGFP_vs_T1_RFP	AT4G34160	CYCD3	-2.08205	0.0116402	0.311522	CYCLIN D3;1 (CYCD3;1); CONTAINS InterPro DOMAIN/s: Cyclin, C-terminal (InterPro:IPR004367), Cyclin D (InterPro:IPR015451), Cyclin-like (InterPro:IPR011028), Cyclin-related (InterPro:IPR013763), Cyclin, N-terminal (InterPro:IPR006671), Cyclin (InterPro:IPR006670); BEST Arabidopsis thaliana protein match is: CYCLIN D3;2 (TAIR:AT5G67260.1); Has 3155 Blast hits to 3153 proteins in 309 species: Archae…
T1_RFPGFP_vs_T1_RFP	AT5G05180	NA	-1.92424	0.0261332	0.399016	unknown protein; BEST Arabidopsis thaliana protein match is: unknown protein (TAIR:AT3G10880.1); Has 1807 Blast hits to 1807 proteins in 277 species: Archae - 0; Bacteria - 0; Metazoa - 736; Fungi - 347; Plants - 385; Viruses - 0; Other Eukaryotes - 339 (source: NCBI BLink).
T1_RFPGFP_vs_T1_RFP	AT5G06830	NA	-1.73366	0.0443653	0.455464	unknown protein; CONTAINS InterPro DOMAIN/s: Protein of unknown function DUF773 (InterPro:IPR008491); Has 365 Blast hits to 359 proteins in 109 species: Archae - 9; Bacteria - 13; Metazoa - 209; Fungi - 7; Plants - 47; Viruses - 0; Other Eukaryotes - 80 (source: NCBI BLink).
T1_RFPGFP_vs_T1_RFP	AT5G08530	CI51	-1.18151	0.0359305	0.432795	51 kDa subunit of complex I (CI51); FUNCTIONS IN: 4 iron, 4 sulfur cluster binding, NAD or NADH binding, FMN binding, NADH dehydrogenase (ubiquinone) activity, oxidoreductase activity, acting on NADH or NADPH; INVOLVED IN: oxidation reduction, mitochondrial electron transport, NADH to ubiquinone; LOCATED IN: mitochondrion, mitochondrial respiratory chain complex I, respiratory chain complex I; EX…
T1_RFPGFP_vs_T1_RFP	AT5G22000	RHF2A	-2.84736	0.0171848	0.356938	RING-H2 group F2A (RHF2A); FUNCTIONS IN: zinc ion binding; INVOLVED IN: regulation of cell cycle, proteolysis involved in cellular protein catabolic process, megagametogenesis, microgametogenesis; LOCATED IN: plasma membrane; EXPRESSED IN: 25 plant structures; EXPRESSED DURING: 15 growth stages; CONTAINS InterPro DOMAIN/s: Zinc finger, RING-type (InterPro:IPR001841), Zinc finger, C3HC4 RING-type …
T1_RFPGFP_vs_T1_RFP	AT5G44340	TUB4	-1.13568	0.0111115	0.30868	tubulin beta chain 4 (TUB4); FUNCTIONS IN: structural constituent of cytoskeleton; INVOLVED IN: microtubule-based process, protein polymerization, microtubule-based movement; LOCATED IN: tubulin complex, cell wall; EXPRESSED IN: 26 plant structures; EXPRESSED DURING: 16 growth stages; CONTAINS InterPro DOMAIN/s: Beta tubulin (InterPro:IPR002453), Tubulin (InterPro:IPR000217), Tubulin/FtsZ, GTPase…
T1_RFPGFP_vs_T1_RFP	AT5G47570	NA	-3.08583	0.0146963	0.343535	unknown protein; Has 30201 Blast hits to 17322 proteins in 780 species: Archae - 12; Bacteria - 1396; Metazoa - 17338; Fungi - 3422; Plants - 5037; Viruses - 0; Other Eukaryotes - 2996 (source: NCBI BLink).
T1_RFPGFP_vs_T1_RFP	AT5G57700	NA	-1.784	0.0279923	0.407044	BNR/Asp-box repeat family protein; CONTAINS InterPro DOMAIN/s: Neuraminidase (InterPro:IPR011040), BNR repeat (InterPro:IPR002860); Has 764 Blast hits to 756 proteins in 302 species: Archae - 6; Bacteria - 617; Metazoa - 0; Fungi - 22; Plants - 42; Viruses - 0; Other Eukaryotes - 77 (source: NCBI BLink).
T1_RFPGFP_vs_T1_RFP	AT5G57720	NA	-2.89062	0.0480567	NA	AP2/B3-like transcriptional factor family protein; FUNCTIONS IN: DNA binding, sequence-specific DNA binding transcription factor activity; INVOLVED IN: regulation of transcription, DNA-dependent; LOCATED IN: cellular_component unknown; EXPRESSED IN: 17 plant structures; EXPRESSED DURING: 12 growth stages; CONTAINS InterPro DOMAIN/s: Transcriptional factor B3 (InterPro:IPR003340); BEST Arabidopsis…
T1_RFPGFP_vs_T1_RFP	AT5G63370	CDKG1	-3.3434	0.0136968	0.331891	Protein kinase superfamily protein; FUNCTIONS IN: protein serine/threonine kinase activity, protein kinase activity, kinase activity, ATP binding; INVOLVED IN: protein amino acid phosphorylation; LOCATED IN: cellular_component unknown; EXPRESSED IN: 24 plant structures; EXPRESSED DURING: 15 growth stages; CONTAINS InterPro DOMAIN/s: Protein kinase, catalytic domain (InterPro:IPR000719), Serine/th…
T1_RFPGFP_vs_T1_RFP	AT5G64310	AGP1	-1.08802	0.0480158	0.465452	arabinogalactan protein 1 (AGP1); Has 1807 Blast hits to 1807 proteins in 277 species: Archae - 0; Bacteria - 0; Metazoa - 736; Fungi - 347; Plants - 385; Viruses - 0; Other Eukaryotes - 339 (source: NCBI BLink).
T2_GFP_vs_T2_DAPI	AT1G01370	CENH3	1.84318	0.0230507	0.157848	HTR12; FUNCTIONS IN: DNA binding; INVOLVED IN: double fertilization forming a zygote and endosperm; LOCATED IN: chromosome, centromeric region, nucleus; EXPRESSED IN: 17 plant structures; EXPRESSED DURING: 8 growth stages; CONTAINS InterPro DOMAIN/s: Histone H3 (InterPro:IPR000164), Histone-fold (InterPro:IPR009072), Histone core (InterPro:IPR007125); BEST Arabidopsis thaliana protein match is: m…
T2_GFP_vs_T2_DAPI	AT1G03830	NA	-2.56089	0.0241006	0.161535	guanylate-binding family protein; FUNCTIONS IN: GTP binding, GTPase activity; INVOLVED IN: immune response; LOCATED IN: cellular_component unknown; EXPRESSED IN: 12 plant structures; EXPRESSED DURING: 6 growth stages; CONTAINS InterPro DOMAIN/s: Guanylate-binding protein, N-terminal (InterPro:IPR015894), Guanylate-binding protein, C-terminal (InterPro:IPR003191); BEST Arabidopsis thaliana protein…
T2_GFP_vs_T2_DAPI	AT1G14750	SDS	2.07063	0.0248441	0.16444	SOLO DANCERS (SDS); FUNCTIONS IN: cyclin-dependent protein kinase activity; INVOLVED IN: chiasma assembly, regulation of cell cycle, double-strand break repair via homologous recombination; LOCATED IN: nucleus, chloroplast; EXPRESSED IN: shoot apex, flower, seed; EXPRESSED DURING: F mature embryo stage, petal differentiation and expansion stage, E expanded cotyledon stage; CONTAINS InterPro DOMAI…
T2_GFP_vs_T2_DAPI	AT1G18650	PDCB3	1.42764	0.0131157	0.107416	plasmodesmata callose-binding protein 3 (PDCB3); CONTAINS InterPro DOMAIN/s: X8 (InterPro:IPR012946); BEST Arabidopsis thaliana protein match is: glucan endo-1,3-beta-glucosidase-like protein 3 (TAIR:AT5G08000.1); Has 1473 Blast hits to 1425 proteins in 72 species: Archae - 4; Bacteria - 6; Metazoa - 5; Fungi - 46; Plants - 1391; Viruses - 0; Other Eukaryotes - 21 (source: NCBI BLink).
T2_GFP_vs_T2_DAPI	AT1G24590	DRN-LIKE	1.38107	0.0440675	0.235518	DORNROSCHEN-like (DRNL); FUNCTIONS IN: DNA binding, sequence-specific DNA binding transcription factor activity; INVOLVED IN: in 6 processes; LOCATED IN: nucleus, chloroplast; EXPRESSED IN: embryo, leaf primordium, seed; EXPRESSED DURING: C globular stage, D bilateral stage, E expanded cotyledon stage; CONTAINS InterPro DOMAIN/s: DNA-binding, integrase-type (InterPro:IPR016177), Pathogenesis-rela…
T2_GFP_vs_T2_DAPI	AT1G63240	NA	-1.05116	0.00882162	0.0829207	unknown protein; Has 460 Blast hits to 413 proteins in 106 species: Archae - 5; Bacteria - 12; Metazoa - 152; Fungi - 46; Plants - 43; Viruses - 2; Other Eukaryotes - 200 (source: NCBI BLink).
T2_GFP_vs_T2_DAPI	AT1G68470	NA	2.43565	0.00960472	0.087326	Exostosin family protein; FUNCTIONS IN: catalytic activity; INVOLVED IN: biological_process unknown; LOCATED IN: membrane; EXPRESSED IN: 18 plant structures; EXPRESSED DURING: 13 growth stages; CONTAINS InterPro DOMAIN/s: Exostosin-like (InterPro:IPR004263); BEST Arabidopsis thaliana protein match is: Exostosin family protein (TAIR:AT2G20370.1); Has 782 Blast hits to 782 proteins in 34 species: A…
T2_GFP_vs_T2_DAPI	AT2G04660	APC2	1.22774	0.0121623	0.101959	anaphase-promoting complex/cyclosome 2 (APC2); FUNCTIONS IN: ubiquitin-protein ligase activity, ubiquitin protein ligase binding; INVOLVED IN: ubiquitin-dependent protein catabolic process; LOCATED IN: ubiquitin ligase complex; EXPRESSED IN: 12 plant structures; EXPRESSED DURING: 6 growth stages; CONTAINS InterPro DOMAIN/s: Cullin homology (InterPro:IPR016158), Anaphase promoting complex subunit …
T2_GFP_vs_T2_DAPI	AT2G20000	CDC27b	1.48391	0.00818442	0.0786194	HOBBIT (HBT); FUNCTIONS IN: binding; INVOLVED IN: in 10 processes; LOCATED IN: anaphase-promoting complex, nucleus, cell plate, spindle; EXPRESSED IN: 23 plant structures; EXPRESSED DURING: 14 growth stages; CONTAINS InterPro DOMAIN/s: Tetratricopeptide TPR-1 (InterPro:IPR001440), Tetratricopeptide-like helical (InterPro:IPR011990), Tetratricopeptide repeat-containing (InterPro:IPR013026), Tetrat…
T2_GFP_vs_T2_DAPI	AT2G27960	CKS1	-2.44037	0.0108377	0.0943191	cyclin-dependent kinase-subunit 1 (CKS1); CONTAINS InterPro DOMAIN/s: Cyclin-dependent kinase, regulatory subunit (InterPro:IPR000789); BEST Arabidopsis thaliana protein match is: CDK-subunit 2 (TAIR:AT2G27970.1); Has 657 Blast hits to 657 proteins in 207 species: Archae - 0; Bacteria - 0; Metazoa - 305; Fungi - 139; Plants - 105; Viruses - 0; Other Eukaryotes - 108 (source: NCBI BLink).
T2_GFP_vs_T2_DAPI	AT2G36010	ATE2FA	-1.20427	0.0237757	0.160729	E2F transcription factor 3 (E2F3); FUNCTIONS IN: DNA binding, sequence-specific DNA binding transcription factor activity; INVOLVED IN: regulation of transcription, DNA-dependent; LOCATED IN: transcription factor complex, chloroplast; EXPRESSED IN: 19 plant structures; EXPRESSED DURING: 11 growth stages; CONTAINS InterPro DOMAIN/s: Winged helix-turn-helix transcription repressor DNA-binding (Inte…
T2_GFP_vs_T2_DAPI	AT2G37390	NAKR2	1.76557	0.0399399	0.221866	Chloroplast-targeted copper chaperone protein; FUNCTIONS IN: metal ion binding; INVOLVED IN: metal ion transport; LOCATED IN: cellular_component unknown; EXPRESSED IN: 12 plant structures; EXPRESSED DURING: 7 growth stages; CONTAINS InterPro DOMAIN/s: Heavy metal transport/detoxification protein (InterPro:IPR006121), Copper chaperone, chloroplast-targeted, predicted (InterPro:IPR016578); BEST Ara…
T2_GFP_vs_T2_DAPI	AT3G02120	NA	-1.11904	0.0006293	0.0121197	hydroxyproline-rich glycoprotein family protein; Has 21 Blast hits to 21 proteins in 9 species: Archae - 0; Bacteria - 0; Metazoa - 0; Fungi - 0; Plants - 21; Viruses - 0; Other Eukaryotes - 0 (source: NCBI BLink).
T2_GFP_vs_T2_DAPI	AT3G02980	MCC1	3.09433	0.0468491	NA	MEIOTIC CONTROL OF CROSSOVERS1 (MCC1); FUNCTIONS IN: N-acetyltransferase activity; INVOLVED IN: meiosis, histone H3 acetylation, metabolic process; LOCATED IN: cellular_component unknown; EXPRESSED IN: 18 plant structures; EXPRESSED DURING: 8 growth stages; CONTAINS InterPro DOMAIN/s: GCN5-related N-acetyltransferase, C-terminal (InterPro:IPR022610), GCN5-related N-acetyltransferase (InterPro:IPR…
T2_GFP_vs_T2_DAPI	AT3G15150	ATMMS21	-2.50714	0.0239238	0.160844	HIGH PLOIDY2 (HPY2); Has 268 Blast hits to 268 proteins in 104 species: Archae - 0; Bacteria - 0; Metazoa - 139; Fungi - 53; Plants - 46; Viruses - 0; Other Eukaryotes - 30 (source: NCBI BLink).
T2_GFP_vs_T2_DAPI	AT3G15790	ATMBD11	-2.60095	0.0319178	0.192322	methyl-CPG-binding domain 11 (MBD11); FUNCTIONS IN: methyl-CpG binding, DNA binding; INVOLVED IN: biological_process unknown; LOCATED IN: nucleus; EXPRESSED IN: 22 plant structures; EXPRESSED DURING: 13 growth stages; CONTAINS InterPro DOMAIN/s: DNA-binding, integrase-type (InterPro:IPR016177), Methyl-CpG DNA binding (InterPro:IPR001739); BEST Arabidopsis thaliana protein match is: methyl-CPG-bin…
T2_GFP_vs_T2_DAPI	AT3G16640	TCTP	1.1786	1.09e-06	6.55e-05	translationally controlled tumor protein (TCTP); INVOLVED IN: in 8 processes; LOCATED IN: in 6 components; EXPRESSED IN: 28 plant structures; EXPRESSED DURING: 17 growth stages; CONTAINS InterPro DOMAIN/s: Translationally controlled tumour protein (InterPro:IPR018105), Mss4/translationally controlled tumour-associated TCTP (InterPro:IPR011323), Translationally controlled tumour protein, conserved…
T2_GFP_vs_T2_DAPI	AT3G20015	NA	-1.12638	0.0133553	0.108619	Eukaryotic aspartyl protease family protein; FUNCTIONS IN: aspartic-type endopeptidase activity; INVOLVED IN: proteolysis; LOCATED IN: endomembrane system; EXPRESSED IN: 20 plant structures; EXPRESSED DURING: 12 growth stages; CONTAINS InterPro DOMAIN/s: Peptidase aspartic (InterPro:IPR021109), Peptidase aspartic, catalytic (InterPro:IPR009007), Peptidase A1 (InterPro:IPR001461); BEST Arabidopsis…
T2_GFP_vs_T2_DAPI	AT3G61650	TUBG1	3.17184	0.0131308	0.107416	gamma-tubulin (TUBG1); FUNCTIONS IN: structural molecule activity, GTP binding, GTPase activity; INVOLVED IN: in 9 processes; LOCATED IN: mitochondrion, microtubule, plasma membrane, cytoplasm; EXPRESSED IN: guard cell; CONTAINS InterPro DOMAIN/s: Gamma tubulin (InterPro:IPR002454), Tubulin (InterPro:IPR000217), Tubulin/FtsZ, GTPase domain (InterPro:IPR003008), Tubulin/FtsZ, N-terminal (InterPro:…
T2_GFP_vs_T2_DAPI	AT4G22130	SRF8	1.2501	3.5e-06	0.00018115	STRUBBELIG-receptor family 8 (SRF8); FUNCTIONS IN: protein serine/threonine kinase activity, protein kinase activity, kinase activity, ATP binding; INVOLVED IN: protein amino acid phosphorylation; LOCATED IN: plasma membrane; EXPRESSED IN: 22 plant structures; EXPRESSED DURING: 13 growth stages; CONTAINS InterPro DOMAIN/s: Serine/threonine-protein kinase domain (InterPro:IPR002290), Leucine-rich …
T2_GFP_vs_T2_DAPI	AT4G30010	NA	1.74116	5.46e-07	3.53e-05	unknown protein; FUNCTIONS IN: molecular_function unknown; INVOLVED IN: biological_process unknown; LOCATED IN: mitochondrion, plastid; EXPRESSED IN: 26 plant structures; EXPRESSED DURING: 15 growth stages; Has 39 Blast hits to 39 proteins in 18 species: Archae - 0; Bacteria - 0; Metazoa - 0; Fungi - 0; Plants - 39; Viruses - 0; Other Eukaryotes - 0 (source: NCBI BLink).
T2_GFP_vs_T2_DAPI	AT4G34160	CYCD3	1.48051	0.00025821	0.00617961	CYCLIN D3;1 (CYCD3;1); CONTAINS InterPro DOMAIN/s: Cyclin, C-terminal (InterPro:IPR004367), Cyclin D (InterPro:IPR015451), Cyclin-like (InterPro:IPR011028), Cyclin-related (InterPro:IPR013763), Cyclin, N-terminal (InterPro:IPR006671), Cyclin (InterPro:IPR006670); BEST Arabidopsis thaliana protein match is: CYCLIN D3;2 (TAIR:AT5G67260.1); Has 3155 Blast hits to 3153 proteins in 309 species: Archae…
T2_GFP_vs_T2_DAPI	AT4G37650	SGR7	1.18098	0.00036925	0.00815128	SHORT ROOT (SHR); CONTAINS InterPro DOMAIN/s: Transcription factor GRAS (InterPro:IPR005202); BEST Arabidopsis thaliana protein match is: GRAS family transcription factor (TAIR:AT3G49950.1); Has 2470 Blast hits to 2429 proteins in 304 species: Archae - 0; Bacteria - 4; Metazoa - 9; Fungi - 15; Plants - 2427; Viruses - 0; Other Eukaryotes - 15 (source: NCBI BLink).
T2_GFP_vs_T2_DAPI	AT5G05270	AtCHIL	3.55789	0.00530316	0.0583705	Chalcone-flavanone isomerase family protein; FUNCTIONS IN: intramolecular lyase activity, chalcone isomerase activity; INVOLVED IN: response to karrikin; LOCATED IN: cellular_component unknown; EXPRESSED IN: 20 plant structures; EXPRESSED DURING: 13 growth stages; CONTAINS InterPro DOMAIN/s: Chalcone isomerase, subgroup (InterPro:IPR003466), Chalcone isomerase, 3-layer sandwich (InterPro:IPR01608…
T2_GFP_vs_T2_DAPI	AT5G12250	TUB6	-1.19803	0.00053049	0.0107328	beta-6 tubulin (TUB6); FUNCTIONS IN: structural constituent of cytoskeleton; INVOLVED IN: microtubule-based process, response to salt stress, response to cold; LOCATED IN: microtubule cytoskeleton, plasma membrane; EXPRESSED IN: 23 plant structures; EXPRESSED DURING: 13 growth stages; CONTAINS InterPro DOMAIN/s: Beta tubulin (InterPro:IPR002453), Tubulin (InterPro:IPR000217), Tubulin/FtsZ, GTPase…
T2_GFP_vs_T2_DAPI	AT5G20060	NA	-1.08677	0.0249901	0.165017	alpha/beta-Hydrolases superfamily protein; FUNCTIONS IN: hydrolase activity, carboxylesterase activity; INVOLVED IN: biological_process unknown; LOCATED IN: cellular_component unknown; EXPRESSED IN: 23 plant structures; EXPRESSED DURING: 15 growth stages; CONTAINS InterPro DOMAIN/s: Phospholipase/carboxylesterase (InterPro:IPR003140); BEST Arabidopsis thaliana protein match is: alpha/beta-Hydrola…
T2_GFP_vs_T2_DAPI	AT5G20540	ATBRXL4	1.21961	0.0163113	0.124872	BREVIS RADIX-like 4 (BRXL4); CONTAINS InterPro DOMAIN/s: Disease resistance/zinc finger/chromosome condensation-like region (InterPro:IPR013591); BEST Arabidopsis thaliana protein match is: DZC (Disease resistance/zinc finger/chromosome condensation-like region) domain containing protein (TAIR:AT3G14000.2); Has 719 Blast hits to 410 proteins in 29 species: Archae - 0; Bacteria - 0; Metazoa - 0; F…
T2_GFP_vs_T2_DAPI	AT5G47570	NA	-1.16611	0.00047426	0.00989092	unknown protein; Has 30201 Blast hits to 17322 proteins in 780 species: Archae - 12; Bacteria - 1396; Metazoa - 17338; Fungi - 3422; Plants - 5037; Viruses - 0; Other Eukaryotes - 2996 (source: NCBI BLink).
T2_GFP_vs_T2_DAPI	AT5G48480	NA	-3.86635	0.00390785	0.0469918	Lactoylglutathione lyase / glyoxalase I family protein; FUNCTIONS IN: molecular_function unknown; INVOLVED IN: biological_process unknown; LOCATED IN: cellular_component unknown; EXPRESSED IN: 24 plant structures; EXPRESSED DURING: 14 growth stages; Has 30201 Blast hits to 17322 proteins in 780 species: Archae - 12; Bacteria - 1396; Metazoa - 17338; Fungi - 3422; Plants - 5037; Viruses - 0; Other…
T2_GFP_vs_T2_DAPI	AT5G63540	ATRMI1	1.18629	0.0403469	0.223057	RECQ MEDIATED INSTABILITY 1 (RMI1); CONTAINS InterPro DOMAIN/s: Domain of unknown function DUF1767 (InterPro:IPR013894); BEST Arabidopsis thaliana protein match is: Domain of unknown function (DUF1767) (TAIR:AT5G19950.3); Has 297 Blast hits to 286 proteins in 91 species: Archae - 0; Bacteria - 10; Metazoa - 136; Fungi - 20; Plants - 89; Viruses - 0; Other Eukaryotes - 42 (source: NCBI BLink).
T2_GFP_vs_T2_DAPI	AT5G64310	AGP1	1.36431	0.0110828	0.0958274	arabinogalactan protein 1 (AGP1); Has 1807 Blast hits to 1807 proteins in 277 species: Archae - 0; Bacteria - 0; Metazoa - 736; Fungi - 347; Plants - 385; Viruses - 0; Other Eukaryotes - 339 (source: NCBI BLink).
T2_RFP_vs_T2_DAPI	AT1G64625	NA	1.98624	0.03761	NA	Serine/threonine-protein kinase WNK (With No Lysine)-related; BEST Arabidopsis thaliana protein match is: transcription factor-related (TAIR:AT2G27230.2); Has 35333 Blast hits to 34131 proteins in 2444 species: Archae - 798; Bacteria - 22429; Metazoa - 974; Fungi - 991; Plants - 531; Viruses - 0; Other Eukaryotes - 9610 (source: NCBI BLink).
T2_RFP_vs_T2_DAPI	AT2G24970	NA	1.35764	0.0200775	NA	unknown protein; Has 33 Blast hits to 33 proteins in 17 species: Archae - 0; Bacteria - 0; Metazoa - 1; Fungi - 0; Plants - 28; Viruses - 0; Other Eukaryotes - 4 (source: NCBI BLink).
T2_RFP_vs_T2_DAPI	AT3G02120	NA	1.29914	0.00949815	0.11587	hydroxyproline-rich glycoprotein family protein; Has 21 Blast hits to 21 proteins in 9 species: Archae - 0; Bacteria - 0; Metazoa - 0; Fungi - 0; Plants - 21; Viruses - 0; Other Eukaryotes - 0 (source: NCBI BLink).
T2_RFP_vs_T2_DAPI	AT3G16640	TCTP	-1.20054	0.00028062	0.0106029	translationally controlled tumor protein (TCTP); INVOLVED IN: in 8 processes; LOCATED IN: in 6 components; EXPRESSED IN: 28 plant structures; EXPRESSED DURING: 17 growth stages; CONTAINS InterPro DOMAIN/s: Translationally controlled tumour protein (InterPro:IPR018105), Mss4/translationally controlled tumour-associated TCTP (InterPro:IPR011323), Translationally controlled tumour protein, conserved…
T2_RFP_vs_T2_DAPI	AT3G48190	ATATM	1.03577	0.00544726	0.0835865	ataxia-telangiectasia mutated (ATM); FUNCTIONS IN: 1-phosphatidylinositol-3-phosphate 5-kinase activity; INVOLVED IN: in 8 processes; LOCATED IN: chloroplast; EXPRESSED IN: 26 plant structures; EXPRESSED DURING: 13 growth stages; CONTAINS InterPro DOMAIN/s: Phosphatidylinositol 3-/4-kinase, catalytic (InterPro:IPR000403), PIK-related kinase, FAT (InterPro:IPR003151), Ataxia-Telangiectasia Mutated…
T2_RFP_vs_T2_DAPI	AT3G55860	NA	-1.80869	0.0334491	NA	unknown protein; BEST Arabidopsis thaliana protein match is: unknown protein (TAIR:AT3G60660.1); Has 30201 Blast hits to 17322 proteins in 780 species: Archae - 12; Bacteria - 1396; Metazoa - 17338; Fungi - 3422; Plants - 5037; Viruses - 0; Other Eukaryotes - 2996 (source: NCBI BLink).
T2_RFP_vs_T2_DAPI	AT5G05180	NA	1.01798	0.0223105	0.192304	unknown protein; BEST Arabidopsis thaliana protein match is: unknown protein (TAIR:AT3G10880.1); Has 1807 Blast hits to 1807 proteins in 277 species: Archae - 0; Bacteria - 0; Metazoa - 736; Fungi - 347; Plants - 385; Viruses - 0; Other Eukaryotes - 339 (source: NCBI BLink).
T2_RFP_vs_T2_DAPI	AT5G05270	AtCHIL	1.04517	0.0370091	0.257881	Chalcone-flavanone isomerase family protein; FUNCTIONS IN: intramolecular lyase activity, chalcone isomerase activity; INVOLVED IN: response to karrikin; LOCATED IN: cellular_component unknown; EXPRESSED IN: 20 plant structures; EXPRESSED DURING: 13 growth stages; CONTAINS InterPro DOMAIN/s: Chalcone isomerase, subgroup (InterPro:IPR003466), Chalcone isomerase, 3-layer sandwich (InterPro:IPR01608…
T2_RFP_vs_T2_DAPI	AT5G63370	CDKG1	1.0382	0.00734966	0.100621	Protein kinase superfamily protein; FUNCTIONS IN: protein serine/threonine kinase activity, protein kinase activity, kinase activity, ATP binding; INVOLVED IN: protein amino acid phosphorylation; LOCATED IN: cellular_component unknown; EXPRESSED IN: 24 plant structures; EXPRESSED DURING: 15 growth stages; CONTAINS InterPro DOMAIN/s: Protein kinase, catalytic domain (InterPro:IPR000719), Serine/th…
T2_RFPGFP_vs_T2_DAPI	AT1G01160	GIF2	2.46752	0.0201386	0.114672	GRF1-interacting factor 2 (GIF2); CONTAINS InterPro DOMAIN/s: SSXT (InterPro:IPR007726); BEST Arabidopsis thaliana protein match is: GRF1-interacting factor 3 (TAIR:AT4G00850.1); Has 425 Blast hits to 425 proteins in 91 species: Archae - 0; Bacteria - 4; Metazoa - 291; Fungi - 20; Plants - 89; Viruses - 0; Other Eukaryotes - 21 (source: NCBI BLink).
T2_RFPGFP_vs_T2_DAPI	AT1G04050	SDG13	1.38846	1.58e-07	8.17e-06	homolog of SU(var)3-9 1 (SUVR1); FUNCTIONS IN: zinc ion binding, histone-lysine N-methyltransferase activity; INVOLVED IN: chromatin modification; LOCATED IN: nucleolus; EXPRESSED IN: 21 plant structures; EXPRESSED DURING: 14 growth stages; CONTAINS InterPro DOMAIN/s: SET domain (InterPro:IPR001214), WIYLD domain (InterPro:IPR018848), Pre-SET zinc-binding sub-group (InterPro:IPR003606), Pre-SET d…
T2_RFPGFP_vs_T2_DAPI	AT1G06230	GTE4	-1.84661	0.0219748	0.120923	global transcription factor group E4 (GTE4); CONTAINS InterPro DOMAIN/s: Bromodomain (InterPro:IPR001487); BEST Arabidopsis thaliana protein match is: DNA-binding bromodomain-containing protein (TAIR:AT1G17790.1); Has 9656 Blast hits to 6188 proteins in 362 species: Archae - 8; Bacteria - 274; Metazoa - 4793; Fungi - 1365; Plants - 669; Viruses - 49; Other Eukaryotes - 2498 (source: NCBI BLink).
T2_RFPGFP_vs_T2_DAPI	AT1G09450	AtHaspin	-1.21089	0.0322439	0.155	Protein kinase superfamily protein; FUNCTIONS IN: protein kinase activity, ATP binding; INVOLVED IN: protein amino acid phosphorylation, N-terminal protein myristoylation; LOCATED IN: cellular_component unknown; EXPRESSED IN: 17 plant structures; EXPRESSED DURING: 11 growth stages; CONTAINS InterPro DOMAIN/s: Protein kinase, catalytic domain (InterPro:IPR000719); Has 302 Blast hits to 302 protein…
T2_RFPGFP_vs_T2_DAPI	AT1G11120	NA	2.08483	0.0241447	0.128405	unknown protein; BEST Arabidopsis thaliana protein match is: unknown protein (TAIR:AT1G09812.1); Has 270 Blast hits to 255 proteins in 62 species: Archae - 0; Bacteria - 2; Metazoa - 93; Fungi - 14; Plants - 126; Viruses - 0; Other Eukaryotes - 35 (source: NCBI BLink).
T2_RFPGFP_vs_T2_DAPI	AT1G14380	IQD28	1.93494	0.0461535	0.194289	IQ-domain 28 (IQD28); FUNCTIONS IN: calmodulin binding; INVOLVED IN: biological_process unknown; LOCATED IN: plasma membrane; EXPRESSED IN: 22 plant structures; EXPRESSED DURING: 13 growth stages; CONTAINS InterPro DOMAIN/s: IQ calmodulin-binding region (InterPro:IPR000048); BEST Arabidopsis thaliana protein match is: IQ-domain 29 (TAIR:AT2G02790.1); Has 6802 Blast hits to 5296 proteins in 468 sp…
T2_RFPGFP_vs_T2_DAPI	AT1G15720	TRFL5	3.2126	0.0141695	0.0922481	TRF-like 5 (TRFL5); FUNCTIONS IN: DNA binding, sequence-specific DNA binding transcription factor activity; INVOLVED IN: regulation of transcription; EXPRESSED IN: 12 plant structures; EXPRESSED DURING: 7 growth stages; CONTAINS InterPro DOMAIN/s: SANT, DNA-binding (InterPro:IPR001005), Homeodomain-like (InterPro:IPR009057), Myb, DNA-binding (InterPro:IPR014778), HTH transcriptional regulator, My…
T2_RFPGFP_vs_T2_DAPI	AT1G18650	PDCB3	-4.64806	0.00470293	0.0419812	plasmodesmata callose-binding protein 3 (PDCB3); CONTAINS InterPro DOMAIN/s: X8 (InterPro:IPR012946); BEST Arabidopsis thaliana protein match is: glucan endo-1,3-beta-glucosidase-like protein 3 (TAIR:AT5G08000.1); Has 1473 Blast hits to 1425 proteins in 72 species: Archae - 4; Bacteria - 6; Metazoa - 5; Fungi - 46; Plants - 1391; Viruses - 0; Other Eukaryotes - 21 (source: NCBI BLink).
T2_RFPGFP_vs_T2_DAPI	AT1G19860	NA	1.23218	0.0271803	0.13876	Zinc finger C-x8-C-x5-C-x3-H type family protein; FUNCTIONS IN: zinc ion binding, nucleic acid binding; INVOLVED IN: biological_process unknown; EXPRESSED IN: 23 plant structures; EXPRESSED DURING: 13 growth stages; CONTAINS InterPro DOMAIN/s: Zinc finger, CCCH-type (InterPro:IPR000571); BEST Arabidopsis thaliana protein match is: Zinc finger C-x8-C-x5-C-x3-H type family protein (TAIR:AT5G66270.1…
T2_RFPGFP_vs_T2_DAPI	AT1G20610	CYCB2;3	2.41416	0.0175695	0.105555	Cyclin B2;3 (CYCB2;3); FUNCTIONS IN: cyclin-dependent protein kinase regulator activity; INVOLVED IN: regulation of cell cycle; LOCATED IN: nucleus; CONTAINS InterPro DOMAIN/s: Cyclin, C-terminal (InterPro:IPR004367), Cyclin-like (InterPro:IPR011028), Cyclin-related (InterPro:IPR013763), Cyclin, N-terminal (InterPro:IPR006671), Cyclin, A/B/D/E (InterPro:IPR014400), Cyclin (InterPro:IPR006670); BE…
T2_RFPGFP_vs_T2_DAPI	AT1G23000	NA	1.38665	0.0162954	0.100379	Heavy metal transport/detoxification superfamily protein ; FUNCTIONS IN: metal ion binding; INVOLVED IN: metal ion transport; LOCATED IN: cellular_component unknown; EXPRESSED IN: 12 plant structures; EXPRESSED DURING: 6 growth stages; CONTAINS InterPro DOMAIN/s: Heavy metal transport/detoxification protein (InterPro:IPR006121); BEST Arabidopsis thaliana protein match is: Heavy metal transport/de…
T2_RFPGFP_vs_T2_DAPI	AT1G32190	NA	3.35554	0.048226	0.199277	alpha/beta-Hydrolases superfamily protein; FUNCTIONS IN: hydrolase activity; INVOLVED IN: N-terminal protein myristoylation; LOCATED IN: plasma membrane; EXPRESSED IN: 14 plant structures; EXPRESSED DURING: 8 growth stages; CONTAINS InterPro DOMAIN/s: Phospholipase/carboxylesterase (InterPro:IPR003140); BEST Arabidopsis thaliana protein match is: alpha/beta-Hydrolases superfamily protein (TAIR:AT…
T2_RFPGFP_vs_T2_DAPI	AT1G32730	NA	2.55853	0.0265478	0.136541	unknown protein; LOCATED IN: chloroplast; EXPRESSED IN: 12 plant structures; EXPRESSED DURING: 6 growth stages; CONTAINS InterPro DOMAIN/s: Protein of unknown function DUF702 (InterPro:IPR007818); Has 120 Blast hits to 118 proteins in 39 species: Archae - 0; Bacteria - 8; Metazoa - 63; Fungi - 4; Plants - 33; Viruses - 0; Other Eukaryotes - 12 (source: NCBI BLink).
T2_RFPGFP_vs_T2_DAPI	AT1G50010	TUA2	-2.09086	9.76e-06	0.00031845	tubulin alpha-2 chain (TUA2); FUNCTIONS IN: structural constituent of cytoskeleton; INVOLVED IN: microtubule-based process, response to salt stress; LOCATED IN: tubulin complex, cytosol, cell wall, membrane; EXPRESSED IN: 26 plant structures; EXPRESSED DURING: 15 growth stages; CONTAINS InterPro DOMAIN/s: Alpha tubulin (InterPro:IPR002452), Tubulin (InterPro:IPR000217), Tubulin/FtsZ, GTPase domai…
T2_RFPGFP_vs_T2_DAPI	AT1G63240	NA	2.53963	0.00278622	0.0285778	unknown protein; Has 460 Blast hits to 413 proteins in 106 species: Archae - 5; Bacteria - 12; Metazoa - 152; Fungi - 46; Plants - 43; Viruses - 2; Other Eukaryotes - 200 (source: NCBI BLink).
T2_RFPGFP_vs_T2_DAPI	AT1G65900	NA	1.449	0.0454603	0.192583	unknown protein; FUNCTIONS IN: molecular_function unknown; INVOLVED IN: biological_process unknown; LOCATED IN: endomembrane system; EXPRESSED IN: 21 plant structures; EXPRESSED DURING: 13 growth stages; Has 306 Blast hits to 306 proteins in 119 species: Archae - 19; Bacteria - 238; Metazoa - 0; Fungi - 0; Plants - 34; Viruses - 0; Other Eukaryotes - 15 (source: NCBI BLink).
T2_RFPGFP_vs_T2_DAPI	AT1G68400	NA	1.37722	0.00284461	0.0290514	leucine-rich repeat transmembrane protein kinase family protein; FUNCTIONS IN: protein serine/threonine kinase activity, kinase activity, ATP binding; INVOLVED IN: transmembrane receptor protein tyrosine kinase signaling pathway, protein amino acid phosphorylation; LOCATED IN: endomembrane system; EXPRESSED IN: 21 plant structures; EXPRESSED DURING: 13 growth stages; CONTAINS InterPro DOMAIN/s: P…
T2_RFPGFP_vs_T2_DAPI	AT1G68470	NA	2.02316	0.00321215	0.031842	Exostosin family protein; FUNCTIONS IN: catalytic activity; INVOLVED IN: biological_process unknown; LOCATED IN: membrane; EXPRESSED IN: 18 plant structures; EXPRESSED DURING: 13 growth stages; CONTAINS InterPro DOMAIN/s: Exostosin-like (InterPro:IPR004263); BEST Arabidopsis thaliana protein match is: Exostosin family protein (TAIR:AT2G20370.1); Has 782 Blast hits to 782 proteins in 34 species: A…
T2_RFPGFP_vs_T2_DAPI	AT1G70210	ATCYCD1;1	3.57518	0.00018255	0.00349528	CYCLIN D1;1 (CYCD1;1); FUNCTIONS IN: cyclin-dependent protein kinase regulator activity; INVOLVED IN: G1 phase of mitotic cell cycle, regulation of cell cycle; LOCATED IN: nucleus; EXPRESSED IN: 23 plant structures; EXPRESSED DURING: 13 growth stages; CONTAINS InterPro DOMAIN/s: Cyclin, C-terminal (InterPro:IPR004367), Cyclin D (InterPro:IPR015451), Cyclin-like (InterPro:IPR011028), Cyclin-relate…
T2_RFPGFP_vs_T2_DAPI	AT1G80260	emb1427	-1.45506	2.34e-06	8.89e-05	embryo defective 1427 (emb1427); FUNCTIONS IN: tubulin binding; INVOLVED IN: embryo development ending in seed dormancy; LOCATED IN: spindle pole, microtubule organizing center; CONTAINS InterPro DOMAIN/s: Spc97/Spc98 (InterPro:IPR007259); BEST Arabidopsis thaliana protein match is: Spc97 / Spc98 family of spindle pole body (SBP) component (TAIR:AT1G20570.1); Has 1146 Blast hits to 1005 proteins …
T2_RFPGFP_vs_T2_DAPI	AT2G02820	AtMYB88	-1.31165	0.0405291	0.178622	myb domain protein 88 (MYB88); CONTAINS InterPro DOMAIN/s: SANT, DNA-binding (InterPro:IPR001005), Myb, DNA-binding (InterPro:IPR014778), Homeodomain-like (InterPro:IPR009057), Homeodomain-related (InterPro:IPR012287), HTH transcriptional regulator, Myb-type, DNA-binding (InterPro:IPR017930), Myb transcription factor (InterPro:IPR015495); BEST Arabidopsis thaliana protein match is: Duplicated hom…
T2_RFPGFP_vs_T2_DAPI	AT2G14900	NA	2.50051	0.0415997	0.181768	Gibberellin-regulated family protein; FUNCTIONS IN: molecular_function unknown; INVOLVED IN: response to gibberellin stimulus; LOCATED IN: endomembrane system; EXPRESSED IN: 18 plant structures; EXPRESSED DURING: 12 growth stages; CONTAINS InterPro DOMAIN/s: Gibberellin regulated protein (InterPro:IPR003854); BEST Arabidopsis thaliana protein match is: Gibberellin-regulated family protein (TAIR:A…
T2_RFPGFP_vs_T2_DAPI	AT2G20000	CDC27b	1.18732	0.00256241	0.0268482	HOBBIT (HBT); FUNCTIONS IN: binding; INVOLVED IN: in 10 processes; LOCATED IN: anaphase-promoting complex, nucleus, cell plate, spindle; EXPRESSED IN: 23 plant structures; EXPRESSED DURING: 14 growth stages; CONTAINS InterPro DOMAIN/s: Tetratricopeptide TPR-1 (InterPro:IPR001440), Tetratricopeptide-like helical (InterPro:IPR011990), Tetratricopeptide repeat-containing (InterPro:IPR013026), Tetrat…
T2_RFPGFP_vs_T2_DAPI	AT2G20515	NA	2.09349	0.00015748	0.00310831	unknown protein; FUNCTIONS IN: molecular_function unknown; INVOLVED IN: biological_process unknown; LOCATED IN: endomembrane system; EXPRESSED IN: 16 plant structures; EXPRESSED DURING: 7 growth stages; Has 71 Blast hits to 71 proteins in 14 species: Archae - 0; Bacteria - 0; Metazoa - 0; Fungi - 0; Plants - 71; Viruses - 0; Other Eukaryotes - 0 (source: NCBI BLink).
T2_RFPGFP_vs_T2_DAPI	AT2G22490	ATCYCD2;1	2.25616	0.00435141	0.039603	Cyclin D2;1 (CYCD2;1); FUNCTIONS IN: protein binding, cyclin-dependent protein kinase regulator activity; INVOLVED IN: G1 phase of mitotic cell cycle, regulation of cell cycle, response to sucrose stimulus; LOCATED IN: nucleus; EXPRESSED IN: 22 plant structures; EXPRESSED DURING: 14 growth stages; CONTAINS InterPro DOMAIN/s: Cyclin, C-terminal (InterPro:IPR004367), Cyclin D (InterPro:IPR015451), …
T2_RFPGFP_vs_T2_DAPI	AT2G23080	CKA3	1.07575	0.0266312	0.136805	Protein kinase superfamily protein; FUNCTIONS IN: protein serine/threonine kinase activity, protein kinase activity, kinase activity, ATP binding; INVOLVED IN: protein amino acid phosphorylation; LOCATED IN: cellular_component unknown; EXPRESSED IN: 24 plant structures; EXPRESSED DURING: 15 growth stages; CONTAINS InterPro DOMAIN/s: Protein kinase, ATP binding site (InterPro:IPR017441), Serine/th…
T2_RFPGFP_vs_T2_DAPI	AT2G27960	CKS1	4.19125	0.00378159	0.0358846	cyclin-dependent kinase-subunit 1 (CKS1); CONTAINS InterPro DOMAIN/s: Cyclin-dependent kinase, regulatory subunit (InterPro:IPR000789); BEST Arabidopsis thaliana protein match is: CDK-subunit 2 (TAIR:AT2G27970.1); Has 657 Blast hits to 657 proteins in 207 species: Archae - 0; Bacteria - 0; Metazoa - 305; Fungi - 139; Plants - 105; Viruses - 0; Other Eukaryotes - 108 (source: NCBI BLink).
T2_RFPGFP_vs_T2_DAPI	AT2G31670	UP3	2.19296	0.0393656	0.175189	Stress responsive alpha-beta barrel domain protein; FUNCTIONS IN: molecular_function unknown; INVOLVED IN: biological_process unknown; LOCATED IN: peroxisome, chloroplast stroma, chloroplast; EXPRESSED IN: 22 plant structures; EXPRESSED DURING: 17 growth stages; CONTAINS InterPro DOMAIN/s: Stress responsive alpha-beta barrel (InterPro:IPR013097), Dimeric alpha-beta barrel (InterPro:IPR011008); BE…
T2_RFPGFP_vs_T2_DAPI	AT2G32320	NA	1.50619	0.00216714	0.0236925	tRNAHis guanylyltransferase; CONTAINS InterPro DOMAIN/s: tRNAHis guanylyltransferase (InterPro:IPR007537); BEST Arabidopsis thaliana protein match is: tRNAHis guanylyltransferase (TAIR:AT2G31580.1); Has 30201 Blast hits to 17322 proteins in 780 species: Archae - 12; Bacteria - 1396; Metazoa - 17338; Fungi - 3422; Plants - 5037; Viruses - 0; Other Eukaryotes - 2996 (source: NCBI BLink).
T2_RFPGFP_vs_T2_DAPI	AT2G37390	NAKR2	2.07348	0.0170999	0.103665	Chloroplast-targeted copper chaperone protein; FUNCTIONS IN: metal ion binding; INVOLVED IN: metal ion transport; LOCATED IN: cellular_component unknown; EXPRESSED IN: 12 plant structures; EXPRESSED DURING: 7 growth stages; CONTAINS InterPro DOMAIN/s: Heavy metal transport/detoxification protein (InterPro:IPR006121), Copper chaperone, chloroplast-targeted, predicted (InterPro:IPR016578); BEST Ara…
T2_RFPGFP_vs_T2_DAPI	AT3G01070	AtENODL16	2.94053	0.0373372	0.169909	early nodulin-like protein 16 (ENODL16); FUNCTIONS IN: electron carrier activity, copper ion binding; LOCATED IN: anchored to membrane; EXPRESSED IN: 9 plant structures; EXPRESSED DURING: 4 anthesis, C globular stage, F mature embryo stage, petal differentiation and expansion stage, D bilateral stage; CONTAINS InterPro DOMAIN/s: Plastocyanin-like (InterPro:IPR003245), Cupredoxin (InterPro:IPR0089…
T2_RFPGFP_vs_T2_DAPI	AT3G02120	NA	1.5007	0.00010974	0.00230927	hydroxyproline-rich glycoprotein family protein; Has 21 Blast hits to 21 proteins in 9 species: Archae - 0; Bacteria - 0; Metazoa - 0; Fungi - 0; Plants - 21; Viruses - 0; Other Eukaryotes - 0 (source: NCBI BLink).
T2_RFPGFP_vs_T2_DAPI	AT3G11520	CYC2	-4.32123	0.0310461	0.151703	CYCLIN B1;3 (CYCB1;3); FUNCTIONS IN: cyclin-dependent protein kinase regulator activity; INVOLVED IN: regulation of cell cycle, response to cyclopentenone, cell cycle; LOCATED IN: nucleus; EXPRESSED IN: 19 plant structures; EXPRESSED DURING: 11 growth stages; CONTAINS InterPro DOMAIN/s: Cyclin, C-terminal (InterPro:IPR004367), Cyclin-like (InterPro:IPR011028), Cyclin-related (InterPro:IPR013763),…
T2_RFPGFP_vs_T2_DAPI	AT3G18380	DTF2	-4.06634	0.0439166	0.18843	sequence-specific DNA binding transcription factors;sequence-specific DNA binding; FUNCTIONS IN: sequence-specific DNA binding, sequence-specific DNA binding transcription factor activity; INVOLVED IN: regulation of transcription, DNA-dependent; EXPRESSED IN: 22 plant structures; EXPRESSED DURING: 13 growth stages; CONTAINS InterPro DOMAIN/s: Homeobox (InterPro:IPR001356); BEST Arabidopsis thalia…
T2_RFPGFP_vs_T2_DAPI	AT3G18730	BRU1	-1.26583	0.0341833	0.160925	TONSOKU (TSK); FUNCTIONS IN: protein binding; INVOLVED IN: G2/M transition of mitotic cell cycle, meristem structural organization, regulation of meristem structural organization, cell division; LOCATED IN: nucleus, membrane; EXPRESSED IN: leaf; CONTAINS InterPro DOMAIN/s: Tetratricopeptide-like helical (InterPro:IPR011990), Tetratricopeptide repeat (InterPro:IPR019734); Has 6425 Blast hits to 38…
T2_RFPGFP_vs_T2_DAPI	AT3G20015	NA	-2.45467	0.00479385	0.0425268	Eukaryotic aspartyl protease family protein; FUNCTIONS IN: aspartic-type endopeptidase activity; INVOLVED IN: proteolysis; LOCATED IN: endomembrane system; EXPRESSED IN: 20 plant structures; EXPRESSED DURING: 12 growth stages; CONTAINS InterPro DOMAIN/s: Peptidase aspartic (InterPro:IPR021109), Peptidase aspartic, catalytic (InterPro:IPR009007), Peptidase A1 (InterPro:IPR001461); BEST Arabidopsis…
T2_RFPGFP_vs_T2_DAPI	AT3G24450	NA	-2.57881	3.06e-18	8.5e-16	Heavy metal transport/detoxification superfamily protein ; FUNCTIONS IN: copper ion binding, metal ion binding; INVOLVED IN: copper ion transport, metal ion transport; LOCATED IN: endomembrane system; EXPRESSED IN: 15 plant structures; EXPRESSED DURING: 8 growth stages; CONTAINS InterPro DOMAIN/s: Heavy metal transport/detoxification protein (InterPro:IPR006121); BEST Arabidopsis thaliana protein…
T2_RFPGFP_vs_T2_DAPI	AT3G48190	ATATM	1.16538	3.3e-05	0.00087029	ataxia-telangiectasia mutated (ATM); FUNCTIONS IN: 1-phosphatidylinositol-3-phosphate 5-kinase activity; INVOLVED IN: in 8 processes; LOCATED IN: chloroplast; EXPRESSED IN: 26 plant structures; EXPRESSED DURING: 13 growth stages; CONTAINS InterPro DOMAIN/s: Phosphatidylinositol 3-/4-kinase, catalytic (InterPro:IPR000403), PIK-related kinase, FAT (InterPro:IPR003151), Ataxia-Telangiectasia Mutated…
T2_RFPGFP_vs_T2_DAPI	AT3G50070	CYCD3;3	2.95091	0.0460786	0.194203	CYCLIN D3;3 (CYCD3;3); FUNCTIONS IN: cyclin-dependent protein kinase activity; INVOLVED IN: regulation of cell cycle, regulation of cell proliferation; LOCATED IN: nucleus; EXPRESSED IN: 22 plant structures; EXPRESSED DURING: 13 growth stages; CONTAINS InterPro DOMAIN/s: Cyclin, C-terminal (InterPro:IPR004367), Cyclin D (InterPro:IPR015451), Cyclin-like (InterPro:IPR011028), Cyclin-related (Inter…
T2_RFPGFP_vs_T2_DAPI	AT3G60670	NA	1.59093	0.00774668	0.0605202	PLATZ transcription factor family protein; CONTAINS InterPro DOMAIN/s: Protein of unknown function DUF597 (InterPro:IPR006734); BEST Arabidopsis thaliana protein match is: PLATZ transcription factor family protein (TAIR:AT2G12646.1); Has 407 Blast hits to 407 proteins in 26 species: Archae - 0; Bacteria - 0; Metazoa - 0; Fungi - 0; Plants - 407; Viruses - 0; Other Eukaryotes - 0 (source: NCBI BLi…
T2_RFPGFP_vs_T2_DAPI	AT3G61650	TUBG1	-1.09795	0.00468085	0.0418364	gamma-tubulin (TUBG1); FUNCTIONS IN: structural molecule activity, GTP binding, GTPase activity; INVOLVED IN: in 9 processes; LOCATED IN: mitochondrion, microtubule, plasma membrane, cytoplasm; EXPRESSED IN: guard cell; CONTAINS InterPro DOMAIN/s: Gamma tubulin (InterPro:IPR002454), Tubulin (InterPro:IPR000217), Tubulin/FtsZ, GTPase domain (InterPro:IPR003008), Tubulin/FtsZ, N-terminal (InterPro:…
T2_RFPGFP_vs_T2_DAPI	AT4G03270	CYCD6;1	1.52155	0.00259502	0.0271077	Cyclin D6;1 (CYCD6;1); FUNCTIONS IN: cyclin-dependent protein kinase activity; INVOLVED IN: regulation of cell cycle; LOCATED IN: nucleus; EXPRESSED IN: 11 plant structures; EXPRESSED DURING: F mature embryo stage, 4 leaf senescence stage, petal differentiation and expansion stage, E expanded cotyledon stage, D bilateral stage; CONTAINS InterPro DOMAIN/s: Cyclin, C-terminal (InterPro:IPR004367), …
T2_RFPGFP_vs_T2_DAPI	AT4G14960	TUA6	4.66293	5.42e-05	0.00130302	TUA6; FUNCTIONS IN: protein binding, structural constituent of cytoskeleton; INVOLVED IN: response to salt stress, microtubule cytoskeleton organization, cellular response to gravity; LOCATED IN: in 8 components; EXPRESSED IN: 27 plant structures; EXPRESSED DURING: 16 growth stages; CONTAINS InterPro DOMAIN/s: Alpha tubulin (InterPro:IPR002452), Tubulin (InterPro:IPR000217), Tubulin/FtsZ, GTPase …
T2_RFPGFP_vs_T2_DAPI	AT4G14980	NA	6.47392	0.0114628	NA	Cysteine/Histidine-rich C1 domain family protein; INVOLVED IN: intracellular signaling pathway; EXPRESSED IN: shoot apex, root, seed; EXPRESSED DURING: E expanded cotyledon stage; CONTAINS InterPro DOMAIN/s: Protein kinase C-like, phorbol ester/diacylglycerol binding (InterPro:IPR002219), DC1 (InterPro:IPR004146), C1-like (InterPro:IPR011424); BEST Arabidopsis thaliana protein match is: Cysteine/…
T2_RFPGFP_vs_T2_DAPI	AT4G16141	NA	1.39297	0.00411981	0.0381604	GATA type zinc finger transcription factor family protein; FUNCTIONS IN: sequence-specific DNA binding, zinc ion binding, sequence-specific DNA binding transcription factor activity; INVOLVED IN: regulation of transcription, DNA-dependent; CONTAINS InterPro DOMAIN/s: Zinc finger, NHR/GATA-type (InterPro:IPR013088), Zinc finger, GATA-type (InterPro:IPR000679); BEST Arabidopsis thaliana protein mat…
T2_RFPGFP_vs_T2_DAPI	AT4G22130	SRF8	5.03551	5.7e-08	3.22e-06	STRUBBELIG-receptor family 8 (SRF8); FUNCTIONS IN: protein serine/threonine kinase activity, protein kinase activity, kinase activity, ATP binding; INVOLVED IN: protein amino acid phosphorylation; LOCATED IN: plasma membrane; EXPRESSED IN: 22 plant structures; EXPRESSED DURING: 13 growth stages; CONTAINS InterPro DOMAIN/s: Serine/threonine-protein kinase domain (InterPro:IPR002290), Leucine-rich …
T2_RFPGFP_vs_T2_DAPI	AT4G26140	BGAL12	1.1954	0.00113062	0.0145358	beta-galactosidase 12 (BGAL12); FUNCTIONS IN: cation binding, beta-galactosidase activity, hydrolase activity, hydrolyzing O-glycosyl compounds, catalytic activity; INVOLVED IN: lactose catabolic process, using glucoside 3-dehydrogenase, carbohydrate metabolic process, lactose catabolic process via UDP-galactose, lactose catabolic process; LOCATED IN: cell wall; EXPRESSED IN: 21 plant structures;…
T2_RFPGFP_vs_T2_DAPI	AT4G29860	ALT2	-1.64724	0.00398202	0.0372712	EMBRYO DEFECTIVE 2757 (EMB2757); FUNCTIONS IN: nucleotide binding; INVOLVED IN: acquisition of desiccation tolerance, embryo development, embryo development ending in seed dormancy; LOCATED IN: CUL4 RING ubiquitin ligase complex; EXPRESSED IN: stem, rosette leaf, fruit, root, cultured cell; EXPRESSED DURING: F mature embryo stage, D bilateral stage, E expanded cotyledon stage; CONTAINS InterPro D…
T2_RFPGFP_vs_T2_DAPI	AT4G30010	NA	-1.27394	3.28e-09	2.32e-07	unknown protein; FUNCTIONS IN: molecular_function unknown; INVOLVED IN: biological_process unknown; LOCATED IN: mitochondrion, plastid; EXPRESSED IN: 26 plant structures; EXPRESSED DURING: 15 growth stages; Has 39 Blast hits to 39 proteins in 18 species: Archae - 0; Bacteria - 0; Metazoa - 0; Fungi - 0; Plants - 39; Viruses - 0; Other Eukaryotes - 0 (source: NCBI BLink).
T2_RFPGFP_vs_T2_DAPI	AT4G30250	NA	-1.21655	4.51e-05	0.00112512	P-loop containing nucleoside triphosphate hydrolases superfamily protein; FUNCTIONS IN: nucleoside-triphosphatase activity, ATPase activity, nucleotide binding, ATP binding; INVOLVED IN: biological_process unknown; LOCATED IN: endomembrane system; CONTAINS InterPro DOMAIN/s: ATPase, AAA+ type, core (InterPro:IPR003593), ATPase, AAA-type, core (InterPro:IPR003959); BEST Arabidopsis thaliana protei…
T2_RFPGFP_vs_T2_DAPI	AT4G34160	CYCD3	-1.39241	3.48e-05	0.00090787	CYCLIN D3;1 (CYCD3;1); CONTAINS InterPro DOMAIN/s: Cyclin, C-terminal (InterPro:IPR004367), Cyclin D (InterPro:IPR015451), Cyclin-like (InterPro:IPR011028), Cyclin-related (InterPro:IPR013763), Cyclin, N-terminal (InterPro:IPR006671), Cyclin (InterPro:IPR006670); BEST Arabidopsis thaliana protein match is: CYCLIN D3;2 (TAIR:AT5G67260.1); Has 3155 Blast hits to 3153 proteins in 309 species: Archae…
T2_RFPGFP_vs_T2_DAPI	AT4G36180	NA	1.30576	1.75e-05	0.00052047	Leucine-rich receptor-like protein kinase family protein; FUNCTIONS IN: protein serine/threonine kinase activity, kinase activity, ATP binding; INVOLVED IN: transmembrane receptor protein tyrosine kinase signaling pathway, protein amino acid phosphorylation; LOCATED IN: plasma membrane; EXPRESSED IN: 21 plant structures; EXPRESSED DURING: 13 growth stages; CONTAINS InterPro DOMAIN/s: Protein kina…
T2_RFPGFP_vs_T2_DAPI	AT4G39790	NA	3.05912	0.00117606	0.0149699	Protein of unknown function (DUF630 and DUF632); CONTAINS InterPro DOMAIN/s: Protein of unknown function DUF630 (InterPro:IPR006868), Protein of unknown function DUF632 (InterPro:IPR006867); BEST Arabidopsis thaliana protein match is: Protein of unknown function (DUF630 and DUF632) (TAIR:AT2G27090.1); Has 571 Blast hits to 465 proteins in 32 species: Archae - 0; Bacteria - 6; Metazoa - 2; Fungi -…
T2_RFPGFP_vs_T2_DAPI	AT5G01450	APD2	2.44656	0.0243023	0.128891	RING/U-box superfamily protein; FUNCTIONS IN: zinc ion binding; INVOLVED IN: biological_process unknown; LOCATED IN: cellular_component unknown; EXPRESSED IN: 24 plant structures; EXPRESSED DURING: 11 growth stages; CONTAINS InterPro DOMAIN/s: Zinc finger, RING-type (InterPro:IPR001841); BEST Arabidopsis thaliana protein match is: RING/U-box superfamily protein (TAIR:AT2G38185.2); Has 1494 Blast …
T2_RFPGFP_vs_T2_DAPI	AT5G04470	SIM	1.13753	0.00800847	0.0619997	SIAMESE (SIM); BEST Arabidopsis thaliana protein match is: LOSS OF GIANT CELLS FROM ORGANS (TAIR:AT3G10525.1); Has 1807 Blast hits to 1807 proteins in 277 species: Archae - 0; Bacteria - 0; Metazoa - 736; Fungi - 347; Plants - 385; Viruses - 0; Other Eukaryotes - 339 (source: NCBI BLink).
T2_RFPGFP_vs_T2_DAPI	AT5G05270	AtCHIL	-3.70314	0.00146629	0.0176037	Chalcone-flavanone isomerase family protein; FUNCTIONS IN: intramolecular lyase activity, chalcone isomerase activity; INVOLVED IN: response to karrikin; LOCATED IN: cellular_component unknown; EXPRESSED IN: 20 plant structures; EXPRESSED DURING: 13 growth stages; CONTAINS InterPro DOMAIN/s: Chalcone isomerase, subgroup (InterPro:IPR003466), Chalcone isomerase, 3-layer sandwich (InterPro:IPR01608…
T2_RFPGFP_vs_T2_DAPI	AT5G06150	CYC1BAT	2.67513	0.0142945	0.0927233	CYC1BAT; CONTAINS InterPro DOMAIN/s: Cyclin, C-terminal (InterPro:IPR004367), Cyclin-like (InterPro:IPR011028), Cyclin, N-terminal (InterPro:IPR006671), Cyclin, A/B/D/E (InterPro:IPR014400), Cyclin (InterPro:IPR006670); BEST Arabidopsis thaliana protein match is: CYCLIN B1;3 (TAIR:AT3G11520.1); Has 1807 Blast hits to 1807 proteins in 277 species: Archae - 0; Bacteria - 0; Metazoa - 736; Fungi - 3…
T2_RFPGFP_vs_T2_DAPI	AT5G08530	CI51	2.06529	0.00163084	0.0190769	51 kDa subunit of complex I (CI51); FUNCTIONS IN: 4 iron, 4 sulfur cluster binding, NAD or NADH binding, FMN binding, NADH dehydrogenase (ubiquinone) activity, oxidoreductase activity, acting on NADH or NADPH; INVOLVED IN: oxidation reduction, mitochondrial electron transport, NADH to ubiquinone; LOCATED IN: mitochondrion, mitochondrial respiratory chain complex I, respiratory chain complex I; EX…
T2_RFPGFP_vs_T2_DAPI	AT5G09760	NA	-2.5283	0.0469646	0.196186	Plant invertase/pectin methylesterase inhibitor superfamily; FUNCTIONS IN: enzyme inhibitor activity, pectinesterase activity; INVOLVED IN: cell wall modification; LOCATED IN: cell wall, chloroplast, plant-type cell wall; EXPRESSED IN: 23 plant structures; EXPRESSED DURING: 13 growth stages; CONTAINS InterPro DOMAIN/s: Pectin lyase fold/virulence factor (InterPro:IPR011050), Pectinesterase, catal…
T2_RFPGFP_vs_T2_DAPI	AT5G12440	NA	2.07691	0.00057938	0.00876588	CCCH-type zinc fingerfamily protein with RNA-binding domain; FUNCTIONS IN: nucleotide binding, zinc ion binding, nucleic acid binding; INVOLVED IN: biological_process unknown; EXPRESSED IN: 21 plant structures; EXPRESSED DURING: 13 growth stages; CONTAINS InterPro DOMAIN/s: Zinc finger, CCCH-type (InterPro:IPR000571), RNA recognition motif, RNP-1 (InterPro:IPR000504), Nucleotide-binding, alpha-be…
T2_RFPGFP_vs_T2_DAPI	AT5G14230	NA	1.30138	0.0495772	0.202955	CONTAINS InterPro DOMAIN/s: Ankyrin repeat-containing domain (InterPro:IPR020683), Ankyrin repeat (InterPro:IPR002110); BEST Arabidopsis thaliana protein match is: XB3 ortholog 2 in Arabidopsis thaliana (TAIR:AT5G57740.1); Has 66374 Blast hits to 25358 proteins in 1201 species: Archae - 121; Bacteria - 8133; Metazoa - 29530; Fungi - 5885; Plants - 3349; Viruses - 785; Other Eukaryotes - 18571 (so…
T2_RFPGFP_vs_T2_DAPI	AT5G15220	NA	1.09501	0.00899717	0.0671057	Ribosomal protein L27 family protein; FUNCTIONS IN: structural constituent of ribosome; INVOLVED IN: translation; LOCATED IN: ribosome, intracellular; CONTAINS InterPro DOMAIN/s: Ribosomal protein L27 (InterPro:IPR001684), Ribosomal protein L27, conserved site (InterPro:IPR018261); BEST Arabidopsis thaliana protein match is: Ribosomal protein L27 family protein (TAIR:AT2G16930.3); Has 30201 Blast…
T2_RFPGFP_vs_T2_DAPI	AT5G19780	TUA5	2.93006	0.0130915	0.0874004	tubulin alpha-5 (TUA5); FUNCTIONS IN: structural constituent of cytoskeleton; INVOLVED IN: response to cadmium ion, microtubule-based process; LOCATED IN: tubulin complex, cytosol, cell wall, membrane; EXPRESSED IN: 6 plant structures; CONTAINS InterPro DOMAIN/s: Alpha tubulin (InterPro:IPR002452), Tubulin (InterPro:IPR000217), Tubulin/FtsZ, GTPase domain (InterPro:IPR003008), Tubulin/FtsZ, N-ter…
T2_RFPGFP_vs_T2_DAPI	AT5G20060	NA	1.4695	0.0102974	0.074139	alpha/beta-Hydrolases superfamily protein; FUNCTIONS IN: hydrolase activity, carboxylesterase activity; INVOLVED IN: biological_process unknown; LOCATED IN: cellular_component unknown; EXPRESSED IN: 23 plant structures; EXPRESSED DURING: 15 growth stages; CONTAINS InterPro DOMAIN/s: Phospholipase/carboxylesterase (InterPro:IPR003140); BEST Arabidopsis thaliana protein match is: alpha/beta-Hydrola…
T2_RFPGFP_vs_T2_DAPI	AT5G20540	ATBRXL4	1.59745	0.00609674	0.05086	BREVIS RADIX-like 4 (BRXL4); CONTAINS InterPro DOMAIN/s: Disease resistance/zinc finger/chromosome condensation-like region (InterPro:IPR013591); BEST Arabidopsis thaliana protein match is: DZC (Disease resistance/zinc finger/chromosome condensation-like region) domain containing protein (TAIR:AT3G14000.2); Has 719 Blast hits to 410 proteins in 29 species: Archae - 0; Bacteria - 0; Metazoa - 0; F…
T2_RFPGFP_vs_T2_DAPI	AT5G23860	TUB8	1.03688	0.0406543	0.179026	tubulin beta 8 (TUB8); FUNCTIONS IN: protein binding, structural constituent of cytoskeleton; INVOLVED IN: microtubule-based process, response to cyclopentenone, response to salt stress, response to cold; LOCATED IN: tubulin complex, membrane; EXPRESSED IN: 25 plant structures; EXPRESSED DURING: 13 growth stages; CONTAINS InterPro DOMAIN/s: Beta tubulin (InterPro:IPR002453), Tubulin (InterPro:IPR…
T2_RFPGFP_vs_T2_DAPI	AT5G41460	NA	1.92024	0.0462547	0.19441	Protein of unknown function (DUF604); CONTAINS InterPro DOMAIN/s: Protein of unknown function DUF604 (InterPro:IPR006740); BEST Arabidopsis thaliana protein match is: Protein of unknown function (DUF604) (TAIR:AT4G23490.1); Has 1807 Blast hits to 1807 proteins in 277 species: Archae - 0; Bacteria - 0; Metazoa - 736; Fungi - 347; Plants - 385; Viruses - 0; Other Eukaryotes - 339 (source: NCBI BLin…
T2_RFPGFP_vs_T2_DAPI	AT5G47570	NA	1.61971	7.24e-05	0.00164764	unknown protein; Has 30201 Blast hits to 17322 proteins in 780 species: Archae - 12; Bacteria - 1396; Metazoa - 17338; Fungi - 3422; Plants - 5037; Viruses - 0; Other Eukaryotes - 2996 (source: NCBI BLink).
T2_RFPGFP_vs_T2_DAPI	AT5G48480	NA	-1.35564	0.00102823	0.013504	Lactoylglutathione lyase / glyoxalase I family protein; FUNCTIONS IN: molecular_function unknown; INVOLVED IN: biological_process unknown; LOCATED IN: cellular_component unknown; EXPRESSED IN: 24 plant structures; EXPRESSED DURING: 14 growth stages; Has 30201 Blast hits to 17322 proteins in 780 species: Archae - 12; Bacteria - 1396; Metazoa - 17338; Fungi - 3422; Plants - 5037; Viruses - 0; Other…
T2_RFPGFP_vs_T2_DAPI	AT5G56530	NA	1.53307	0.0192787	0.111475	Protein of Unknown Function (DUF239); CONTAINS InterPro DOMAIN/s: Protein of unknown function DUF239, plant (InterPro:IPR004314); BEST Arabidopsis thaliana protein match is: Protein of Unknown Function (DUF239) (TAIR:AT1G55360.1); Has 1807 Blast hits to 1807 proteins in 277 species: Archae - 0; Bacteria - 0; Metazoa - 736; Fungi - 347; Plants - 385; Viruses - 0; Other Eukaryotes - 339 (source: NC…
T2_RFPGFP_vs_T2_DAPI	AT5G57700	NA	7.05186	0.00075957	0.010741	BNR/Asp-box repeat family protein; CONTAINS InterPro DOMAIN/s: Neuraminidase (InterPro:IPR011040), BNR repeat (InterPro:IPR002860); Has 764 Blast hits to 756 proteins in 302 species: Archae - 6; Bacteria - 617; Metazoa - 0; Fungi - 22; Plants - 42; Viruses - 0; Other Eukaryotes - 77 (source: NCBI BLink).
T2_RFPGFP_vs_T2_DAPI	AT5G63370	CDKG1	5.43052	5.85e-05	0.00137795	Protein kinase superfamily protein; FUNCTIONS IN: protein serine/threonine kinase activity, protein kinase activity, kinase activity, ATP binding; INVOLVED IN: protein amino acid phosphorylation; LOCATED IN: cellular_component unknown; EXPRESSED IN: 24 plant structures; EXPRESSED DURING: 15 growth stages; CONTAINS InterPro DOMAIN/s: Protein kinase, catalytic domain (InterPro:IPR000719), Serine/th…
T2_RFPGFP_vs_T2_DAPI	AT5G64310	AGP1	-1.20225	0.00386988	0.0364862	arabinogalactan protein 1 (AGP1); Has 1807 Blast hits to 1807 proteins in 277 species: Archae - 0; Bacteria - 0; Metazoa - 736; Fungi - 347; Plants - 385; Viruses - 0; Other Eukaryotes - 339 (source: NCBI BLink).
T2_GFP_vs_T2_RFP	AT1G01370	CENH3	1.58252	0.0395917	0.262739	HTR12; FUNCTIONS IN: DNA binding; INVOLVED IN: double fertilization forming a zygote and endosperm; LOCATED IN: chromosome, centromeric region, nucleus; EXPRESSED IN: 17 plant structures; EXPRESSED DURING: 8 growth stages; CONTAINS InterPro DOMAIN/s: Histone H3 (InterPro:IPR000164), Histone-fold (InterPro:IPR009072), Histone core (InterPro:IPR007125); BEST Arabidopsis thaliana protein match is: m…
T2_GFP_vs_T2_RFP	AT1G03830	NA	3.04465	0.0414585	0.269523	guanylate-binding family protein; FUNCTIONS IN: GTP binding, GTPase activity; INVOLVED IN: immune response; LOCATED IN: cellular_component unknown; EXPRESSED IN: 12 plant structures; EXPRESSED DURING: 6 growth stages; CONTAINS InterPro DOMAIN/s: Guanylate-binding protein, N-terminal (InterPro:IPR015894), Guanylate-binding protein, C-terminal (InterPro:IPR003191); BEST Arabidopsis thaliana protein…
T2_GFP_vs_T2_RFP	AT1G14750	SDS	-1.02898	0.0425774	0.273343	SOLO DANCERS (SDS); FUNCTIONS IN: cyclin-dependent protein kinase activity; INVOLVED IN: chiasma assembly, regulation of cell cycle, double-strand break repair via homologous recombination; LOCATED IN: nucleus, chloroplast; EXPRESSED IN: shoot apex, flower, seed; EXPRESSED DURING: F mature embryo stage, petal differentiation and expansion stage, E expanded cotyledon stage; CONTAINS InterPro DOMAI…
T2_GFP_vs_T2_RFP	AT1G18650	PDCB3	-1.2021	0.027016	0.214449	plasmodesmata callose-binding protein 3 (PDCB3); CONTAINS InterPro DOMAIN/s: X8 (InterPro:IPR012946); BEST Arabidopsis thaliana protein match is: glucan endo-1,3-beta-glucosidase-like protein 3 (TAIR:AT5G08000.1); Has 1473 Blast hits to 1425 proteins in 72 species: Archae - 4; Bacteria - 6; Metazoa - 5; Fungi - 46; Plants - 1391; Viruses - 0; Other Eukaryotes - 21 (source: NCBI BLink).
T2_GFP_vs_T2_RFP	AT1G63240	NA	-2.59178	0.0191446	0.174626	unknown protein; Has 460 Blast hits to 413 proteins in 106 species: Archae - 5; Bacteria - 12; Metazoa - 152; Fungi - 46; Plants - 43; Viruses - 2; Other Eukaryotes - 200 (source: NCBI BLink).
T2_GFP_vs_T2_RFP	AT1G70210	ATCYCD1;1	1.80544	0.00397916	0.0676883	CYCLIN D1;1 (CYCD1;1); FUNCTIONS IN: cyclin-dependent protein kinase regulator activity; INVOLVED IN: G1 phase of mitotic cell cycle, regulation of cell cycle; LOCATED IN: nucleus; EXPRESSED IN: 23 plant structures; EXPRESSED DURING: 13 growth stages; CONTAINS InterPro DOMAIN/s: Cyclin, C-terminal (InterPro:IPR004367), Cyclin D (InterPro:IPR015451), Cyclin-like (InterPro:IPR011028), Cyclin-relate…
T2_GFP_vs_T2_RFP	AT2G20515	NA	1.37741	0.00364354	0.0639214	unknown protein; FUNCTIONS IN: molecular_function unknown; INVOLVED IN: biological_process unknown; LOCATED IN: endomembrane system; EXPRESSED IN: 16 plant structures; EXPRESSED DURING: 7 growth stages; Has 71 Blast hits to 71 proteins in 14 species: Archae - 0; Bacteria - 0; Metazoa - 0; Fungi - 0; Plants - 71; Viruses - 0; Other Eukaryotes - 0 (source: NCBI BLink).
T2_GFP_vs_T2_RFP	AT2G27960	CKS1	1.06694	0.0227413	0.191965	cyclin-dependent kinase-subunit 1 (CKS1); CONTAINS InterPro DOMAIN/s: Cyclin-dependent kinase, regulatory subunit (InterPro:IPR000789); BEST Arabidopsis thaliana protein match is: CDK-subunit 2 (TAIR:AT2G27970.1); Has 657 Blast hits to 657 proteins in 207 species: Archae - 0; Bacteria - 0; Metazoa - 305; Fungi - 139; Plants - 105; Viruses - 0; Other Eukaryotes - 108 (source: NCBI BLink).
T2_GFP_vs_T2_RFP	AT3G13510	NA	1.43217	3.74e-05	0.00219234	Protein of Unknown Function (DUF239); INVOLVED IN: biological_process unknown; LOCATED IN: endomembrane system; EXPRESSED IN: 22 plant structures; EXPRESSED DURING: 13 growth stages; CONTAINS InterPro DOMAIN/s: Protein of unknown function DUF239, plant (InterPro:IPR004314); BEST Arabidopsis thaliana protein match is: Protein of Unknown Function (DUF239) (TAIR:AT1G55360.1); Has 759 Blast hits to 7…
T2_GFP_vs_T2_RFP	AT3G16640	TCTP	2.19111	3.82e-05	0.00221554	translationally controlled tumor protein (TCTP); INVOLVED IN: in 8 processes; LOCATED IN: in 6 components; EXPRESSED IN: 28 plant structures; EXPRESSED DURING: 17 growth stages; CONTAINS InterPro DOMAIN/s: Translationally controlled tumour protein (InterPro:IPR018105), Mss4/translationally controlled tumour-associated TCTP (InterPro:IPR011323), Translationally controlled tumour protein, conserved…
T2_GFP_vs_T2_RFP	AT3G24450	NA	1.04065	5.19e-09	1.28e-06	Heavy metal transport/detoxification superfamily protein ; FUNCTIONS IN: copper ion binding, metal ion binding; INVOLVED IN: copper ion transport, metal ion transport; LOCATED IN: endomembrane system; EXPRESSED IN: 15 plant structures; EXPRESSED DURING: 8 growth stages; CONTAINS InterPro DOMAIN/s: Heavy metal transport/detoxification protein (InterPro:IPR006121); BEST Arabidopsis thaliana protein…
T2_GFP_vs_T2_RFP	AT3G60670	NA	-1.08814	0.0362306	0.251789	PLATZ transcription factor family protein; CONTAINS InterPro DOMAIN/s: Protein of unknown function DUF597 (InterPro:IPR006734); BEST Arabidopsis thaliana protein match is: PLATZ transcription factor family protein (TAIR:AT2G12646.1); Has 407 Blast hits to 407 proteins in 26 species: Archae - 0; Bacteria - 0; Metazoa - 0; Fungi - 0; Plants - 407; Viruses - 0; Other Eukaryotes - 0 (source: NCBI BLi…
T2_GFP_vs_T2_RFP	AT3G61650	TUBG1	1.30627	0.0268935	0.213744	gamma-tubulin (TUBG1); FUNCTIONS IN: structural molecule activity, GTP binding, GTPase activity; INVOLVED IN: in 9 processes; LOCATED IN: mitochondrion, microtubule, plasma membrane, cytoplasm; EXPRESSED IN: guard cell; CONTAINS InterPro DOMAIN/s: Gamma tubulin (InterPro:IPR002454), Tubulin (InterPro:IPR000217), Tubulin/FtsZ, GTPase domain (InterPro:IPR003008), Tubulin/FtsZ, N-terminal (InterPro:…
T2_GFP_vs_T2_RFP	AT4G29860	ALT2	-1.97775	0.0235387	0.195939	EMBRYO DEFECTIVE 2757 (EMB2757); FUNCTIONS IN: nucleotide binding; INVOLVED IN: acquisition of desiccation tolerance, embryo development, embryo development ending in seed dormancy; LOCATED IN: CUL4 RING ubiquitin ligase complex; EXPRESSED IN: stem, rosette leaf, fruit, root, cultured cell; EXPRESSED DURING: F mature embryo stage, D bilateral stage, E expanded cotyledon stage; CONTAINS InterPro D…
T2_GFP_vs_T2_RFP	AT4G34160	CYCD3	2.2289	0.00146392	0.0339677	CYCLIN D3;1 (CYCD3;1); CONTAINS InterPro DOMAIN/s: Cyclin, C-terminal (InterPro:IPR004367), Cyclin D (InterPro:IPR015451), Cyclin-like (InterPro:IPR011028), Cyclin-related (InterPro:IPR013763), Cyclin, N-terminal (InterPro:IPR006671), Cyclin (InterPro:IPR006670); BEST Arabidopsis thaliana protein match is: CYCLIN D3;2 (TAIR:AT5G67260.1); Has 3155 Blast hits to 3153 proteins in 309 species: Archae…
T2_GFP_vs_T2_RFP	AT4G36180	NA	2.8704	0.00088708	0.0234848	Leucine-rich receptor-like protein kinase family protein; FUNCTIONS IN: protein serine/threonine kinase activity, kinase activity, ATP binding; INVOLVED IN: transmembrane receptor protein tyrosine kinase signaling pathway, protein amino acid phosphorylation; LOCATED IN: plasma membrane; EXPRESSED IN: 21 plant structures; EXPRESSED DURING: 13 growth stages; CONTAINS InterPro DOMAIN/s: Protein kina…
T2_GFP_vs_T2_RFP	AT4G38950	NA	2.59486	0.025229	0.205667	ATP binding microtubule motor family protein; FUNCTIONS IN: microtubule motor activity, ATP binding; INVOLVED IN: microtubule-based process, microtubule-based movement; EXPRESSED IN: 20 plant structures; EXPRESSED DURING: 11 growth stages; CONTAINS InterPro DOMAIN/s: Protein of unknown function DUF3490 (InterPro:IPR021881), Kinesin, motor region, conserved site (InterPro:IPR019821), Kinesin, moto…
T2_GFP_vs_T2_RFP	AT5G06830	NA	-2.0274	0.0204077	0.18122	unknown protein; CONTAINS InterPro DOMAIN/s: Protein of unknown function DUF773 (InterPro:IPR008491); Has 365 Blast hits to 359 proteins in 109 species: Archae - 9; Bacteria - 13; Metazoa - 209; Fungi - 7; Plants - 47; Viruses - 0; Other Eukaryotes - 80 (source: NCBI BLink).
T2_GFP_vs_T2_RFP	AT5G08530	CI51	-1.2168	0.0138303	0.144009	51 kDa subunit of complex I (CI51); FUNCTIONS IN: 4 iron, 4 sulfur cluster binding, NAD or NADH binding, FMN binding, NADH dehydrogenase (ubiquinone) activity, oxidoreductase activity, acting on NADH or NADPH; INVOLVED IN: oxidation reduction, mitochondrial electron transport, NADH to ubiquinone; LOCATED IN: mitochondrion, mitochondrial respiratory chain complex I, respiratory chain complex I; EX…
T2_GFP_vs_T2_RFP	AT5G12250	TUB6	-2.10721	0.00257246	0.0505333	beta-6 tubulin (TUB6); FUNCTIONS IN: structural constituent of cytoskeleton; INVOLVED IN: microtubule-based process, response to salt stress, response to cold; LOCATED IN: microtubule cytoskeleton, plasma membrane; EXPRESSED IN: 23 plant structures; EXPRESSED DURING: 13 growth stages; CONTAINS InterPro DOMAIN/s: Beta tubulin (InterPro:IPR002453), Tubulin (InterPro:IPR000217), Tubulin/FtsZ, GTPase…
T2_GFP_vs_T2_RFP	AT5G22000	RHF2A	2.89463	0.00341189	0.061385	RING-H2 group F2A (RHF2A); FUNCTIONS IN: zinc ion binding; INVOLVED IN: regulation of cell cycle, proteolysis involved in cellular protein catabolic process, megagametogenesis, microgametogenesis; LOCATED IN: plasma membrane; EXPRESSED IN: 25 plant structures; EXPRESSED DURING: 15 growth stages; CONTAINS InterPro DOMAIN/s: Zinc finger, RING-type (InterPro:IPR001841), Zinc finger, C3HC4 RING-type …
T2_GFP_vs_T2_RFP	AT5G44340	TUB4	1.23636	0.00125898	0.0302585	tubulin beta chain 4 (TUB4); FUNCTIONS IN: structural constituent of cytoskeleton; INVOLVED IN: microtubule-based process, protein polymerization, microtubule-based movement; LOCATED IN: tubulin complex, cell wall; EXPRESSED IN: 26 plant structures; EXPRESSED DURING: 16 growth stages; CONTAINS InterPro DOMAIN/s: Beta tubulin (InterPro:IPR002453), Tubulin (InterPro:IPR000217), Tubulin/FtsZ, GTPase…
T2_GFP_vs_T2_RFP	AT5G48480	NA	2.9678	0.0103342	0.12066	Lactoylglutathione lyase / glyoxalase I family protein; FUNCTIONS IN: molecular_function unknown; INVOLVED IN: biological_process unknown; LOCATED IN: cellular_component unknown; EXPRESSED IN: 24 plant structures; EXPRESSED DURING: 14 growth stages; Has 30201 Blast hits to 17322 proteins in 780 species: Archae - 12; Bacteria - 1396; Metazoa - 17338; Fungi - 3422; Plants - 5037; Viruses - 0; Other…
T2_GFP_vs_T2_RFP	AT5G62690	TUB2	-2.49089	0.0303459	0.228404	tubulin beta chain 2 (TUB2); FUNCTIONS IN: structural molecule activity, GTP binding, GTPase activity; INVOLVED IN: response to cadmium ion, response to salt stress, response to cold; LOCATED IN: tubulin complex, nucleolus, cell wall, plasma membrane; EXPRESSED IN: 6 plant structures; EXPRESSED DURING: M germinated pollen stage; CONTAINS InterPro DOMAIN/s: Beta tubulin (InterPro:IPR002453), Tubul…
T2_GFP_vs_T2_RFP	AT5G63370	CDKG1	-2.45925	0.00211289	0.0442939	Protein kinase superfamily protein; FUNCTIONS IN: protein serine/threonine kinase activity, protein kinase activity, kinase activity, ATP binding; INVOLVED IN: protein amino acid phosphorylation; LOCATED IN: cellular_component unknown; EXPRESSED IN: 24 plant structures; EXPRESSED DURING: 15 growth stages; CONTAINS InterPro DOMAIN/s: Protein kinase, catalytic domain (InterPro:IPR000719), Serine/th…
T2_RFPGFP_vs_T2_GFP	AT1G01160	GIF2	2.17639	0.0341864	0.189234	GRF1-interacting factor 2 (GIF2); CONTAINS InterPro DOMAIN/s: SSXT (InterPro:IPR007726); BEST Arabidopsis thaliana protein match is: GRF1-interacting factor 3 (TAIR:AT4G00850.1); Has 425 Blast hits to 425 proteins in 91 species: Archae - 0; Bacteria - 4; Metazoa - 291; Fungi - 20; Plants - 89; Viruses - 0; Other Eukaryotes - 21 (source: NCBI BLink).
T2_RFPGFP_vs_T2_GFP	AT1G01370	CENH3	2.75902	0.017879	0.129884	HTR12; FUNCTIONS IN: DNA binding; INVOLVED IN: double fertilization forming a zygote and endosperm; LOCATED IN: chromosome, centromeric region, nucleus; EXPRESSED IN: 17 plant structures; EXPRESSED DURING: 8 growth stages; CONTAINS InterPro DOMAIN/s: Histone H3 (InterPro:IPR000164), Histone-fold (InterPro:IPR009072), Histone core (InterPro:IPR007125); BEST Arabidopsis thaliana protein match is: m…
T2_RFPGFP_vs_T2_GFP	AT1G03830	NA	3.22752	0.0188713	0.134014	guanylate-binding family protein; FUNCTIONS IN: GTP binding, GTPase activity; INVOLVED IN: immune response; LOCATED IN: cellular_component unknown; EXPRESSED IN: 12 plant structures; EXPRESSED DURING: 6 growth stages; CONTAINS InterPro DOMAIN/s: Guanylate-binding protein, N-terminal (InterPro:IPR015894), Guanylate-binding protein, C-terminal (InterPro:IPR003191); BEST Arabidopsis thaliana protein…
T2_RFPGFP_vs_T2_GFP	AT1G04050	SDG13	-2.08759	1.67e-05	0.0008402	homolog of SU(var)3-9 1 (SUVR1); FUNCTIONS IN: zinc ion binding, histone-lysine N-methyltransferase activity; INVOLVED IN: chromatin modification; LOCATED IN: nucleolus; EXPRESSED IN: 21 plant structures; EXPRESSED DURING: 14 growth stages; CONTAINS InterPro DOMAIN/s: SET domain (InterPro:IPR001214), WIYLD domain (InterPro:IPR018848), Pre-SET zinc-binding sub-group (InterPro:IPR003606), Pre-SET d…
T2_RFPGFP_vs_T2_GFP	AT1G11120	NA	1.01744	0.0405565	0.209663	unknown protein; BEST Arabidopsis thaliana protein match is: unknown protein (TAIR:AT1G09812.1); Has 270 Blast hits to 255 proteins in 62 species: Archae - 0; Bacteria - 2; Metazoa - 93; Fungi - 14; Plants - 126; Viruses - 0; Other Eukaryotes - 35 (source: NCBI BLink).
T2_RFPGFP_vs_T2_GFP	AT1G14750	SDS	3.04517	0.0192547	0.13516	SOLO DANCERS (SDS); FUNCTIONS IN: cyclin-dependent protein kinase activity; INVOLVED IN: chiasma assembly, regulation of cell cycle, double-strand break repair via homologous recombination; LOCATED IN: nucleus, chloroplast; EXPRESSED IN: shoot apex, flower, seed; EXPRESSED DURING: F mature embryo stage, petal differentiation and expansion stage, E expanded cotyledon stage; CONTAINS InterPro DOMAI…
T2_RFPGFP_vs_T2_GFP	AT1G15720	TRFL5	1.07747	0.0249187	0.157651	TRF-like 5 (TRFL5); FUNCTIONS IN: DNA binding, sequence-specific DNA binding transcription factor activity; INVOLVED IN: regulation of transcription; EXPRESSED IN: 12 plant structures; EXPRESSED DURING: 7 growth stages; CONTAINS InterPro DOMAIN/s: SANT, DNA-binding (InterPro:IPR001005), Homeodomain-like (InterPro:IPR009057), Myb, DNA-binding (InterPro:IPR014778), HTH transcriptional regulator, My…
T2_RFPGFP_vs_T2_GFP	AT1G19860	NA	-1.4908	0.0442312	0.219571	Zinc finger C-x8-C-x5-C-x3-H type family protein; FUNCTIONS IN: zinc ion binding, nucleic acid binding; INVOLVED IN: biological_process unknown; EXPRESSED IN: 23 plant structures; EXPRESSED DURING: 13 growth stages; CONTAINS InterPro DOMAIN/s: Zinc finger, CCCH-type (InterPro:IPR000571); BEST Arabidopsis thaliana protein match is: Zinc finger C-x8-C-x5-C-x3-H type family protein (TAIR:AT5G66270.1…
T2_RFPGFP_vs_T2_GFP	AT1G23000	NA	-2.17308	0.0284361	0.170314	Heavy metal transport/detoxification superfamily protein ; FUNCTIONS IN: metal ion binding; INVOLVED IN: metal ion transport; LOCATED IN: cellular_component unknown; EXPRESSED IN: 12 plant structures; EXPRESSED DURING: 6 growth stages; CONTAINS InterPro DOMAIN/s: Heavy metal transport/detoxification protein (InterPro:IPR006121); BEST Arabidopsis thaliana protein match is: Heavy metal transport/de…
T2_RFPGFP_vs_T2_GFP	AT1G24590	DRN-LIKE	-1.0475	0.0325692	0.184649	DORNROSCHEN-like (DRNL); FUNCTIONS IN: DNA binding, sequence-specific DNA binding transcription factor activity; INVOLVED IN: in 6 processes; LOCATED IN: nucleus, chloroplast; EXPRESSED IN: embryo, leaf primordium, seed; EXPRESSED DURING: C globular stage, D bilateral stage, E expanded cotyledon stage; CONTAINS InterPro DOMAIN/s: DNA-binding, integrase-type (InterPro:IPR016177), Pathogenesis-rela…
T2_RFPGFP_vs_T2_GFP	AT1G32730	NA	1.5581	0.0434298	0.217414	unknown protein; LOCATED IN: chloroplast; EXPRESSED IN: 12 plant structures; EXPRESSED DURING: 6 growth stages; CONTAINS InterPro DOMAIN/s: Protein of unknown function DUF702 (InterPro:IPR007818); Has 120 Blast hits to 118 proteins in 39 species: Archae - 0; Bacteria - 8; Metazoa - 63; Fungi - 4; Plants - 33; Viruses - 0; Other Eukaryotes - 12 (source: NCBI BLink).
T2_RFPGFP_vs_T2_GFP	AT1G48740	NA	-1.22474	0.0499505	0.234149	2-oxoglutarate (2OG) and Fe(II)-dependent oxygenase superfamily protein; FUNCTIONS IN: oxidoreductase activity, acting on paired donors, with incorporation or reduction of molecular oxygen, L-ascorbic acid binding, iron ion binding; INVOLVED IN: oxidation reduction; LOCATED IN: cellular_component unknown; CONTAINS InterPro DOMAIN/s: Prolyl 4-hydroxylase, alpha subunit (InterPro:IPR006620); BEST A…
T2_RFPGFP_vs_T2_GFP	AT1G50010	TUA2	-1.70027	0.00015192	0.00481996	tubulin alpha-2 chain (TUA2); FUNCTIONS IN: structural constituent of cytoskeleton; INVOLVED IN: microtubule-based process, response to salt stress; LOCATED IN: tubulin complex, cytosol, cell wall, membrane; EXPRESSED IN: 26 plant structures; EXPRESSED DURING: 15 growth stages; CONTAINS InterPro DOMAIN/s: Alpha tubulin (InterPro:IPR002452), Tubulin (InterPro:IPR000217), Tubulin/FtsZ, GTPase domai…
T2_RFPGFP_vs_T2_GFP	AT1G63240	NA	4.92147	0.00758577	0.0756717	unknown protein; Has 460 Blast hits to 413 proteins in 106 species: Archae - 5; Bacteria - 12; Metazoa - 152; Fungi - 46; Plants - 43; Viruses - 2; Other Eukaryotes - 200 (source: NCBI BLink).
T2_RFPGFP_vs_T2_GFP	AT1G68470	NA	3.67126	0.00846587	0.0816119	Exostosin family protein; FUNCTIONS IN: catalytic activity; INVOLVED IN: biological_process unknown; LOCATED IN: membrane; EXPRESSED IN: 18 plant structures; EXPRESSED DURING: 13 growth stages; CONTAINS InterPro DOMAIN/s: Exostosin-like (InterPro:IPR004263); BEST Arabidopsis thaliana protein match is: Exostosin family protein (TAIR:AT2G20370.1); Has 782 Blast hits to 782 proteins in 34 species: A…
T2_RFPGFP_vs_T2_GFP	AT1G70210	ATCYCD1;1	5.74819	0.00110703	0.0206089	CYCLIN D1;1 (CYCD1;1); FUNCTIONS IN: cyclin-dependent protein kinase regulator activity; INVOLVED IN: G1 phase of mitotic cell cycle, regulation of cell cycle; LOCATED IN: nucleus; EXPRESSED IN: 23 plant structures; EXPRESSED DURING: 13 growth stages; CONTAINS InterPro DOMAIN/s: Cyclin, C-terminal (InterPro:IPR004367), Cyclin D (InterPro:IPR015451), Cyclin-like (InterPro:IPR011028), Cyclin-relate…
T2_RFPGFP_vs_T2_GFP	AT2G04660	APC2	1.95453	0.0105272	0.0935936	anaphase-promoting complex/cyclosome 2 (APC2); FUNCTIONS IN: ubiquitin-protein ligase activity, ubiquitin protein ligase binding; INVOLVED IN: ubiquitin-dependent protein catabolic process; LOCATED IN: ubiquitin ligase complex; EXPRESSED IN: 12 plant structures; EXPRESSED DURING: 6 growth stages; CONTAINS InterPro DOMAIN/s: Cullin homology (InterPro:IPR016158), Anaphase promoting complex subunit …
T2_RFPGFP_vs_T2_GFP	AT2G16850	PIP2;8	4.12673	0.00020168	0.00592864	plasma membrane intrinsic protein 2;8 (PIP2;8); FUNCTIONS IN: water channel activity; INVOLVED IN: transport, transmembrane transport; LOCATED IN: membrane; EXPRESSED IN: root, flower, cultured cell, leaf; CONTAINS InterPro DOMAIN/s: Major intrinsic protein, conserved site (InterPro:IPR022357), Aquaporin (InterPro:IPR012269), Major intrinsic protein (InterPro:IPR000425); BEST Arabidopsis thaliana…
T2_RFPGFP_vs_T2_GFP	AT2G20000	CDC27b	6.41338	0.007246	0.0737823	HOBBIT (HBT); FUNCTIONS IN: binding; INVOLVED IN: in 10 processes; LOCATED IN: anaphase-promoting complex, nucleus, cell plate, spindle; EXPRESSED IN: 23 plant structures; EXPRESSED DURING: 14 growth stages; CONTAINS InterPro DOMAIN/s: Tetratricopeptide TPR-1 (InterPro:IPR001440), Tetratricopeptide-like helical (InterPro:IPR011990), Tetratricopeptide repeat-containing (InterPro:IPR013026), Tetrat…
T2_RFPGFP_vs_T2_GFP	AT2G22490	ATCYCD2;1	-5.69222	0.0106586	0.0943184	Cyclin D2;1 (CYCD2;1); FUNCTIONS IN: protein binding, cyclin-dependent protein kinase regulator activity; INVOLVED IN: G1 phase of mitotic cell cycle, regulation of cell cycle, response to sucrose stimulus; LOCATED IN: nucleus; EXPRESSED IN: 22 plant structures; EXPRESSED DURING: 14 growth stages; CONTAINS InterPro DOMAIN/s: Cyclin, C-terminal (InterPro:IPR004367), Cyclin D (InterPro:IPR015451), …
T2_RFPGFP_vs_T2_GFP	AT2G36010	ATE2FA	-1.1715	0.018568	0.133123	E2F transcription factor 3 (E2F3); FUNCTIONS IN: DNA binding, sequence-specific DNA binding transcription factor activity; INVOLVED IN: regulation of transcription, DNA-dependent; LOCATED IN: transcription factor complex, chloroplast; EXPRESSED IN: 19 plant structures; EXPRESSED DURING: 11 growth stages; CONTAINS InterPro DOMAIN/s: Winged helix-turn-helix transcription repressor DNA-binding (Inte…
T2_RFPGFP_vs_T2_GFP	AT3G02120	NA	-1.3598	0.00076421	0.0156089	hydroxyproline-rich glycoprotein family protein; Has 21 Blast hits to 21 proteins in 9 species: Archae - 0; Bacteria - 0; Metazoa - 0; Fungi - 0; Plants - 21; Viruses - 0; Other Eukaryotes - 0 (source: NCBI BLink).
T2_RFPGFP_vs_T2_GFP	AT3G14240	NA	1.72581	0.00015148	0.00481326	Subtilase family protein; FUNCTIONS IN: identical protein binding, serine-type endopeptidase activity; INVOLVED IN: proteolysis, negative regulation of catalytic activity; LOCATED IN: endomembrane system; EXPRESSED IN: 22 plant structures; EXPRESSED DURING: 13 growth stages; CONTAINS InterPro DOMAIN/s: Protease-associated PA (InterPro:IPR003137), Proteinase inhibitor, propeptide (InterPro:IPR0090…
T2_RFPGFP_vs_T2_GFP	AT3G15150	ATMMS21	1.71987	0.0188518	0.134014	HIGH PLOIDY2 (HPY2); Has 268 Blast hits to 268 proteins in 104 species: Archae - 0; Bacteria - 0; Metazoa - 139; Fungi - 53; Plants - 46; Viruses - 0; Other Eukaryotes - 30 (source: NCBI BLink).
T2_RFPGFP_vs_T2_GFP	AT3G15790	ATMBD11	1.29689	0.0243085	0.155341	methyl-CPG-binding domain 11 (MBD11); FUNCTIONS IN: methyl-CpG binding, DNA binding; INVOLVED IN: biological_process unknown; LOCATED IN: nucleus; EXPRESSED IN: 22 plant structures; EXPRESSED DURING: 13 growth stages; CONTAINS InterPro DOMAIN/s: DNA-binding, integrase-type (InterPro:IPR016177), Methyl-CpG DNA binding (InterPro:IPR001739); BEST Arabidopsis thaliana protein match is: methyl-CPG-bin…
T2_RFPGFP_vs_T2_GFP	AT3G16640	TCTP	1.1154	5.22e-06	0.00033111	translationally controlled tumor protein (TCTP); INVOLVED IN: in 8 processes; LOCATED IN: in 6 components; EXPRESSED IN: 28 plant structures; EXPRESSED DURING: 17 growth stages; CONTAINS InterPro DOMAIN/s: Translationally controlled tumour protein (InterPro:IPR018105), Mss4/translationally controlled tumour-associated TCTP (InterPro:IPR011323), Translationally controlled tumour protein, conserved…
T2_RFPGFP_vs_T2_GFP	AT3G25980	AtMAD2	1.9567	0.0259185	0.161087	MITOTIC ARREST-DEFICIENT 2 (MAD2); CONTAINS InterPro DOMAIN/s: DNA-binding HORMA (InterPro:IPR003511); Has 609 Blast hits to 608 proteins in 183 species: Archae - 0; Bacteria - 0; Metazoa - 312; Fungi - 177; Plants - 74; Viruses - 0; Other Eukaryotes - 46 (source: NCBI BLink).
T2_RFPGFP_vs_T2_GFP	AT3G48190	ATATM	-1.39007	0.00035666	0.00913055	ataxia-telangiectasia mutated (ATM); FUNCTIONS IN: 1-phosphatidylinositol-3-phosphate 5-kinase activity; INVOLVED IN: in 8 processes; LOCATED IN: chloroplast; EXPRESSED IN: 26 plant structures; EXPRESSED DURING: 13 growth stages; CONTAINS InterPro DOMAIN/s: Phosphatidylinositol 3-/4-kinase, catalytic (InterPro:IPR000403), PIK-related kinase, FAT (InterPro:IPR003151), Ataxia-Telangiectasia Mutated…
T2_RFPGFP_vs_T2_GFP	AT3G60670	NA	1.21284	0.0159207	0.120971	PLATZ transcription factor family protein; CONTAINS InterPro DOMAIN/s: Protein of unknown function DUF597 (InterPro:IPR006734); BEST Arabidopsis thaliana protein match is: PLATZ transcription factor family protein (TAIR:AT2G12646.1); Has 407 Blast hits to 407 proteins in 26 species: Archae - 0; Bacteria - 0; Metazoa - 0; Fungi - 0; Plants - 407; Viruses - 0; Other Eukaryotes - 0 (source: NCBI BLi…
T2_RFPGFP_vs_T2_GFP	AT4G03270	CYCD6;1	1.54304	0.00728189	0.0739308	Cyclin D6;1 (CYCD6;1); FUNCTIONS IN: cyclin-dependent protein kinase activity; INVOLVED IN: regulation of cell cycle; LOCATED IN: nucleus; EXPRESSED IN: 11 plant structures; EXPRESSED DURING: F mature embryo stage, 4 leaf senescence stage, petal differentiation and expansion stage, E expanded cotyledon stage, D bilateral stage; CONTAINS InterPro DOMAIN/s: Cyclin, C-terminal (InterPro:IPR004367), …
T2_RFPGFP_vs_T2_GFP	AT4G16141	NA	2.27337	0.0101114	0.0910581	GATA type zinc finger transcription factor family protein; FUNCTIONS IN: sequence-specific DNA binding, zinc ion binding, sequence-specific DNA binding transcription factor activity; INVOLVED IN: regulation of transcription, DNA-dependent; CONTAINS InterPro DOMAIN/s: Zinc finger, NHR/GATA-type (InterPro:IPR013088), Zinc finger, GATA-type (InterPro:IPR000679); BEST Arabidopsis thaliana protein mat…
T2_RFPGFP_vs_T2_GFP	AT4G22130	SRF8	1.49496	1.16e-05	0.00063943	STRUBBELIG-receptor family 8 (SRF8); FUNCTIONS IN: protein serine/threonine kinase activity, protein kinase activity, kinase activity, ATP binding; INVOLVED IN: protein amino acid phosphorylation; LOCATED IN: plasma membrane; EXPRESSED IN: 22 plant structures; EXPRESSED DURING: 13 growth stages; CONTAINS InterPro DOMAIN/s: Serine/threonine-protein kinase domain (InterPro:IPR002290), Leucine-rich …
T2_RFPGFP_vs_T2_GFP	AT4G34160	CYCD3	-1.45326	0.00036646	0.00929022	CYCLIN D3;1 (CYCD3;1); CONTAINS InterPro DOMAIN/s: Cyclin, C-terminal (InterPro:IPR004367), Cyclin D (InterPro:IPR015451), Cyclin-like (InterPro:IPR011028), Cyclin-related (InterPro:IPR013763), Cyclin, N-terminal (InterPro:IPR006671), Cyclin (InterPro:IPR006670); BEST Arabidopsis thaliana protein match is: CYCLIN D3;2 (TAIR:AT5G67260.1); Has 3155 Blast hits to 3153 proteins in 309 species: Archae…
T2_RFPGFP_vs_T2_GFP	AT4G36180	NA	4.71013	0.00021101	0.00610804	Leucine-rich receptor-like protein kinase family protein; FUNCTIONS IN: protein serine/threonine kinase activity, kinase activity, ATP binding; INVOLVED IN: transmembrane receptor protein tyrosine kinase signaling pathway, protein amino acid phosphorylation; LOCATED IN: plasma membrane; EXPRESSED IN: 21 plant structures; EXPRESSED DURING: 13 growth stages; CONTAINS InterPro DOMAIN/s: Protein kina…
T2_RFPGFP_vs_T2_GFP	AT4G37650	SGR7	-1.03185	0.00047186	0.0110464	SHORT ROOT (SHR); CONTAINS InterPro DOMAIN/s: Transcription factor GRAS (InterPro:IPR005202); BEST Arabidopsis thaliana protein match is: GRAS family transcription factor (TAIR:AT3G49950.1); Has 2470 Blast hits to 2429 proteins in 304 species: Archae - 0; Bacteria - 4; Metazoa - 9; Fungi - 15; Plants - 2427; Viruses - 0; Other Eukaryotes - 15 (source: NCBI BLink).
T2_RFPGFP_vs_T2_GFP	AT4G39790	NA	1.21165	0.0040322	0.049888	Protein of unknown function (DUF630 and DUF632); CONTAINS InterPro DOMAIN/s: Protein of unknown function DUF630 (InterPro:IPR006868), Protein of unknown function DUF632 (InterPro:IPR006867); BEST Arabidopsis thaliana protein match is: Protein of unknown function (DUF630 and DUF632) (TAIR:AT2G27090.1); Has 571 Blast hits to 465 proteins in 32 species: Archae - 0; Bacteria - 6; Metazoa - 2; Fungi -…
T2_RFPGFP_vs_T2_GFP	AT5G04470	SIM	1.03454	0.0162418	0.12229	SIAMESE (SIM); BEST Arabidopsis thaliana protein match is: LOSS OF GIANT CELLS FROM ORGANS (TAIR:AT3G10525.1); Has 1807 Blast hits to 1807 proteins in 277 species: Archae - 0; Bacteria - 0; Metazoa - 736; Fungi - 347; Plants - 385; Viruses - 0; Other Eukaryotes - 339 (source: NCBI BLink).
T2_RFPGFP_vs_T2_GFP	AT5G05270	AtCHIL	4.8983	0.00482246	0.0562296	Chalcone-flavanone isomerase family protein; FUNCTIONS IN: intramolecular lyase activity, chalcone isomerase activity; INVOLVED IN: response to karrikin; LOCATED IN: cellular_component unknown; EXPRESSED IN: 20 plant structures; EXPRESSED DURING: 13 growth stages; CONTAINS InterPro DOMAIN/s: Chalcone isomerase, subgroup (InterPro:IPR003466), Chalcone isomerase, 3-layer sandwich (InterPro:IPR01608…
T2_RFPGFP_vs_T2_GFP	AT5G06150	CYC1BAT	3.13665	0.0250442	0.158081	CYC1BAT; CONTAINS InterPro DOMAIN/s: Cyclin, C-terminal (InterPro:IPR004367), Cyclin-like (InterPro:IPR011028), Cyclin, N-terminal (InterPro:IPR006671), Cyclin, A/B/D/E (InterPro:IPR014400), Cyclin (InterPro:IPR006670); BEST Arabidopsis thaliana protein match is: CYCLIN B1;3 (TAIR:AT3G11520.1); Has 1807 Blast hits to 1807 proteins in 277 species: Archae - 0; Bacteria - 0; Metazoa - 736; Fungi - 3…
T2_RFPGFP_vs_T2_GFP	AT5G08530	CI51	-1.04722	0.00525756	0.0598281	51 kDa subunit of complex I (CI51); FUNCTIONS IN: 4 iron, 4 sulfur cluster binding, NAD or NADH binding, FMN binding, NADH dehydrogenase (ubiquinone) activity, oxidoreductase activity, acting on NADH or NADPH; INVOLVED IN: oxidation reduction, mitochondrial electron transport, NADH to ubiquinone; LOCATED IN: mitochondrion, mitochondrial respiratory chain complex I, respiratory chain complex I; EX…
T2_RFPGFP_vs_T2_GFP	AT5G12440	NA	2.74638	0.00239018	0.0351414	CCCH-type zinc fingerfamily protein with RNA-binding domain; FUNCTIONS IN: nucleotide binding, zinc ion binding, nucleic acid binding; INVOLVED IN: biological_process unknown; EXPRESSED IN: 21 plant structures; EXPRESSED DURING: 13 growth stages; CONTAINS InterPro DOMAIN/s: Zinc finger, CCCH-type (InterPro:IPR000571), RNA recognition motif, RNP-1 (InterPro:IPR000504), Nucleotide-binding, alpha-be…
T2_RFPGFP_vs_T2_GFP	AT5G15220	NA	3.75408	0.0179983	0.130522	Ribosomal protein L27 family protein; FUNCTIONS IN: structural constituent of ribosome; INVOLVED IN: translation; LOCATED IN: ribosome, intracellular; CONTAINS InterPro DOMAIN/s: Ribosomal protein L27 (InterPro:IPR001684), Ribosomal protein L27, conserved site (InterPro:IPR018261); BEST Arabidopsis thaliana protein match is: Ribosomal protein L27 family protein (TAIR:AT2G16930.3); Has 30201 Blast…
T2_RFPGFP_vs_T2_GFP	AT5G19780	TUA5	2.3374	0.0234412	0.152051	tubulin alpha-5 (TUA5); FUNCTIONS IN: structural constituent of cytoskeleton; INVOLVED IN: response to cadmium ion, microtubule-based process; LOCATED IN: tubulin complex, cytosol, cell wall, membrane; EXPRESSED IN: 6 plant structures; CONTAINS InterPro DOMAIN/s: Alpha tubulin (InterPro:IPR002452), Tubulin (InterPro:IPR000217), Tubulin/FtsZ, GTPase domain (InterPro:IPR003008), Tubulin/FtsZ, N-ter…
T2_RFPGFP_vs_T2_GFP	AT5G20060	NA	-1.18993	0.0193059	0.135178	alpha/beta-Hydrolases superfamily protein; FUNCTIONS IN: hydrolase activity, carboxylesterase activity; INVOLVED IN: biological_process unknown; LOCATED IN: cellular_component unknown; EXPRESSED IN: 23 plant structures; EXPRESSED DURING: 15 growth stages; CONTAINS InterPro DOMAIN/s: Phospholipase/carboxylesterase (InterPro:IPR003140); BEST Arabidopsis thaliana protein match is: alpha/beta-Hydrola…
T2_RFPGFP_vs_T2_GFP	AT5G20540	ATBRXL4	-1.93883	0.013374	0.108466	BREVIS RADIX-like 4 (BRXL4); CONTAINS InterPro DOMAIN/s: Disease resistance/zinc finger/chromosome condensation-like region (InterPro:IPR013591); BEST Arabidopsis thaliana protein match is: DZC (Disease resistance/zinc finger/chromosome condensation-like region) domain containing protein (TAIR:AT3G14000.2); Has 719 Blast hits to 410 proteins in 29 species: Archae - 0; Bacteria - 0; Metazoa - 0; F…
T2_RFPGFP_vs_T2_GFP	AT5G22000	RHF2A	1.04317	0.00087651	0.0172427	RING-H2 group F2A (RHF2A); FUNCTIONS IN: zinc ion binding; INVOLVED IN: regulation of cell cycle, proteolysis involved in cellular protein catabolic process, megagametogenesis, microgametogenesis; LOCATED IN: plasma membrane; EXPRESSED IN: 25 plant structures; EXPRESSED DURING: 15 growth stages; CONTAINS InterPro DOMAIN/s: Zinc finger, RING-type (InterPro:IPR001841), Zinc finger, C3HC4 RING-type …
T2_RFPGFP_vs_T2_GFP	AT5G27940	WPP3	5.40123	0.0382267	NA	WPP domain protein 3 (WPP3); BEST Arabidopsis thaliana protein match is: WPP domain protein 2 (TAIR:AT1G47200.1); Has 30201 Blast hits to 17322 proteins in 780 species: Archae - 12; Bacteria - 1396; Metazoa - 17338; Fungi - 3422; Plants - 5037; Viruses - 0; Other Eukaryotes - 2996 (source: NCBI BLink).
T2_RFPGFP_vs_T2_GFP	AT5G40460	NA	1.16994	0.0111535	0.0967238	unknown protein; BEST Arabidopsis thaliana protein match is: unknown protein (TAIR:AT3G27630.1); Has 87 Blast hits to 87 proteins in 12 species: Archae - 0; Bacteria - 0; Metazoa - 0; Fungi - 0; Plants - 87; Viruses - 0; Other Eukaryotes - 0 (source: NCBI BLink).
T2_RFPGFP_vs_T2_GFP	AT5G47570	NA	-1.2556	0.00060581	0.0133851	unknown protein; Has 30201 Blast hits to 17322 proteins in 780 species: Archae - 12; Bacteria - 1396; Metazoa - 17338; Fungi - 3422; Plants - 5037; Viruses - 0; Other Eukaryotes - 2996 (source: NCBI BLink).
T2_RFPGFP_vs_T2_GFP	AT5G56530	NA	3.19901	0.0332609	0.186895	Protein of Unknown Function (DUF239); CONTAINS InterPro DOMAIN/s: Protein of unknown function DUF239, plant (InterPro:IPR004314); BEST Arabidopsis thaliana protein match is: Protein of Unknown Function (DUF239) (TAIR:AT1G55360.1); Has 1807 Blast hits to 1807 proteins in 277 species: Archae - 0; Bacteria - 0; Metazoa - 736; Fungi - 347; Plants - 385; Viruses - 0; Other Eukaryotes - 339 (source: NC…
T2_RFPGFP_vs_T2_GFP	AT5G57700	NA	2.68698	0.0029401	0.0404443	BNR/Asp-box repeat family protein; CONTAINS InterPro DOMAIN/s: Neuraminidase (InterPro:IPR011040), BNR repeat (InterPro:IPR002860); Has 764 Blast hits to 756 proteins in 302 species: Archae - 6; Bacteria - 617; Metazoa - 0; Fungi - 22; Plants - 42; Viruses - 0; Other Eukaryotes - 77 (source: NCBI BLink).
T2_RFPGFP_vs_T2_GFP	AT5G63540	ATRMI1	1.28909	0.0299637	0.175771	RECQ MEDIATED INSTABILITY 1 (RMI1); CONTAINS InterPro DOMAIN/s: Domain of unknown function DUF1767 (InterPro:IPR013894); BEST Arabidopsis thaliana protein match is: Domain of unknown function (DUF1767) (TAIR:AT5G19950.3); Has 297 Blast hits to 286 proteins in 91 species: Archae - 0; Bacteria - 10; Metazoa - 136; Fungi - 20; Plants - 89; Viruses - 0; Other Eukaryotes - 42 (source: NCBI BLink).
T2_RFPGFP_vs_T2_RFP	AT1G03830	NA	4.13433	0.0338024	0.247122	guanylate-binding family protein; FUNCTIONS IN: GTP binding, GTPase activity; INVOLVED IN: immune response; LOCATED IN: cellular_component unknown; EXPRESSED IN: 12 plant structures; EXPRESSED DURING: 6 growth stages; CONTAINS InterPro DOMAIN/s: Guanylate-binding protein, N-terminal (InterPro:IPR015894), Guanylate-binding protein, C-terminal (InterPro:IPR003191); BEST Arabidopsis thaliana protein…
T2_RFPGFP_vs_T2_RFP	AT1G15720	TRFL5	-1.18078	0.042739	0.278245	TRF-like 5 (TRFL5); FUNCTIONS IN: DNA binding, sequence-specific DNA binding transcription factor activity; INVOLVED IN: regulation of transcription; EXPRESSED IN: 12 plant structures; EXPRESSED DURING: 7 growth stages; CONTAINS InterPro DOMAIN/s: SANT, DNA-binding (InterPro:IPR001005), Homeodomain-like (InterPro:IPR009057), Myb, DNA-binding (InterPro:IPR014778), HTH transcriptional regulator, My…
T2_RFPGFP_vs_T2_RFP	AT1G50010	TUA2	-1.33842	0.00081684	0.0266543	tubulin alpha-2 chain (TUA2); FUNCTIONS IN: structural constituent of cytoskeleton; INVOLVED IN: microtubule-based process, response to salt stress; LOCATED IN: tubulin complex, cytosol, cell wall, membrane; EXPRESSED IN: 26 plant structures; EXPRESSED DURING: 15 growth stages; CONTAINS InterPro DOMAIN/s: Alpha tubulin (InterPro:IPR002452), Tubulin (InterPro:IPR000217), Tubulin/FtsZ, GTPase domai…
T2_RFPGFP_vs_T2_RFP	AT1G68470	NA	3.24401	0.0177331	0.175819	Exostosin family protein; FUNCTIONS IN: catalytic activity; INVOLVED IN: biological_process unknown; LOCATED IN: membrane; EXPRESSED IN: 18 plant structures; EXPRESSED DURING: 13 growth stages; CONTAINS InterPro DOMAIN/s: Exostosin-like (InterPro:IPR004263); BEST Arabidopsis thaliana protein match is: Exostosin family protein (TAIR:AT2G20370.1); Has 782 Blast hits to 782 proteins in 34 species: A…
T2_RFPGFP_vs_T2_RFP	AT1G70210	ATCYCD1;1	-1.68501	0.00357376	0.0684257	CYCLIN D1;1 (CYCD1;1); FUNCTIONS IN: cyclin-dependent protein kinase regulator activity; INVOLVED IN: G1 phase of mitotic cell cycle, regulation of cell cycle; LOCATED IN: nucleus; EXPRESSED IN: 23 plant structures; EXPRESSED DURING: 13 growth stages; CONTAINS InterPro DOMAIN/s: Cyclin, C-terminal (InterPro:IPR004367), Cyclin D (InterPro:IPR015451), Cyclin-like (InterPro:IPR011028), Cyclin-relate…
T2_RFPGFP_vs_T2_RFP	AT1G79740	NA	1.13759	0.0235179	0.204977	hAT transposon superfamily; FUNCTIONS IN: protein dimerization activity, DNA binding; INVOLVED IN: biological_process unknown; LOCATED IN: cellular_component unknown; CONTAINS InterPro DOMAIN/s: HAT dimerisation (InterPro:IPR008906), Zinc finger, BED-type predicted (InterPro:IPR003656), Protein of unknown function DUF659 (InterPro:IPR007021); BEST Arabidopsis thaliana protein match is: hAT transp…
T2_RFPGFP_vs_T2_RFP	AT2G04660	APC2	3.15732	0.0210839	0.192643	anaphase-promoting complex/cyclosome 2 (APC2); FUNCTIONS IN: ubiquitin-protein ligase activity, ubiquitin protein ligase binding; INVOLVED IN: ubiquitin-dependent protein catabolic process; LOCATED IN: ubiquitin ligase complex; EXPRESSED IN: 12 plant structures; EXPRESSED DURING: 6 growth stages; CONTAINS InterPro DOMAIN/s: Cullin homology (InterPro:IPR016158), Anaphase promoting complex subunit …
T2_RFPGFP_vs_T2_RFP	AT2G16850	PIP2;8	-5.5051	0.00103549	0.0313075	plasma membrane intrinsic protein 2;8 (PIP2;8); FUNCTIONS IN: water channel activity; INVOLVED IN: transport, transmembrane transport; LOCATED IN: membrane; EXPRESSED IN: root, flower, cultured cell, leaf; CONTAINS InterPro DOMAIN/s: Major intrinsic protein, conserved site (InterPro:IPR022357), Aquaporin (InterPro:IPR012269), Major intrinsic protein (InterPro:IPR000425); BEST Arabidopsis thaliana…
T2_RFPGFP_vs_T2_RFP	AT2G20000	CDC27b	4.53343	0.0158448	0.166017	HOBBIT (HBT); FUNCTIONS IN: binding; INVOLVED IN: in 10 processes; LOCATED IN: anaphase-promoting complex, nucleus, cell plate, spindle; EXPRESSED IN: 23 plant structures; EXPRESSED DURING: 14 growth stages; CONTAINS InterPro DOMAIN/s: Tetratricopeptide TPR-1 (InterPro:IPR001440), Tetratricopeptide-like helical (InterPro:IPR011990), Tetratricopeptide repeat-containing (InterPro:IPR013026), Tetrat…
T2_RFPGFP_vs_T2_RFP	AT2G20515	NA	-1.22065	0.0033466	0.0660251	unknown protein; FUNCTIONS IN: molecular_function unknown; INVOLVED IN: biological_process unknown; LOCATED IN: endomembrane system; EXPRESSED IN: 16 plant structures; EXPRESSED DURING: 7 growth stages; Has 71 Blast hits to 71 proteins in 14 species: Archae - 0; Bacteria - 0; Metazoa - 0; Fungi - 0; Plants - 71; Viruses - 0; Other Eukaryotes - 0 (source: NCBI BLink).
T2_RFPGFP_vs_T2_RFP	AT2G27960	CKS1	3.92398	0.0196085	0.185725	cyclin-dependent kinase-subunit 1 (CKS1); CONTAINS InterPro DOMAIN/s: Cyclin-dependent kinase, regulatory subunit (InterPro:IPR000789); BEST Arabidopsis thaliana protein match is: CDK-subunit 2 (TAIR:AT2G27970.1); Has 657 Blast hits to 657 proteins in 207 species: Archae - 0; Bacteria - 0; Metazoa - 305; Fungi - 139; Plants - 105; Viruses - 0; Other Eukaryotes - 108 (source: NCBI BLink).
T2_RFPGFP_vs_T2_RFP	AT2G36010	ATE2FA	1.39472	0.0332082	0.244869	E2F transcription factor 3 (E2F3); FUNCTIONS IN: DNA binding, sequence-specific DNA binding transcription factor activity; INVOLVED IN: regulation of transcription, DNA-dependent; LOCATED IN: transcription factor complex, chloroplast; EXPRESSED IN: 19 plant structures; EXPRESSED DURING: 11 growth stages; CONTAINS InterPro DOMAIN/s: Winged helix-turn-helix transcription repressor DNA-binding (Inte…
T2_RFPGFP_vs_T2_RFP	AT3G13510	NA	1.62005	5.81e-05	0.00382714	Protein of Unknown Function (DUF239); INVOLVED IN: biological_process unknown; LOCATED IN: endomembrane system; EXPRESSED IN: 22 plant structures; EXPRESSED DURING: 13 growth stages; CONTAINS InterPro DOMAIN/s: Protein of unknown function DUF239, plant (InterPro:IPR004314); BEST Arabidopsis thaliana protein match is: Protein of Unknown Function (DUF239) (TAIR:AT1G55360.1); Has 759 Blast hits to 7…
T2_RFPGFP_vs_T2_RFP	AT3G15150	ATMMS21	3.00115	0.0335245	0.245937	HIGH PLOIDY2 (HPY2); Has 268 Blast hits to 268 proteins in 104 species: Archae - 0; Bacteria - 0; Metazoa - 139; Fungi - 53; Plants - 46; Viruses - 0; Other Eukaryotes - 30 (source: NCBI BLink).
T2_RFPGFP_vs_T2_RFP	AT3G16640	TCTP	-1.36442	6.23e-05	0.00406358	translationally controlled tumor protein (TCTP); INVOLVED IN: in 8 processes; LOCATED IN: in 6 components; EXPRESSED IN: 28 plant structures; EXPRESSED DURING: 17 growth stages; CONTAINS InterPro DOMAIN/s: Translationally controlled tumour protein (InterPro:IPR018105), Mss4/translationally controlled tumour-associated TCTP (InterPro:IPR011323), Translationally controlled tumour protein, conserved…
T2_RFPGFP_vs_T2_RFP	AT3G24450	NA	-1.72014	4.13e-09	1.15e-06	Heavy metal transport/detoxification superfamily protein ; FUNCTIONS IN: copper ion binding, metal ion binding; INVOLVED IN: copper ion transport, metal ion transport; LOCATED IN: endomembrane system; EXPRESSED IN: 15 plant structures; EXPRESSED DURING: 8 growth stages; CONTAINS InterPro DOMAIN/s: Heavy metal transport/detoxification protein (InterPro:IPR006121); BEST Arabidopsis thaliana protein…
T2_RFPGFP_vs_T2_RFP	AT4G03270	CYCD6;1	2.39393	0.0159613	0.166667	Cyclin D6;1 (CYCD6;1); FUNCTIONS IN: cyclin-dependent protein kinase activity; INVOLVED IN: regulation of cell cycle; LOCATED IN: nucleus; EXPRESSED IN: 11 plant structures; EXPRESSED DURING: F mature embryo stage, 4 leaf senescence stage, petal differentiation and expansion stage, E expanded cotyledon stage, D bilateral stage; CONTAINS InterPro DOMAIN/s: Cyclin, C-terminal (InterPro:IPR004367), …
T2_RFPGFP_vs_T2_RFP	AT4G14980	NA	6.52764	0.0107957	NA	Cysteine/Histidine-rich C1 domain family protein; INVOLVED IN: intracellular signaling pathway; EXPRESSED IN: shoot apex, root, seed; EXPRESSED DURING: E expanded cotyledon stage; CONTAINS InterPro DOMAIN/s: Protein kinase C-like, phorbol ester/diacylglycerol binding (InterPro:IPR002219), DC1 (InterPro:IPR004146), C1-like (InterPro:IPR011424); BEST Arabidopsis thaliana protein match is: Cysteine/…
T2_RFPGFP_vs_T2_RFP	AT4G16141	NA	1.06282	0.0205745	0.190574	GATA type zinc finger transcription factor family protein; FUNCTIONS IN: sequence-specific DNA binding, zinc ion binding, sequence-specific DNA binding transcription factor activity; INVOLVED IN: regulation of transcription, DNA-dependent; CONTAINS InterPro DOMAIN/s: Zinc finger, NHR/GATA-type (InterPro:IPR013088), Zinc finger, GATA-type (InterPro:IPR000679); BEST Arabidopsis thaliana protein mat…
T2_RFPGFP_vs_T2_RFP	AT4G26140	BGAL12	2.09863	0.0102609	0.131999	beta-galactosidase 12 (BGAL12); FUNCTIONS IN: cation binding, beta-galactosidase activity, hydrolase activity, hydrolyzing O-glycosyl compounds, catalytic activity; INVOLVED IN: lactose catabolic process, using glucoside 3-dehydrogenase, carbohydrate metabolic process, lactose catabolic process via UDP-galactose, lactose catabolic process; LOCATED IN: cell wall; EXPRESSED IN: 21 plant structures;…
T2_RFPGFP_vs_T2_RFP	AT4G29860	ALT2	2.88754	0.020161	0.188705	EMBRYO DEFECTIVE 2757 (EMB2757); FUNCTIONS IN: nucleotide binding; INVOLVED IN: acquisition of desiccation tolerance, embryo development, embryo development ending in seed dormancy; LOCATED IN: CUL4 RING ubiquitin ligase complex; EXPRESSED IN: stem, rosette leaf, fruit, root, cultured cell; EXPRESSED DURING: F mature embryo stage, D bilateral stage, E expanded cotyledon stage; CONTAINS InterPro D…
T2_RFPGFP_vs_T2_RFP	AT4G34160	CYCD3	5.30005	0.00153635	0.0401063	CYCLIN D3;1 (CYCD3;1); CONTAINS InterPro DOMAIN/s: Cyclin, C-terminal (InterPro:IPR004367), Cyclin D (InterPro:IPR015451), Cyclin-like (InterPro:IPR011028), Cyclin-related (InterPro:IPR013763), Cyclin, N-terminal (InterPro:IPR006671), Cyclin (InterPro:IPR006670); BEST Arabidopsis thaliana protein match is: CYCLIN D3;2 (TAIR:AT5G67260.1); Has 3155 Blast hits to 3153 proteins in 309 species: Archae…
T2_RFPGFP_vs_T2_RFP	AT4G36180	NA	-1.14279	0.00107343	0.031958	Leucine-rich receptor-like protein kinase family protein; FUNCTIONS IN: protein serine/threonine kinase activity, kinase activity, ATP binding; INVOLVED IN: transmembrane receptor protein tyrosine kinase signaling pathway, protein amino acid phosphorylation; LOCATED IN: plasma membrane; EXPRESSED IN: 21 plant structures; EXPRESSED DURING: 13 growth stages; CONTAINS InterPro DOMAIN/s: Protein kina…
T2_RFPGFP_vs_T2_RFP	AT5G04470	SIM	-4.02713	0.0300325	0.232719	SIAMESE (SIM); BEST Arabidopsis thaliana protein match is: LOSS OF GIANT CELLS FROM ORGANS (TAIR:AT3G10525.1); Has 1807 Blast hits to 1807 proteins in 277 species: Archae - 0; Bacteria - 0; Metazoa - 736; Fungi - 347; Plants - 385; Viruses - 0; Other Eukaryotes - 339 (source: NCBI BLink).
T2_RFPGFP_vs_T2_RFP	AT5G05180	NA	3.13991	0.00732531	0.108968	unknown protein; BEST Arabidopsis thaliana protein match is: unknown protein (TAIR:AT3G10880.1); Has 1807 Blast hits to 1807 proteins in 277 species: Archae - 0; Bacteria - 0; Metazoa - 736; Fungi - 347; Plants - 385; Viruses - 0; Other Eukaryotes - 339 (source: NCBI BLink).
T2_RFPGFP_vs_T2_RFP	AT5G05270	AtCHIL	3.52795	0.011928	0.143336	Chalcone-flavanone isomerase family protein; FUNCTIONS IN: intramolecular lyase activity, chalcone isomerase activity; INVOLVED IN: response to karrikin; LOCATED IN: cellular_component unknown; EXPRESSED IN: 20 plant structures; EXPRESSED DURING: 13 growth stages; CONTAINS InterPro DOMAIN/s: Chalcone isomerase, subgroup (InterPro:IPR003466), Chalcone isomerase, 3-layer sandwich (InterPro:IPR01608…
T2_RFPGFP_vs_T2_RFP	AT5G06150	CYC1BAT	1.26098	0.042854	0.278319	CYC1BAT; CONTAINS InterPro DOMAIN/s: Cyclin, C-terminal (InterPro:IPR004367), Cyclin-like (InterPro:IPR011028), Cyclin, N-terminal (InterPro:IPR006671), Cyclin, A/B/D/E (InterPro:IPR014400), Cyclin (InterPro:IPR006670); BEST Arabidopsis thaliana protein match is: CYCLIN B1;3 (TAIR:AT3G11520.1); Has 1807 Blast hits to 1807 proteins in 277 species: Archae - 0; Bacteria - 0; Metazoa - 736; Fungi - 3…
T2_RFPGFP_vs_T2_RFP	AT5G06830	NA	1.58992	0.0174895	0.174858	unknown protein; CONTAINS InterPro DOMAIN/s: Protein of unknown function DUF773 (InterPro:IPR008491); Has 365 Blast hits to 359 proteins in 109 species: Archae - 9; Bacteria - 13; Metazoa - 209; Fungi - 7; Plants - 47; Viruses - 0; Other Eukaryotes - 80 (source: NCBI BLink).
T2_RFPGFP_vs_T2_RFP	AT5G08530	CI51	2.21635	0.012525	0.146588	51 kDa subunit of complex I (CI51); FUNCTIONS IN: 4 iron, 4 sulfur cluster binding, NAD or NADH binding, FMN binding, NADH dehydrogenase (ubiquinone) activity, oxidoreductase activity, acting on NADH or NADPH; INVOLVED IN: oxidation reduction, mitochondrial electron transport, NADH to ubiquinone; LOCATED IN: mitochondrion, mitochondrial respiratory chain complex I, respiratory chain complex I; EX…
T2_RFPGFP_vs_T2_RFP	AT5G12440	NA	1.64216	0.00706551	0.106974	CCCH-type zinc fingerfamily protein with RNA-binding domain; FUNCTIONS IN: nucleotide binding, zinc ion binding, nucleic acid binding; INVOLVED IN: biological_process unknown; EXPRESSED IN: 21 plant structures; EXPRESSED DURING: 13 growth stages; CONTAINS InterPro DOMAIN/s: Zinc finger, CCCH-type (InterPro:IPR000571), RNA recognition motif, RNP-1 (InterPro:IPR000504), Nucleotide-binding, alpha-be…
T2_RFPGFP_vs_T2_RFP	AT5G15220	NA	1.0996	0.0324513	0.241543	Ribosomal protein L27 family protein; FUNCTIONS IN: structural constituent of ribosome; INVOLVED IN: translation; LOCATED IN: ribosome, intracellular; CONTAINS InterPro DOMAIN/s: Ribosomal protein L27 (InterPro:IPR001684), Ribosomal protein L27, conserved site (InterPro:IPR018261); BEST Arabidopsis thaliana protein match is: Ribosomal protein L27 family protein (TAIR:AT2G16930.3); Has 30201 Blast…
T2_RFPGFP_vs_T2_RFP	AT5G40460	NA	1.10227	0.0220929	0.19697	unknown protein; BEST Arabidopsis thaliana protein match is: unknown protein (TAIR:AT3G27630.1); Has 87 Blast hits to 87 proteins in 12 species: Archae - 0; Bacteria - 0; Metazoa - 0; Fungi - 0; Plants - 87; Viruses - 0; Other Eukaryotes - 0 (source: NCBI BLink).
T2_RFPGFP_vs_T2_RFP	AT5G44340	TUB4	-1.29074	0.00141928	0.03836	tubulin beta chain 4 (TUB4); FUNCTIONS IN: structural constituent of cytoskeleton; INVOLVED IN: microtubule-based process, protein polymerization, microtubule-based movement; LOCATED IN: tubulin complex, cell wall; EXPRESSED IN: 26 plant structures; EXPRESSED DURING: 16 growth stages; CONTAINS InterPro DOMAIN/s: Beta tubulin (InterPro:IPR002453), Tubulin (InterPro:IPR000217), Tubulin/FtsZ, GTPase…
T2_RFPGFP_vs_T2_RFP	AT5G48480	NA	1.05769	0.00986773	0.129503	Lactoylglutathione lyase / glyoxalase I family protein; FUNCTIONS IN: molecular_function unknown; INVOLVED IN: biological_process unknown; LOCATED IN: cellular_component unknown; EXPRESSED IN: 24 plant structures; EXPRESSED DURING: 14 growth stages; Has 30201 Blast hits to 17322 proteins in 780 species: Archae - 12; Bacteria - 1396; Metazoa - 17338; Fungi - 3422; Plants - 5037; Viruses - 0; Other…
T2_RFPGFP_vs_T2_RFP	AT5G57700	NA	2.00121	0.0083628	0.118317	BNR/Asp-box repeat family protein; CONTAINS InterPro DOMAIN/s: Neuraminidase (InterPro:IPR011040), BNR repeat (InterPro:IPR002860); Has 764 Blast hits to 756 proteins in 302 species: Archae - 6; Bacteria - 617; Metazoa - 0; Fungi - 22; Plants - 42; Viruses - 0; Other Eukaryotes - 77 (source: NCBI BLink).
T2_RFPGFP_vs_T2_RFP	AT5G62690	TUB2	-1.01507	0.0248191	0.209909	tubulin beta chain 2 (TUB2); FUNCTIONS IN: structural molecule activity, GTP binding, GTPase activity; INVOLVED IN: response to cadmium ion, response to salt stress, response to cold; LOCATED IN: tubulin complex, nucleolus, cell wall, plasma membrane; EXPRESSED IN: 6 plant structures; EXPRESSED DURING: M germinated pollen stage; CONTAINS InterPro DOMAIN/s: Beta tubulin (InterPro:IPR002453), Tubul…
T2_RFPGFP_vs_T2_RFP	AT5G63370	CDKG1	4.52557	0.00203701	0.0480223	Protein kinase superfamily protein; FUNCTIONS IN: protein serine/threonine kinase activity, protein kinase activity, kinase activity, ATP binding; INVOLVED IN: protein amino acid phosphorylation; LOCATED IN: cellular_component unknown; EXPRESSED IN: 24 plant structures; EXPRESSED DURING: 15 growth stages; CONTAINS InterPro DOMAIN/s: Protein kinase, catalytic domain (InterPro:IPR000719), Serine/th…
