# Supplementary material for: Two ARGONAUTE proteins loaded with transposon-derived small RNAs are associated with the reproductive cell lineage in Arabidopsis
Source: Plant Cell. 2023 Dec 7;36(4):863–80. doi: 10.1093/plcell/koad295 (PMC10980394; doi:10.1093/plcell/koad295)
Supplement: koad295_Supplementary_Data [file koad295_supplementary_data.zip › tpc.23.00052Supplemental_Data_Set_S4.xlsx]

## Sheet: Supplemental Data Set S4
Supplemental Data Bradamante and Nguyen et al. (2023). Two ARGONAUTE proteins loaded with transposon-derived small RNAs are associated with the reproductive cell lineage in Arabidopsis. Plant Cell.
Supplemental Data Set S4: predicted miRNA targets
AGO5-bound-miRNAs	Gene ID	sRNA-bound AGO	Stage	p.adj.	log2FoldChange over input	mean RPM	Number of potential transposon targets by respective miRNA (Blastn+)	Number of potential transposon targets by respective miRNA (psRNATarget)
MIR164a	AT2G47585	AGO5	D7	0.0128	2.1598	77.594	0	107
MIR845b	AT4G23375	AGO5	D7	0.0329	3.6094	2.093	139	288
MIR156a	AT2G25095	AGO5	D35	0.0221	1.6874	74.4557	12	159
MIR156c	AT4G31877	AGO5	D35	0.0242	1.733	78.5404	12	159
MIR156h	AT5G55835	AGO5	D35	0.00178	2.2954	207.635	42	184
MIR158b	AT1G55591	AGO5	D35	0.0132	1.9945	762.173	5	55
MIR159c	AT2G46255	AGO5	D35	0.0289	1.3324	2369.77	7	159
MIR164a	AT2G47585	AGO5	D35	0.00932	1.7075	87.5645	0	107
MIR165b	AT4G00885	AGO5	D35	0.0313	2.4222	5042.83	0	36
MIR166a	AT2G46685	AGO5	D35	0.033	2.4576	5323.34	0	55
MIR166b	AT3G61897	AGO5	D35	0.0329	2.4567	5316.41	0	55
MIR166c	AT5G08712	AGO5	D35	0.0323	2.4696	5354.11	1	42
MIR166d	AT5G08717	AGO5	D35	0.025	2.5741	5347.42	1	42
MIR166e	AT5G41905	AGO5	D35	0.0259	2.5568	5314.83	3	73
MIR166f	AT5G43603	AGO5	D35	0.0254	2.5644	5313.94	1	42
MIR166g	AT5G63715	AGO5	D35	0.0279	2.5207	5357.66	1	42
MIR399d	AT2G34202	AGO5	D35	0.00162	4.9038	19.8318	6	95
MIR399f	AT2G34208	AGO5	D35	0.000125	5.0644	23.0174	6	86
MIR403	AT2G47275	AGO5	D35	0.000738	1.9589	1130.93	11	105
MIR824	AT4G24415	AGO5	D35	0.00232	1.9331	45.2496	1	110
MIR829	AT1G32713	AGO5	D35	0.000321	2.9292	86.37	53	125
MIR831	AT2G24103	AGO5	D35	6.22e-09	4.7319	77.6799	19	133
MIR842	AT1G61224	AGO5	D35	0.00861	4.4973	3.5896	4	68
MIR845a	AT4G23387	AGO5	D35	8.21e-13	6.1175	14625.9	189	142
MIR845b	AT4G23375	AGO5	D35	2.96e-11	5.7575	4661.12	139	288
MIR846	AT1G61226	AGO5	D35	0.000118	3.6817	20.089	48	116
MIR861	AT3G48201	AGO5	D35	5.17e-23	6.1376	34.3373	5	89
MIR865	AT5G15833	AGO5	D35	0.0306	1.6303	14.7849	10	190
MIR866	AT5G40384	AGO5	D35	3.05e-05	4.0917	23.6092	4	123
MIR829	AT1G32713	AGO9	D7	2.75832e-08	3.0464	23.9673	53	125
MIR829	AT1G32713	AGO9	D35	0.0176746	2.20772	59.3876	53	125
MIR831	AT2G24103	AGO9	D35	0.0257241	2.20026	16.6923	19	133

## Sheet: psRNAtarget_prediction
Supplemental Data Bradamante and Nguyen et al. (2023). Two ARGONAUTE proteins loaded with transposon-derived small RNAs are associated with the reproductive cell lineage in Arabidopsis. Plant Cell.
Supplemental Data Set S4: predicted miRNA targets
miRNA_Acc.	Target_Acc.	Expectation	UPE$	miRNA_start	miRNA_end	Target_start	Target_end	miRNA_aligned_fragment	alignment	Target_aligned_fragment	Inhibition
ath-miR156a	AT2TE18975	25	-10	1	20	3987	4006	UGACAGAAGAGAGUGAGCAC	::.:.:.:.::::::::.:	AUGUUUAUUUUCUUCUGUUA	Cleavage
ath-miR156a	AT2TE15565	25	-10	1	20	1843	1862	UGACAGAAGAGAGUGAGCAC	::.:::.:::::::::: :	UUGUUCAUUCUCUUCUGUAA	Cleavage
ath-miR156a	AT4TE83085	25	-10	1	20	356	375	UGACAGAAGAGAGUGAGCAC	: ::: .::::::::::::	CUACUCUUUCUCUUCUGUCA	Cleavage
ath-miR156a	AT2TE76595	30	-10	1	20	586	605	UGACAGAAGAGAGUGAGCAC	::.:::.::::::.::: :	UUGUUCAUUCUCUUUUGUAA	Cleavage
ath-miR156a	AT2TE44715	30	-10	1	20	127	146	UGACAGAAGAGAGUGAGCAC	:::: :.:.:.::::::.:	AUGCUGAUUUUUUUCUGUUA	Cleavage
ath-miR156a	AT1TE98440	30	-10	1	20	1468	1487	UGACAGAAGAGAGUGAGCAC	::: :.:.::::::::::	UUGCAGAUUUUCUUCUGUCA	Cleavage
ath-miR156a	AT1TE18410	35	-10	1	20	429	448	UGACAGAAGAGAGUGAGCAC	:::.:::::::: :::::.	GUGUUCACUCUCCUCUGUUU	Cleavage
ath-miR156a	AT5TE43385	35	-10	1	20	5284	5303	UGACAGAAGAGAGUGAGCAC	::::.:::::::::::	GACCUCAUUCUCUUCUGUCU	Cleavage
ath-miR156a	AT2TE16660	35	-10	1	20	8082	8101	UGACAGAAGAGAGUGAGCAC	::.:.:.:.::::::::.	AUGUUUAUUUUCUUCUGUUC	Cleavage
ath-miR156a	AT4TE08920	35	-10	1	20	181	200	UGACAGAAGAGAGUGAGCAC	::.:::::::: ::: :::	UUGUUCACUCUCCUCUCUCA	Cleavage
ath-miR156a	AT5TE47525	35	-10	1	20	183	202	UGACAGAAGAGAGUGAGCAC	::::..::::::: :::..	AUGCUUGCUCUCUUGUGUUG	Cleavage
ath-miR156a	AT1TE39405	35	-10	1	20	558	577	UGACAGAAGAGAGUGAGCAC	::::::.:.:.::.::: :	UUGCUCAUUUUUUUUUGUAA	Cleavage
ath-miR156a	AT3TE52025	35	-10	1	20	568	586	UGACAGAAGAGAGUGAGCAC	::::::.:::::::: :::	UUGCUCAUUCUCUUCU-UCA	Cleavage
ath-miR156a	AT4TE20955	35	-10	1	20	1807	1826	UGACAGAAGAGAGUGAGCAC	::: :::::::::: :::	CUGCACACUCUCUUCAGUCC	Cleavage
ath-miR156a	AT3TE64450	35	-10	1	20	54	73	UGACAGAAGAGAGUGAGCAC	::: ::::::.::::: .:	UUGCACACUCUUUUCUGAUA	Cleavage
ath-miR156a	AT3TE48495	35	-10	1	20	1089	1108	UGACAGAAGAGAGUGAGCAC	: ::::::.::::.:: ::	UUUCUCACUUUCUUUUGCCA	Cleavage
ath-miR156a	AT5TE72560	35	-10	1	20	528	547	UGACAGAAGAGAGUGAGCAC	::.: :.:.:.::.:::::	AUGUUAAUUUUUUUUUGUCA	Cleavage
ath-miR156a	AT2TE24220	35	-10	1	20	453	472	UGACAGAAGAGAGUGAGCAC	: .:::.:.:.::.:::::	AUAUUCAUUUUUUUUUGUCA	Cleavage
ath-miR156a	AT4TE15750	35	-10	1	20	493	512	UGACAGAAGAGAGUGAGCAC	: .:: .:::.::::::::	UUUUUCUUUCUUUUCUGUCA	Cleavage
ath-miR156a	AT3TE58815	40	-10	1	20	541	560	UGACAGAAGAGAGUGAGCAC	: ::.::::::::::::	UUUCUUACUCUCUUCUGUGG	Cleavage
ath-miR156a	AT4TE15195	40	-10	1	20	1207	1226	UGACAGAAGAGAGUGAGCAC	::.:::.:.:.::.:::.	CUGUUCAUUUUUUUUUGUUU	Cleavage
ath-miR156a	AT5TE52795	40	-10	1	20	4990	5009	UGACAGAAGAGAGUGAGCAC	::.:.:.:.:::::: :.:	AUGUUUAUUUUCUUCUAUUA	Cleavage
ath-miR156a	AT1TE35625	40	-10	1	20	439	458	UGACAGAAGAGAGUGAGCAC	:::::: :.:.::.::::	UUGCUCAAUUUUUUUUGUCC	Cleavage
ath-miR156a	AT5TE47750	40	-10	1	20	2621	2640	UGACAGAAGAGAGUGAGCAC	::::.:::.:.::.: :.:	AUGCUUACUUUUUUUUAUUA	Cleavage
ath-miR156a	AT4TE14240	40	-10	1	20	904	923	UGACAGAAGAGAGUGAGCAC	:::::. :.:::::: :::	UUGCUCGGUUUCUUCUCUCA	Cleavage
ath-miR156a	AT5TE36020	40	-10	1	20	49	68	UGACAGAAGAGAGUGAGCAC	::.:::.:. .::.:::::	AUGUUCAUUUGUUUUUGUCA	Translation
ath-miR156a	AT2TE23120	40	-10	1	20	1896	1914	UGACAGAAGAGAGUGAGCAC	::.:::::.:::::: :::	AUGUUCACUUUCUUCU-UCA	Cleavage
ath-miR156a	AT5TE42865	40	-10	1	20	3399	3418	UGACAGAAGAGAGUGAGCAC	:. :::::: ::::::::	CAGUACACUCUGUUCUGUCA	Cleavage
ath-miR156a	AT1TE19430	40	-10	1	20	2059	2078	UGACAGAAGAGAGUGAGCAC	::::: :.:::::::::	AUGCUCUAUUUCUUCUGUCU	Cleavage
ath-miR156a	AT2TE10105	40	-10	1	20	1061	1080	UGACAGAAGAGAGUGAGCAC	: ::..:::::::.:::.	UUCCUUGCUCUCUUUUGUUU	Cleavage
ath-miR156a	AT2TE11985	40	-10	1	20	3361	3380	UGACAGAAGAGAGUGAGCAC	: .:.:.:.::::.:::.:	UUCUUUAUUUUCUUUUGUUA	Cleavage
ath-miR156a	AT1TE48050	40	-10	1	20	783	802	UGACAGAAGAGAGUGAGCAC	::: ::.::::::.: :.:	UUGCCCAUUCUCUUUUAUUA	Cleavage
ath-miR156a	AT4TE48050	40	-10	1	20	1229	1248	UGACAGAAGAGAGUGAGCAC	: .:...:.:.::::::::	AUAUUUGUUUUUUUCUGUCA	Cleavage
ath-miR156a	AT3TE47185	40	-10	1	20	4303	4322	UGACAGAAGAGAGUGAGCAC	::: ::.:::. :.:::::	AUGCCCAUUCUUAUUUGUCA	Cleavage
ath-miR156a	AT3TE33980	40	-10	1	20	279	298	UGACAGAAGAGAGUGAGCAC	::::: ::::: : :::::	UUGCUCUCUCUCAUGUGUCA	Cleavage
ath-miR156a	AT1TE60665	40	-10	1	20	194	213	UGACAGAAGAGAGUGAGCAC	::::: ::::::::: ::	UUGCUCUCUCUCUUCUUACA	Cleavage
ath-miR156a	AT1TE44205	40	-10	1	20	92	111	UGACAGAAGAGAGUGAGCAC	: .:::.:: :::.:::::	UUCUUCAUUCCCUUUUGUCA	Translation
ath-miR156a	AT2TE56025	40	-10	1	20	43	62	UGACAGAAGAGAGUGAGCAC	::::: ::::: : :::::	UUGCUCUCUCUCAUGUGUCA	Cleavage
ath-miR156a	AT4TE22690	40	-10	1	20	43	62	UGACAGAAGAGAGUGAGCAC	::::: ::::: : :::::	UUGCUCUCUCUCAUGUGUCA	Cleavage
ath-miR156a	AT5TE62520	40	-10	1	20	77	96	UGACAGAAGAGAGUGAGCAC	: .:.:.:.:.::.:::::	UUUUUUAUUUUUUUUUGUCA	Cleavage
ath-miR156a	AT5TE43610	40	-10	1	20	111	130	UGACAGAAGAGAGUGAGCAC	: .:..::::.::.:::.:	UUUUUUGCUCUUUUUUGUUA	Cleavage
ath-miR156a	AT1TE43050	40	-10	1	20	2259	2278	UGACAGAAGAGAGUGAGCAC	::.: :::::::::::.	UUGUUGCCUCUCUUCUGUUU	Cleavage
ath-miR156a	AT2TE26680	40	-10	1	20	6610	6629	UGACAGAAGAGAGUGAGCAC	:: :: ::.::::.:::..	CUGAUCUCUUUCUUUUGUUG	Cleavage
ath-miR156a	AT3TE58815	45	-10	1	20	204	223	UGACAGAAGAGAGUGAGCAC	::.:.:.:::::: : :::	UUGUUUAUUCUCUUGUUUCA	Cleavage
ath-miR156a	AT1TE38130	45	-10	1	20	268	286	UGACAGAAGAGAGUGAGCAC	::::::: :::.::.::::.	GUGCUCA-UCUUUUUUGUCG	Cleavage
ath-miR156a	AT3TE59535	45	-10	1	20	6863	6882	UGACAGAAGAGAGUGAGCAC	:.:.:.:.::::::::.	AGGUUUAUUUUCUUCUGUUC	Cleavage
ath-miR156a	AT1TE78630	45	-10	1	20	31	50	UGACAGAAGAGAGUGAGCAC	:.:::.:.::::::::	GAAGUUACUUUUUUCUGUCA	Cleavage
ath-miR156a	AT4TE20120	45	-10	1	20	6099	6118	UGACAGAAGAGAGUGAGCAC	:::.:::::::: :::.	UGGCUUACUCUCUUGUGUUC	Cleavage
ath-miR156a	AT1TE54625	45	-10	1	20	3374	3393	UGACAGAAGAGAGUGAGCAC	.:::::::.:::: :::	AGCUUCACUCUUUUCUUUCA	Cleavage
ath-miR156a	AT3TE52155	45	-10	1	20	1045	1064	UGACAGAAGAGAGUGAGCAC	:.::.::::::::: ::	AAGUUCGCUCUCUUCUCUCU	Cleavage
ath-miR156a	AT2TE21265	45	-10	1	20	2670	2689	UGACAGAAGAGAGUGAGCAC	:::.:. .:::::::: :.:	GUGUUUUUUCUCUUCUUUUA	Cleavage
ath-miR156a	AT5TE55555	45	-10	1	20	8013	8032	UGACAGAAGAGAGUGAGCAC	::.:::::.:.::.: ::	UUGUUCACUUUUUUUUCUCC	Cleavage
ath-miR156a	AT4TE33660	45	-10	1	20	196	215	UGACAGAAGAGAGUGAGCAC	.:.::::::::::: ::	AGUUUUACUCUCUUCUGACA	Cleavage
ath-miR156a	AT5TE58270	45	-10	1	20	33	52	UGACAGAAGAGAGUGAGCAC	:: .:...:.:.::.:::::	GUUUUUGUUUUUUUUUGUCA	Cleavage
ath-miR156a	AT1TE51985	45	-10	1	20	4781	4800	UGACAGAAGAGAGUGAGCAC	::.:.:.:.::: ::::..	AUGUUUAUUUUCUACUGUUG	Cleavage
ath-miR156a	AT3TE88340	45	-10	1	20	4	23	UGACAGAAGAGAGUGAGCAC	:: .:..::.:.::.:::.:	GUUUUUGCUUUUUUUUGUUA	Cleavage
ath-miR156a	AT1TE25025	45	-10	1	20	1200	1219	UGACAGAAGAGAGUGAGCAC	:::::.:.:.::. ::::	AAGCUCAUUUUUUUUGGUCA	Cleavage
ath-miR156a	AT5TE62445	45	-10	1	20	134	153	UGACAGAAGAGAGUGAGCAC	:.:::::.:.:::: :.:	CGGUUCACUUUUUUCUUUUA	Cleavage
ath-miR156a	AT3TE62585	45	-10	1	20	41	60	UGACAGAAGAGAGUGAGCAC	:::::.: :::: :::::	AAGCUCAUUAUCUUAUGUCA	Translation
ath-miR156a	AT1TE52985	45	-10	1	20	3393	3412	UGACAGAAGAGAGUGAGCAC	:::::..::: ::: :::.	UUGCUCGUUCUGUUCGGUCG	Cleavage
ath-miR156a	AT3TE57345	45	-10	1	20	1033	1052	UGACAGAAGAGAGUGAGCAC	::::::.: :.:::: :.:	UUGCUCAUUGUUUUCUCUUA	Translation
ath-miR156a	AT1TE52700	45	-10	1	20	1203	1222	UGACAGAAGAGAGUGAGCAC	::::...:.: ::.:::.:	CUGCUUGUUUUGUUUUGUUA	Cleavage
ath-miR156a	AT2TE06590	45	-10	1	20	73	92	UGACAGAAGAGAGUGAGCAC	::.:.:.:::.:: :::..	UUGUUUAUUCUUUUGUGUUG	Cleavage
ath-miR156a	AT1TE44085	45	-10	1	20	285	304	UGACAGAAGAGAGUGAGCAC	::.:...:.::::.::: :	UUGUUUGUUUUCUUUUGUAA	Cleavage
ath-miR156a	AT5TE71880	45	-10	1	20	589	608	UGACAGAAGAGAGUGAGCAC	:: :: :.:.::::.::::	GUACUAAUUUUCUUUUGUCC	Cleavage
ath-miR156a	AT2TE16800	45	-10	1	20	14563	14582	UGACAGAAGAGAGUGAGCAC	: ::.:.:::.::.:::.	AUUCUUAUUCUUUUUUGUUU	Cleavage
ath-miR156a	AT2TE26660	45	-10	1	20	101	121	UGACAGAAGAGAGU-GAGCAC	:::: : :::::::::: :::	GUGCACGACUCUCUUCUCUCA	Cleavage
ath-miR156a	AT3TE49340	45	-10	1	20	1300	1319	UGACAGAAGAGAGUGAGCAC	:: .:. ::.::::.:::.:	GUUUUUUCUUUCUUUUGUUA	Cleavage
ath-miR156a	AT4TE20890	45	-10	1	20	311	330	UGACAGAAGAGAGUGAGCAC	::: .:::::.:::: :::	GUGGCUACUCUUUUCUUUCA	Cleavage
ath-miR156a	AT5TE52145	45	-10	1	20	103	122	UGACAGAAGAGAGUGAGCAC	:: : ::: ::.::::::.:	GUACCCACACUUUUCUGUUA	Cleavage
ath-miR156a	AT5TE51915	45	-10	1	20	103	122	UGACAGAAGAGAGUGAGCAC	:: : ::: ::.::::::.:	GUACCCACACUUUUCUGUUA	Cleavage
ath-miR156a	AT2TE07055	45	-10	1	20	4	23	UGACAGAAGAGAGUGAGCAC	:: :.:.:.:.::.:::::	GUCAUUAUUUUUUUUUGUCA	Cleavage
ath-miR156a	AT3TE34905	45	-10	1	20	24	43	UGACAGAAGAGAGUGAGCAC	::: :: .:.:.::.:::.:	GUGAUCUUUUUUUUUUGUUA	Cleavage
ath-miR156a	AT5TE37290	45	-10	1	20	2273	2291	UGACAGAAGAGAGUGAGCAC	:::.:. .:.::::::::.:	GUGUUU-UUUUCUUCUGUUA	Cleavage
ath-miR156a	AT5TE52920	45	-10	1	20	840	859	UGACAGAAGAGAGUGAGCAC	: .:.:.::::::.:::.	CUCUUUAUUCUCUUUUGUUC	Cleavage
ath-miR156a	AT2TE02160	45	-10	1	20	3134	3153	UGACAGAAGAGAGUGAGCAC	: .:::.:.::::.:::.	UUUUUCAUUUUCUUUUGUUC	Cleavage
ath-miR156a	AT4TE14520	45	-10	1	20	1745	1764	UGACAGAAGAGAGUGAGCAC	::.:: :.:.::.:::::	AUGUUCUGUUUUUUUUGUCA	Cleavage
ath-miR156a	AT2TE16835	45	-10	1	20	461	480	UGACAGAAGAGAGUGAGCAC	: ::.:.:::.::.:::.	AUUCUUAUUCUUUUUUGUUU	Cleavage
ath-miR156a	AT1TE54805	45	-10	1	20	1005	1024	UGACAGAAGAGAGUGAGCAC	: .:..::::.:::: :::	UUCUUUGCUCUUUUCUUUCA	Cleavage
ath-miR156a	AT3TE51535	45	-10	1	20	1002	1021	UGACAGAAGAGAGUGAGCAC	: .:..::::.:::: :::	UUCUUUGCUCUUUUCUUUCA	Cleavage
ath-miR156a	AT5TE19890	45	-10	1	20	28	47	UGACAGAAGAGAGUGAGCAC	::: ::::::::: :::	UCUCUCUCUCUCUUCUCUCA	Cleavage
ath-miR156a	AT5TE52925	45	-10	1	20	76	95	UGACAGAAGAGAGUGAGCAC	: .:.:.::::::.:::.	CUCUUUAUUCUCUUUUGUUC	Cleavage
ath-miR156a	AT2TE12310	45	-10	1	20	8216	8235	UGACAGAAGAGAGUGAGCAC	: ::.:::::.:::: :..	UUACUUACUCUUUUCUUUUG	Cleavage
ath-miR156a	AT3TE59170	45	-10	1	20	2671	2690	UGACAGAAGAGAGUGAGCAC	: ::..:: ::::.:::.:	UUCCUUGCUAUCUUUUGUUA	Translation
ath-miR156a	AT5TE37300	45	-10	1	20	1071	1089	UGACAGAAGAGAGUGAGCAC	:::.:. .:.::::::::.:	GUGUUU-UUUUCUUCUGUUA	Cleavage
ath-miR156a	AT5TE60080	45	-10	1	20	867	886	UGACAGAAGAGAGUGAGCAC	: :::::::::::.: :.	CUUCUCACUCUCUUUUCUUU	Cleavage
ath-miR156a	AT2TE33290	45	-10	1	20	69	88	UGACAGAAGAGAGUGAGCAC	::.:. .:::.::.::::	UUGUUUUUUCUUUUUUGUCU	Cleavage
ath-miR156a	AT3TE14440	45	-10	1	20	494	513	UGACAGAAGAGAGUGAGCAC	: ::::::.::::.:: :	AUUCUCACUUUCUUUUGCCU	Cleavage
ath-miR156a	AT5TE47525	50	-10	1	20	82	101	UGACAGAAGAGAGUGAGCAC	:::..::::::: :::.	UGGCUUGCUCUCUUGUGUUC	Cleavage
ath-miR156a	AT5TE47525	50	-10	1	20	264	283	UGACAGAAGAGAGUGAGCAC	:::::: . :::: .:::::	GUGCUCUUCCUCUGUUGUCA	Cleavage
ath-miR156a	AT5TE43855	50	-10	1	20	7503	7522	UGACAGAAGAGAGUGAGCAC	:::.:.:::::.::.: :.	GUGUUUACUCUUUUUUUUUU	Cleavage
ath-miR156a	AT4TE20120	50	-10	1	20	6359	6378	UGACAGAAGAGAGUGAGCAC	:::..::::::: :::.	UGGCUUGCUCUCUUGUGUUC	Cleavage
ath-miR156a	AT4TE20120	50	-10	1	20	6173	6192	UGACAGAAGAGAGUGAGCAC	:::..:: :::::::: :	ACGCUUGCUAUCUUCUGUGA	Translation
ath-miR156a	AT4TE20120	50	-10	1	20	6298	6317	UGACAGAAGAGAGUGAGCAC	:::..:: :::::::: :	ACGCUUGCUAUCUUCUGUGA	Translation
ath-miR156a	AT1TE09080	50	-10	1	20	6637	6657	UGACAGAAGAGAGUG-AGCAC	::::: ::.:.::::.:::.	GUGCUACAUUUUCUUUUGUUC	Cleavage
ath-miR156a	AT5TE65330	50	-10	1	20	6637	6657	UGACAGAAGAGAGUG-AGCAC	::::: ::.:.::::.:::.	GUGCUACAUUUUCUUUUGUUC	Cleavage
ath-miR156a	AT3TE40530	50	-10	1	20	6640	6660	UGACAGAAGAGAGUG-AGCAC	::::: ::.:.::::.:::.	GUGCUACAUUUUCUUUUGUUC	Cleavage
ath-miR156a	AT2TE54910	50	-10	1	20	6640	6660	UGACAGAAGAGAGUG-AGCAC	::::: ::.:.::::.:::.	GUGCUACAUUUUCUUUUGUUC	Cleavage
ath-miR156a	AT3TE55395	50	-10	1	20	10774	10794	UGA-CAGAAGAGAGUGAGCAC	::::.:.:.:.::::: :::	CUGCUUAUUUUUUUCUGAUCA	Cleavage
ath-miR156a	AT3TE71250	50	-10	1	20	211	230	UGACAGAAGAGAGUGAGCAC	:::::...:.: :::::::	GUGCUUGUUUUGAUCUGUCA	Cleavage
ath-miR156a	AT1TE43740	50	-10	1	20	9225	9244	UGACAGAAGAGAGUGAGCAC	:: ::::.::: ::.:::.	GUACUCAUUCUGUUUUGUUU	Cleavage
ath-miR156a	AT2TE08235	50	-10	1	20	993	1012	UGACAGAAGAGAGUGAGCAC	.::::::::.:::::	GAUGGUACUCUCUUUUGUCA	Cleavage
ath-miR156a	AT1TE43025	50	-10	1	20	571	591	UGACAGAAGAGAGUG-AGCAC	::::: ::.:.::::.:::.	GUGCUACAUUUUCUUUUGUUC	Cleavage
ath-miR156a	AT2TE19615	50	-10	1	20	4049	4068	UGACAGAAGAGAGUGAGCAC	::..:.::::.:::::	AGUAUCGUUUUCUUUUGUCA	Cleavage
ath-miR156a	AT1TE52985	50	-10	1	20	2379	2398	UGACAGAAGAGAGUGAGCAC	::.:::::.::.:::.	ACUCUUACUCUUUUUUGUUU	Cleavage
ath-miR156a	AT1TE54835	50	-10	1	20	1356	1375	UGACAGAAGAGAGUGAGCAC	:::. :::::::::::	AGCAUCAUACUCUUCUGUCA	Cleavage
ath-miR156a	AT3TE48860	50	-10	1	20	1417	1436	UGACAGAAGAGAGUGAGCAC	:: .:::.:::.:::: ::	GUUUUCAUUCUUUUCUUUCU	Cleavage
ath-miR156a	AT3TE60920	50	-10	1	20	217	237	UGACAGAAGAGAGU-GAGCAC	:::::. : :.::::::::.:	GUGCUUUAAUUUCUUCUGUUA	Cleavage
ath-miR156a	AT2TE41390	50	-10	1	20	411	430	UGACAGAAGAGAGUGAGCAC	::::::.:: ::::::	AACCUCACUUUCCUCUGUCC	Cleavage
ath-miR156a	AT2TE41390	50	-10	1	20	477	496	UGACAGAAGAGAGUGAGCAC	::::::.:: ::::::	AACCUCACUUUCCUCUGUCC	Cleavage
ath-miR156a	AT1TE43440	50	-10	1	20	30	49	UGACAGAAGAGAGUGAGCAC	:::.:.::::.:::.:	GGUAUCAUUUUCUUUUGUUA	Cleavage
ath-miR156a	AT1TE52075	50	-10	1	20	30	49	UGACAGAAGAGAGUGAGCAC	:::.:.::::.:::.:	GGUAUCAUUUUCUUUUGUUA	Cleavage
ath-miR156a	AT4TE20610	50	-10	1	20	30	49	UGACAGAAGAGAGUGAGCAC	:::.:.::::.:::.:	GGUAUCAUUUUCUUUUGUUA	Cleavage
ath-miR156a	AT4TE20600	50	-10	1	20	30	49	UGACAGAAGAGAGUGAGCAC	:::.:.::::.:::.:	GGUAUCAUUUUCUUUUGUUA	Cleavage
ath-miR156a	AT3TE63550	50	-10	1	20	30	49	UGACAGAAGAGAGUGAGCAC	:::.:.::::.:::.:	GGUAUCAUUUUCUUUUGUUA	Cleavage
ath-miR156a	AT3TE64410	50	-10	1	20	30	49	UGACAGAAGAGAGUGAGCAC	:::.:.::::.:::.:	AUCAUCAUUUUCUUUUGUUA	Cleavage
ath-miR156a	AT5TE39110	50	-10	1	20	30	49	UGACAGAAGAGAGUGAGCAC	:::.:.::::.:::.:	GGUAUCAUUUUCUUUUGUUA	Cleavage
ath-miR156a	AT5TE45915	50	-10	1	20	30	49	UGACAGAAGAGAGUGAGCAC	:::.:.::::.:::.:	GAUAUCAUUUUCUUUUGUUA	Cleavage
ath-miR156a	AT5TE36940	50	-10	1	20	6260	6279	UGACAGAAGAGAGUGAGCAC	:::..::::::: :::.	UGGCUUGCUCUCUUGUGUUC	Cleavage
ath-miR156a	AT5TE36940	50	-10	1	20	6446	6465	UGACAGAAGAGAGUGAGCAC	:::..::::::: :::.	UGGCUUGCUCUCUUGUGUUC	Cleavage
ath-miR156a	AT5TE36940	50	-10	1	20	6385	6404	UGACAGAAGAGAGUGAGCAC	:::..:: :::::::: :	UCGCUUGCUAUCUUCUGUGA	Translation
ath-miR156a	AT5TE36940	50	-10	1	20	6153	6172	UGACAGAAGAGAGUGAGCAC	:::..:: :::::::: :	ACGCUUGCUAUCUUCUGUGA	Translation
ath-miR156a	AT2TE31650	50	-10	1	20	7	26	UGACAGAAGAGAGUGAGCAC	:.:.:.::::.:::::	AUUAUUAUUUUCUUUUGUCA	Cleavage
ath-miR156a	AT2TE23510	50	-10	1	20	1321	1340	UGACAGAAGAGAGUGAGCAC	:::::::::: :: :::	CAACUCACUCUCUACUCUCA	Cleavage
ath-miR156a	AT4TE15570	50	-10	1	20	762	781	UGACAGAAGAGAGUGAGCAC	::.:: :::::::::..	AGACUUACACUCUUCUGUUG	Cleavage
ath-miR156a	AT2TE12925	50	-10	1	20	160	179	UGACAGAAGAGAGUGAGCAC	:: :::: :.:.::.::::	GUACUCAAUUUUUUUUGUCU	Cleavage
ath-miR156a	AT3TE57480	50	-10	1	20	1944	1963	UGACAGAAGAGAGUGAGCAC	:::: ::.:.: ::::: ::	GUGCACAUUUUGUUCUGACA	Cleavage
ath-miR156a	AT4TE09055	50	-10	1	20	1778	1797	UGACAGAAGAGAGUGAGCAC	::.::::::::.: :.:	ACUCUUACUCUCUUUUUUUA	Cleavage
ath-miR156a	AT5TE43980	50	-10	1	20	7527	7546	UGACAGAAGAGAGUGAGCAC	::::.:.:. .::::::.	CUGCUUAUUUCUUUCUGUUC	Translation
ath-miR156a	AT1TE41525	50	-10	1	20	1438	1457	UGACAGAAGAGAGUGAGCAC	: :.:.:::.:.:::: :.:	GGGUUUACUUUUUUCUUUUA	Cleavage
ath-miR156a	AT5TE46765	50	-10	1	20	303	322	UGACAGAAGAGAGUGAGCAC	:::.: ::::::: ::::.	GUGUUGACUCUCUGGUGUCG	Cleavage
ath-miR156a	AT1TE95980	50	-10	1	20	671	690	UGACAGAAGAGAGUGAGCAC	:::.:. ::. :::.:::.:	GUGUUUCCUUCCUUUUGUUA	Translation
ath-miR156a	AT4TE01940	50	-10	1	20	960	979	UGACAGAAGAGAGUGAGCAC	.:.:.:.:.::.:::::	AAUUUUAUUUUUUUUUGUCA	Cleavage
ath-miR156a	AT3TE32695	50	-10	1	20	67	86	UGACAGAAGAGAGUGAGCAC	.:::.:.:.::.:::.:	AAAUUCAUUUUUUUUUGUUA	Cleavage
ath-miR156a	AT2TE18480	50	-10	1	20	501	520	UGACAGAAGAGAGUGAGCAC	.:.. ::::::::::::	AACUUUGAUCUCUUCUGUCA	Cleavage
ath-miR156a	AT1TE51055	50	-10	1	20	78	97	UGACAGAAGAGAGUGAGCAC	::..:: ::::::::.:	GACCUUGCUAUCUUCUGUUA	Translation
ath-miR156a	AT2TE12470	50	-10	1	20	2177	2196	UGACAGAAGAGAGUGAGCAC	::::: :::: :::::..	UAGCUCAAUCUCAUCUGUUG	Cleavage
ath-miR156a	AT5TE40300	50	-10	1	20	103	122	UGACAGAAGAGAGUGAGCAC	:::..::::::: :::.	UGGCUUGCUCUCUUGUGUUC	Cleavage
ath-miR156a	AT5TE84835	50	-10	1	20	22	41	UGACAGAAGAGAGUGAGCAC	:: :::.::.::: :: :::	GUUCUCGCUUUCUACUAUCA	Cleavage
ath-miR156a	AT1TE54400	50	-10	1	20	2786	2805	UGACAGAAGAGAGUGAGCAC	:.:::.:. .:::::::.	CAGUUCAUUUGUUUCUGUCG	Translation
ath-miR156a	AT1TE54400	50	-10	1	20	227	246	UGACAGAAGAGAGUGAGCAC	::.:: :.::::.::::	CUGUUCUGUUUCUUUUGUCU	Cleavage
ath-miR156a	AT1TE54400	50	-10	1	20	2692	2711	UGACAGAAGAGAGUGAGCAC	::.:: :.::::.::::	CUGUUCUGUUUCUUUUGUCC	Cleavage
ath-miR156a	AT2TE37325	50	-10	1	20	5131	5150	UGACAGAAGAGAGUGAGCAC	::.:::.:.:.:: : :::	UUGUUCAUUUUUUUGUAUCA	Cleavage
ath-miR156a	AT3TE72320	50	-10	1	20	45	64	UGACAGAAGAGAGUGAGCAC	:: .:.:.:.:.:::: :::	GUUUUUAUUUUUUUCUCUCA	Cleavage
ath-miR156a	AT4TE52410	50	-10	1	20	1211	1230	UGACAGAAGAGAGUGAGCAC	::::..:.:.:: :::.:	AAGCUCGUUUUUUUAUGUUA	Cleavage
ath-miR156a	AT3TE48120	50	-10	1	20	6342	6361	UGACAGAAGAGAGUGAGCAC	::.:.. .::::::::::	CUGUUUGGCUUCUUCUGUCA	Cleavage
ath-miR156a	AT2TE20220	50	-10	1	20	6352	6371	UGACAGAAGAGAGUGAGCAC	::.:.. .::::::::::	CUGUUUGGCUUCUUCUGUCA	Cleavage
ath-miR156a	AT2TE20255	50	-10	1	20	6329	6348	UGACAGAAGAGAGUGAGCAC	::.:.. .::::::::::	CUGUUUGGCUUCUUCUGUCA	Cleavage
ath-miR156a	AT3TE57395	50	-10	1	20	6235	6254	UGACAGAAGAGAGUGAGCAC	::.:.. .::::::::::	UUGUUUGGCUUCUUCUGUCA	Cleavage
ath-miR156a	AT5TE65540	50	-10	1	20	6152	6171	UGACAGAAGAGAGUGAGCAC	::.:.. .::::::::::	UUGUUUGACUUCUUCUGUCA	Cleavage
ath-miR156a	AT1TE45020	50	-10	1	20	6052	6071	UGACAGAAGAGAGUGAGCAC	::.:.. .::::::::::	CUGUUUGGCUUCUUCUGUCA	Cleavage
ath-miR156a	AT5TE39830	50	-10	1	20	5796	5815	UGACAGAAGAGAGUGAGCAC	::.:.. .::::::::::	CUGUUUGGCUUCUUCUGUCA	Cleavage
ath-miR156a	AT3TE61645	50	-10	1	20	2496	2515	UGACAGAAGAGAGUGAGCAC	::.:::::.:. :.::: :	UUGUUCACUUUUCUUUGUAA	Cleavage
ath-miR156a	AT3TE50675	50	-10	1	20	4427	4446	UGACAGAAGAGAGUGAGCAC	::.:.. .::::::::::	CUGUUUGGCUUCUUCUGUCA	Cleavage
ath-miR156a	AT2TE04370	50	-10	1	20	598	617	UGACAGAAGAGAGUGAGCAC	:::.:.:.: ::.:::.:	UAGCUUAUUUUAUUUUGUUA	Cleavage
ath-miR156a	AT2TE28955	50	-10	1	20	6628	6647	UGACAGAAGAGAGUGAGCAC	::.:.:.:::: ::: :.:	CUGUUUAUUCUCGUCUUUUA	Cleavage
ath-miR156a	AT3TE64270	50	-10	1	20	111	130	UGACAGAAGAGAGUGAGCAC	::.:.:::::::: : ::	AUGUUUACUCUCUUGUCUCU	Cleavage
ath-miR156a	AT1TE14870	50	-10	1	20	583	602	UGACAGAAGAGAGUGAGCAC	::.:.:.:::.:::: :.	UUGUUUAUUCUUUUCUUUUC	Cleavage
ath-miR156a	AT2TE00095	50	-10	1	20	2841	2860	UGACAGAAGAGAGUGAGCAC	::.:...:.:.::.::: :	AUGUUUGUUUUUUUUUGUGA	Cleavage
ath-miR156c	AT2TE18975	25	-10	1	20	3987	4006	UGACAGAAGAGAGUGAGCAC	::.:.:.:.::::::::.:	AUGUUUAUUUUCUUCUGUUA	Cleavage
ath-miR156c	AT2TE15565	25	-10	1	20	1843	1862	UGACAGAAGAGAGUGAGCAC	::.:::.:::::::::: :	UUGUUCAUUCUCUUCUGUAA	Cleavage
ath-miR156c	AT4TE83085	25	-10	1	20	356	375	UGACAGAAGAGAGUGAGCAC	: ::: .::::::::::::	CUACUCUUUCUCUUCUGUCA	Cleavage
ath-miR156c	AT2TE76595	30	-10	1	20	586	605	UGACAGAAGAGAGUGAGCAC	::.:::.::::::.::: :	UUGUUCAUUCUCUUUUGUAA	Cleavage
ath-miR156c	AT2TE44715	30	-10	1	20	127	146	UGACAGAAGAGAGUGAGCAC	:::: :.:.:.::::::.:	AUGCUGAUUUUUUUCUGUUA	Cleavage
ath-miR156c	AT1TE98440	30	-10	1	20	1468	1487	UGACAGAAGAGAGUGAGCAC	::: :.:.::::::::::	UUGCAGAUUUUCUUCUGUCA	Cleavage
ath-miR156c	AT1TE18410	35	-10	1	20	429	448	UGACAGAAGAGAGUGAGCAC	:::.:::::::: :::::.	GUGUUCACUCUCCUCUGUUU	Cleavage
ath-miR156c	AT5TE43385	35	-10	1	20	5284	5303	UGACAGAAGAGAGUGAGCAC	::::.:::::::::::	GACCUCAUUCUCUUCUGUCU	Cleavage
ath-miR156c	AT2TE16660	35	-10	1	20	8082	8101	UGACAGAAGAGAGUGAGCAC	::.:.:.:.::::::::.	AUGUUUAUUUUCUUCUGUUC	Cleavage
ath-miR156c	AT4TE08920	35	-10	1	20	181	200	UGACAGAAGAGAGUGAGCAC	::.:::::::: ::: :::	UUGUUCACUCUCCUCUCUCA	Cleavage
ath-miR156c	AT5TE47525	35	-10	1	20	183	202	UGACAGAAGAGAGUGAGCAC	::::..::::::: :::..	AUGCUUGCUCUCUUGUGUUG	Cleavage
ath-miR156c	AT1TE39405	35	-10	1	20	558	577	UGACAGAAGAGAGUGAGCAC	::::::.:.:.::.::: :	UUGCUCAUUUUUUUUUGUAA	Cleavage
ath-miR156c	AT3TE52025	35	-10	1	20	568	586	UGACAGAAGAGAGUGAGCAC	::::::.:::::::: :::	UUGCUCAUUCUCUUCU-UCA	Cleavage
ath-miR156c	AT4TE20955	35	-10	1	20	1807	1826	UGACAGAAGAGAGUGAGCAC	::: :::::::::: :::	CUGCACACUCUCUUCAGUCC	Cleavage
ath-miR156c	AT3TE64450	35	-10	1	20	54	73	UGACAGAAGAGAGUGAGCAC	::: ::::::.::::: .:	UUGCACACUCUUUUCUGAUA	Cleavage
ath-miR156c	AT3TE48495	35	-10	1	20	1089	1108	UGACAGAAGAGAGUGAGCAC	: ::::::.::::.:: ::	UUUCUCACUUUCUUUUGCCA	Cleavage
ath-miR156c	AT5TE72560	35	-10	1	20	528	547	UGACAGAAGAGAGUGAGCAC	::.: :.:.:.::.:::::	AUGUUAAUUUUUUUUUGUCA	Cleavage
ath-miR156c	AT2TE24220	35	-10	1	20	453	472	UGACAGAAGAGAGUGAGCAC	: .:::.:.:.::.:::::	AUAUUCAUUUUUUUUUGUCA	Cleavage
ath-miR156c	AT4TE15750	35	-10	1	20	493	512	UGACAGAAGAGAGUGAGCAC	: .:: .:::.::::::::	UUUUUCUUUCUUUUCUGUCA	Cleavage
ath-miR156c	AT3TE58815	40	-10	1	20	541	560	UGACAGAAGAGAGUGAGCAC	: ::.::::::::::::	UUUCUUACUCUCUUCUGUGG	Cleavage
ath-miR156c	AT4TE15195	40	-10	1	20	1207	1226	UGACAGAAGAGAGUGAGCAC	::.:::.:.:.::.:::.	CUGUUCAUUUUUUUUUGUUU	Cleavage
ath-miR156c	AT5TE52795	40	-10	1	20	4990	5009	UGACAGAAGAGAGUGAGCAC	::.:.:.:.:::::: :.:	AUGUUUAUUUUCUUCUAUUA	Cleavage
ath-miR156c	AT1TE35625	40	-10	1	20	439	458	UGACAGAAGAGAGUGAGCAC	:::::: :.:.::.::::	UUGCUCAAUUUUUUUUGUCC	Cleavage
ath-miR156c	AT5TE47750	40	-10	1	20	2621	2640	UGACAGAAGAGAGUGAGCAC	::::.:::.:.::.: :.:	AUGCUUACUUUUUUUUAUUA	Cleavage
ath-miR156c	AT4TE14240	40	-10	1	20	904	923	UGACAGAAGAGAGUGAGCAC	:::::. :.:::::: :::	UUGCUCGGUUUCUUCUCUCA	Cleavage
ath-miR156c	AT5TE36020	40	-10	1	20	49	68	UGACAGAAGAGAGUGAGCAC	::.:::.:. .::.:::::	AUGUUCAUUUGUUUUUGUCA	Translation
ath-miR156c	AT2TE23120	40	-10	1	20	1896	1914	UGACAGAAGAGAGUGAGCAC	::.:::::.:::::: :::	AUGUUCACUUUCUUCU-UCA	Cleavage
ath-miR156c	AT5TE42865	40	-10	1	20	3399	3418	UGACAGAAGAGAGUGAGCAC	:. :::::: ::::::::	CAGUACACUCUGUUCUGUCA	Cleavage
ath-miR156c	AT1TE19430	40	-10	1	20	2059	2078	UGACAGAAGAGAGUGAGCAC	::::: :.:::::::::	AUGCUCUAUUUCUUCUGUCU	Cleavage
ath-miR156c	AT2TE10105	40	-10	1	20	1061	1080	UGACAGAAGAGAGUGAGCAC	: ::..:::::::.:::.	UUCCUUGCUCUCUUUUGUUU	Cleavage
ath-miR156c	AT2TE11985	40	-10	1	20	3361	3380	UGACAGAAGAGAGUGAGCAC	: .:.:.:.::::.:::.:	UUCUUUAUUUUCUUUUGUUA	Cleavage
ath-miR156c	AT1TE48050	40	-10	1	20	783	802	UGACAGAAGAGAGUGAGCAC	::: ::.::::::.: :.:	UUGCCCAUUCUCUUUUAUUA	Cleavage
ath-miR156c	AT4TE48050	40	-10	1	20	1229	1248	UGACAGAAGAGAGUGAGCAC	: .:...:.:.::::::::	AUAUUUGUUUUUUUCUGUCA	Cleavage
ath-miR156c	AT3TE47185	40	-10	1	20	4303	4322	UGACAGAAGAGAGUGAGCAC	::: ::.:::. :.:::::	AUGCCCAUUCUUAUUUGUCA	Cleavage
ath-miR156c	AT3TE33980	40	-10	1	20	279	298	UGACAGAAGAGAGUGAGCAC	::::: ::::: : :::::	UUGCUCUCUCUCAUGUGUCA	Cleavage
ath-miR156c	AT1TE60665	40	-10	1	20	194	213	UGACAGAAGAGAGUGAGCAC	::::: ::::::::: ::	UUGCUCUCUCUCUUCUUACA	Cleavage
ath-miR156c	AT1TE44205	40	-10	1	20	92	111	UGACAGAAGAGAGUGAGCAC	: .:::.:: :::.:::::	UUCUUCAUUCCCUUUUGUCA	Translation
ath-miR156c	AT2TE56025	40	-10	1	20	43	62	UGACAGAAGAGAGUGAGCAC	::::: ::::: : :::::	UUGCUCUCUCUCAUGUGUCA	Cleavage
ath-miR156c	AT4TE22690	40	-10	1	20	43	62	UGACAGAAGAGAGUGAGCAC	::::: ::::: : :::::	UUGCUCUCUCUCAUGUGUCA	Cleavage
ath-miR156c	AT5TE62520	40	-10	1	20	77	96	UGACAGAAGAGAGUGAGCAC	: .:.:.:.:.::.:::::	UUUUUUAUUUUUUUUUGUCA	Cleavage
ath-miR156c	AT5TE43610	40	-10	1	20	111	130	UGACAGAAGAGAGUGAGCAC	: .:..::::.::.:::.:	UUUUUUGCUCUUUUUUGUUA	Cleavage
ath-miR156c	AT1TE43050	40	-10	1	20	2259	2278	UGACAGAAGAGAGUGAGCAC	::.: :::::::::::.	UUGUUGCCUCUCUUCUGUUU	Cleavage
ath-miR156c	AT2TE26680	40	-10	1	20	6610	6629	UGACAGAAGAGAGUGAGCAC	:: :: ::.::::.:::..	CUGAUCUCUUUCUUUUGUUG	Cleavage
ath-miR156c	AT3TE58815	45	-10	1	20	204	223	UGACAGAAGAGAGUGAGCAC	::.:.:.:::::: : :::	UUGUUUAUUCUCUUGUUUCA	Cleavage
ath-miR156c	AT1TE38130	45	-10	1	20	268	286	UGACAGAAGAGAGUGAGCAC	::::::: :::.::.::::.	GUGCUCA-UCUUUUUUGUCG	Cleavage
ath-miR156c	AT3TE59535	45	-10	1	20	6863	6882	UGACAGAAGAGAGUGAGCAC	:.:.:.:.::::::::.	AGGUUUAUUUUCUUCUGUUC	Cleavage
ath-miR156c	AT1TE78630	45	-10	1	20	31	50	UGACAGAAGAGAGUGAGCAC	:.:::.:.::::::::	GAAGUUACUUUUUUCUGUCA	Cleavage
ath-miR156c	AT4TE20120	45	-10	1	20	6099	6118	UGACAGAAGAGAGUGAGCAC	:::.:::::::: :::.	UGGCUUACUCUCUUGUGUUC	Cleavage
ath-miR156c	AT1TE54625	45	-10	1	20	3374	3393	UGACAGAAGAGAGUGAGCAC	.:::::::.:::: :::	AGCUUCACUCUUUUCUUUCA	Cleavage
ath-miR156c	AT3TE52155	45	-10	1	20	1045	1064	UGACAGAAGAGAGUGAGCAC	:.::.::::::::: ::	AAGUUCGCUCUCUUCUCUCU	Cleavage
ath-miR156c	AT2TE21265	45	-10	1	20	2670	2689	UGACAGAAGAGAGUGAGCAC	:::.:. .:::::::: :.:	GUGUUUUUUCUCUUCUUUUA	Cleavage
ath-miR156c	AT5TE55555	45	-10	1	20	8013	8032	UGACAGAAGAGAGUGAGCAC	::.:::::.:.::.: ::	UUGUUCACUUUUUUUUCUCC	Cleavage
ath-miR156c	AT4TE33660	45	-10	1	20	196	215	UGACAGAAGAGAGUGAGCAC	.:.::::::::::: ::	AGUUUUACUCUCUUCUGACA	Cleavage
ath-miR156c	AT5TE58270	45	-10	1	20	33	52	UGACAGAAGAGAGUGAGCAC	:: .:...:.:.::.:::::	GUUUUUGUUUUUUUUUGUCA	Cleavage
ath-miR156c	AT1TE51985	45	-10	1	20	4781	4800	UGACAGAAGAGAGUGAGCAC	::.:.:.:.::: ::::..	AUGUUUAUUUUCUACUGUUG	Cleavage
ath-miR156c	AT3TE88340	45	-10	1	20	4	23	UGACAGAAGAGAGUGAGCAC	:: .:..::.:.::.:::.:	GUUUUUGCUUUUUUUUGUUA	Cleavage
ath-miR156c	AT1TE25025	45	-10	1	20	1200	1219	UGACAGAAGAGAGUGAGCAC	:::::.:.:.::. ::::	AAGCUCAUUUUUUUUGGUCA	Cleavage
ath-miR156c	AT5TE62445	45	-10	1	20	134	153	UGACAGAAGAGAGUGAGCAC	:.:::::.:.:::: :.:	CGGUUCACUUUUUUCUUUUA	Cleavage
ath-miR156c	AT3TE62585	45	-10	1	20	41	60	UGACAGAAGAGAGUGAGCAC	:::::.: :::: :::::	AAGCUCAUUAUCUUAUGUCA	Translation
ath-miR156c	AT1TE52985	45	-10	1	20	3393	3412	UGACAGAAGAGAGUGAGCAC	:::::..::: ::: :::.	UUGCUCGUUCUGUUCGGUCG	Cleavage
ath-miR156c	AT3TE57345	45	-10	1	20	1033	1052	UGACAGAAGAGAGUGAGCAC	::::::.: :.:::: :.:	UUGCUCAUUGUUUUCUCUUA	Translation
ath-miR156c	AT1TE52700	45	-10	1	20	1203	1222	UGACAGAAGAGAGUGAGCAC	::::...:.: ::.:::.:	CUGCUUGUUUUGUUUUGUUA	Cleavage
ath-miR156c	AT2TE06590	45	-10	1	20	73	92	UGACAGAAGAGAGUGAGCAC	::.:.:.:::.:: :::..	UUGUUUAUUCUUUUGUGUUG	Cleavage
ath-miR156c	AT1TE44085	45	-10	1	20	285	304	UGACAGAAGAGAGUGAGCAC	::.:...:.::::.::: :	UUGUUUGUUUUCUUUUGUAA	Cleavage
ath-miR156c	AT5TE71880	45	-10	1	20	589	608	UGACAGAAGAGAGUGAGCAC	:: :: :.:.::::.::::	GUACUAAUUUUCUUUUGUCC	Cleavage
ath-miR156c	AT2TE16800	45	-10	1	20	14563	14582	UGACAGAAGAGAGUGAGCAC	: ::.:.:::.::.:::.	AUUCUUAUUCUUUUUUGUUU	Cleavage
ath-miR156c	AT2TE26660	45	-10	1	20	101	121	UGACAGAAGAGAGU-GAGCAC	:::: : :::::::::: :::	GUGCACGACUCUCUUCUCUCA	Cleavage
ath-miR156c	AT3TE49340	45	-10	1	20	1300	1319	UGACAGAAGAGAGUGAGCAC	:: .:. ::.::::.:::.:	GUUUUUUCUUUCUUUUGUUA	Cleavage
ath-miR156c	AT4TE20890	45	-10	1	20	311	330	UGACAGAAGAGAGUGAGCAC	::: .:::::.:::: :::	GUGGCUACUCUUUUCUUUCA	Cleavage
ath-miR156c	AT5TE52145	45	-10	1	20	103	122	UGACAGAAGAGAGUGAGCAC	:: : ::: ::.::::::.:	GUACCCACACUUUUCUGUUA	Cleavage
ath-miR156c	AT5TE51915	45	-10	1	20	103	122	UGACAGAAGAGAGUGAGCAC	:: : ::: ::.::::::.:	GUACCCACACUUUUCUGUUA	Cleavage
ath-miR156c	AT2TE07055	45	-10	1	20	4	23	UGACAGAAGAGAGUGAGCAC	:: :.:.:.:.::.:::::	GUCAUUAUUUUUUUUUGUCA	Cleavage
ath-miR156c	AT3TE34905	45	-10	1	20	24	43	UGACAGAAGAGAGUGAGCAC	::: :: .:.:.::.:::.:	GUGAUCUUUUUUUUUUGUUA	Cleavage
ath-miR156c	AT5TE37290	45	-10	1	20	2273	2291	UGACAGAAGAGAGUGAGCAC	:::.:. .:.::::::::.:	GUGUUU-UUUUCUUCUGUUA	Cleavage
ath-miR156c	AT5TE52920	45	-10	1	20	840	859	UGACAGAAGAGAGUGAGCAC	: .:.:.::::::.:::.	CUCUUUAUUCUCUUUUGUUC	Cleavage
ath-miR156c	AT2TE02160	45	-10	1	20	3134	3153	UGACAGAAGAGAGUGAGCAC	: .:::.:.::::.:::.	UUUUUCAUUUUCUUUUGUUC	Cleavage
ath-miR156c	AT4TE14520	45	-10	1	20	1745	1764	UGACAGAAGAGAGUGAGCAC	::.:: :.:.::.:::::	AUGUUCUGUUUUUUUUGUCA	Cleavage
ath-miR156c	AT2TE16835	45	-10	1	20	461	480	UGACAGAAGAGAGUGAGCAC	: ::.:.:::.::.:::.	AUUCUUAUUCUUUUUUGUUU	Cleavage
ath-miR156c	AT1TE54805	45	-10	1	20	1005	1024	UGACAGAAGAGAGUGAGCAC	: .:..::::.:::: :::	UUCUUUGCUCUUUUCUUUCA	Cleavage
ath-miR156c	AT3TE51535	45	-10	1	20	1002	1021	UGACAGAAGAGAGUGAGCAC	: .:..::::.:::: :::	UUCUUUGCUCUUUUCUUUCA	Cleavage
ath-miR156c	AT5TE19890	45	-10	1	20	28	47	UGACAGAAGAGAGUGAGCAC	::: ::::::::: :::	UCUCUCUCUCUCUUCUCUCA	Cleavage
ath-miR156c	AT5TE52925	45	-10	1	20	76	95	UGACAGAAGAGAGUGAGCAC	: .:.:.::::::.:::.	CUCUUUAUUCUCUUUUGUUC	Cleavage
ath-miR156c	AT2TE12310	45	-10	1	20	8216	8235	UGACAGAAGAGAGUGAGCAC	: ::.:::::.:::: :..	UUACUUACUCUUUUCUUUUG	Cleavage
ath-miR156c	AT3TE59170	45	-10	1	20	2671	2690	UGACAGAAGAGAGUGAGCAC	: ::..:: ::::.:::.:	UUCCUUGCUAUCUUUUGUUA	Translation
ath-miR156c	AT5TE37300	45	-10	1	20	1071	1089	UGACAGAAGAGAGUGAGCAC	:::.:. .:.::::::::.:	GUGUUU-UUUUCUUCUGUUA	Cleavage
ath-miR156c	AT5TE60080	45	-10	1	20	867	886	UGACAGAAGAGAGUGAGCAC	: :::::::::::.: :.	CUUCUCACUCUCUUUUCUUU	Cleavage
ath-miR156c	AT2TE33290	45	-10	1	20	69	88	UGACAGAAGAGAGUGAGCAC	::.:. .:::.::.::::	UUGUUUUUUCUUUUUUGUCU	Cleavage
ath-miR156c	AT3TE14440	45	-10	1	20	494	513	UGACAGAAGAGAGUGAGCAC	: ::::::.::::.:: :	AUUCUCACUUUCUUUUGCCU	Cleavage
ath-miR156c	AT5TE47525	50	-10	1	20	82	101	UGACAGAAGAGAGUGAGCAC	:::..::::::: :::.	UGGCUUGCUCUCUUGUGUUC	Cleavage
ath-miR156c	AT5TE47525	50	-10	1	20	264	283	UGACAGAAGAGAGUGAGCAC	:::::: . :::: .:::::	GUGCUCUUCCUCUGUUGUCA	Cleavage
ath-miR156c	AT5TE43855	50	-10	1	20	7503	7522	UGACAGAAGAGAGUGAGCAC	:::.:.:::::.::.: :.	GUGUUUACUCUUUUUUUUUU	Cleavage
ath-miR156c	AT4TE20120	50	-10	1	20	6359	6378	UGACAGAAGAGAGUGAGCAC	:::..::::::: :::.	UGGCUUGCUCUCUUGUGUUC	Cleavage
ath-miR156c	AT4TE20120	50	-10	1	20	6173	6192	UGACAGAAGAGAGUGAGCAC	:::..:: :::::::: :	ACGCUUGCUAUCUUCUGUGA	Translation
ath-miR156c	AT4TE20120	50	-10	1	20	6298	6317	UGACAGAAGAGAGUGAGCAC	:::..:: :::::::: :	ACGCUUGCUAUCUUCUGUGA	Translation
ath-miR156c	AT1TE09080	50	-10	1	20	6637	6657	UGACAGAAGAGAGUG-AGCAC	::::: ::.:.::::.:::.	GUGCUACAUUUUCUUUUGUUC	Cleavage
ath-miR156c	AT5TE65330	50	-10	1	20	6637	6657	UGACAGAAGAGAGUG-AGCAC	::::: ::.:.::::.:::.	GUGCUACAUUUUCUUUUGUUC	Cleavage
ath-miR156c	AT2TE54910	50	-10	1	20	6640	6660	UGACAGAAGAGAGUG-AGCAC	::::: ::.:.::::.:::.	GUGCUACAUUUUCUUUUGUUC	Cleavage
ath-miR156c	AT3TE40530	50	-10	1	20	6640	6660	UGACAGAAGAGAGUG-AGCAC	::::: ::.:.::::.:::.	GUGCUACAUUUUCUUUUGUUC	Cleavage
ath-miR156c	AT3TE55395	50	-10	1	20	10774	10794	UGA-CAGAAGAGAGUGAGCAC	::::.:.:.:.::::: :::	CUGCUUAUUUUUUUCUGAUCA	Cleavage
ath-miR156c	AT3TE71250	50	-10	1	20	211	230	UGACAGAAGAGAGUGAGCAC	:::::...:.: :::::::	GUGCUUGUUUUGAUCUGUCA	Cleavage
ath-miR156c	AT1TE43740	50	-10	1	20	9225	9244	UGACAGAAGAGAGUGAGCAC	:: ::::.::: ::.:::.	GUACUCAUUCUGUUUUGUUU	Cleavage
ath-miR156c	AT2TE08235	50	-10	1	20	993	1012	UGACAGAAGAGAGUGAGCAC	.::::::::.:::::	GAUGGUACUCUCUUUUGUCA	Cleavage
ath-miR156c	AT1TE43025	50	-10	1	20	571	591	UGACAGAAGAGAGUG-AGCAC	::::: ::.:.::::.:::.	GUGCUACAUUUUCUUUUGUUC	Cleavage
ath-miR156c	AT2TE19615	50	-10	1	20	4049	4068	UGACAGAAGAGAGUGAGCAC	::..:.::::.:::::	AGUAUCGUUUUCUUUUGUCA	Cleavage
ath-miR156c	AT1TE52985	50	-10	1	20	2379	2398	UGACAGAAGAGAGUGAGCAC	::.:::::.::.:::.	ACUCUUACUCUUUUUUGUUU	Cleavage
ath-miR156c	AT1TE54835	50	-10	1	20	1356	1375	UGACAGAAGAGAGUGAGCAC	:::. :::::::::::	AGCAUCAUACUCUUCUGUCA	Cleavage
ath-miR156c	AT3TE48860	50	-10	1	20	1417	1436	UGACAGAAGAGAGUGAGCAC	:: .:::.:::.:::: ::	GUUUUCAUUCUUUUCUUUCU	Cleavage
ath-miR156c	AT3TE60920	50	-10	1	20	217	237	UGACAGAAGAGAGU-GAGCAC	:::::. : :.::::::::.:	GUGCUUUAAUUUCUUCUGUUA	Cleavage
ath-miR156c	AT2TE41390	50	-10	1	20	411	430	UGACAGAAGAGAGUGAGCAC	::::::.:: ::::::	AACCUCACUUUCCUCUGUCC	Cleavage
ath-miR156c	AT2TE41390	50	-10	1	20	477	496	UGACAGAAGAGAGUGAGCAC	::::::.:: ::::::	AACCUCACUUUCCUCUGUCC	Cleavage
ath-miR156c	AT1TE43440	50	-10	1	20	30	49	UGACAGAAGAGAGUGAGCAC	:::.:.::::.:::.:	GGUAUCAUUUUCUUUUGUUA	Cleavage
ath-miR156c	AT1TE52075	50	-10	1	20	30	49	UGACAGAAGAGAGUGAGCAC	:::.:.::::.:::.:	GGUAUCAUUUUCUUUUGUUA	Cleavage
ath-miR156c	AT4TE20610	50	-10	1	20	30	49	UGACAGAAGAGAGUGAGCAC	:::.:.::::.:::.:	GGUAUCAUUUUCUUUUGUUA	Cleavage
ath-miR156c	AT4TE20600	50	-10	1	20	30	49	UGACAGAAGAGAGUGAGCAC	:::.:.::::.:::.:	GGUAUCAUUUUCUUUUGUUA	Cleavage
ath-miR156c	AT3TE63550	50	-10	1	20	30	49	UGACAGAAGAGAGUGAGCAC	:::.:.::::.:::.:	GGUAUCAUUUUCUUUUGUUA	Cleavage
ath-miR156c	AT3TE64410	50	-10	1	20	30	49	UGACAGAAGAGAGUGAGCAC	:::.:.::::.:::.:	AUCAUCAUUUUCUUUUGUUA	Cleavage
ath-miR156c	AT5TE39110	50	-10	1	20	30	49	UGACAGAAGAGAGUGAGCAC	:::.:.::::.:::.:	GGUAUCAUUUUCUUUUGUUA	Cleavage
ath-miR156c	AT5TE45915	50	-10	1	20	30	49	UGACAGAAGAGAGUGAGCAC	:::.:.::::.:::.:	GAUAUCAUUUUCUUUUGUUA	Cleavage
ath-miR156c	AT5TE36940	50	-10	1	20	6260	6279	UGACAGAAGAGAGUGAGCAC	:::..::::::: :::.	UGGCUUGCUCUCUUGUGUUC	Cleavage
ath-miR156c	AT5TE36940	50	-10	1	20	6446	6465	UGACAGAAGAGAGUGAGCAC	:::..::::::: :::.	UGGCUUGCUCUCUUGUGUUC	Cleavage
ath-miR156c	AT5TE36940	50	-10	1	20	6385	6404	UGACAGAAGAGAGUGAGCAC	:::..:: :::::::: :	UCGCUUGCUAUCUUCUGUGA	Translation
ath-miR156c	AT5TE36940	50	-10	1	20	6153	6172	UGACAGAAGAGAGUGAGCAC	:::..:: :::::::: :	ACGCUUGCUAUCUUCUGUGA	Translation
ath-miR156c	AT2TE31650	50	-10	1	20	7	26	UGACAGAAGAGAGUGAGCAC	:.:.:.::::.:::::	AUUAUUAUUUUCUUUUGUCA	Cleavage
ath-miR156c	AT2TE23510	50	-10	1	20	1321	1340	UGACAGAAGAGAGUGAGCAC	:::::::::: :: :::	CAACUCACUCUCUACUCUCA	Cleavage
ath-miR156c	AT4TE15570	50	-10	1	20	762	781	UGACAGAAGAGAGUGAGCAC	::.:: :::::::::..	AGACUUACACUCUUCUGUUG	Cleavage
ath-miR156c	AT2TE12925	50	-10	1	20	160	179	UGACAGAAGAGAGUGAGCAC	:: :::: :.:.::.::::	GUACUCAAUUUUUUUUGUCU	Cleavage
ath-miR156c	AT3TE57480	50	-10	1	20	1944	1963	UGACAGAAGAGAGUGAGCAC	:::: ::.:.: ::::: ::	GUGCACAUUUUGUUCUGACA	Cleavage
ath-miR156c	AT4TE09055	50	-10	1	20	1778	1797	UGACAGAAGAGAGUGAGCAC	::.::::::::.: :.:	ACUCUUACUCUCUUUUUUUA	Cleavage
ath-miR156c	AT5TE43980	50	-10	1	20	7527	7546	UGACAGAAGAGAGUGAGCAC	::::.:.:. .::::::.	CUGCUUAUUUCUUUCUGUUC	Translation
ath-miR156c	AT1TE41525	50	-10	1	20	1438	1457	UGACAGAAGAGAGUGAGCAC	: :.:.:::.:.:::: :.:	GGGUUUACUUUUUUCUUUUA	Cleavage
ath-miR156c	AT5TE46765	50	-10	1	20	303	322	UGACAGAAGAGAGUGAGCAC	:::.: ::::::: ::::.	GUGUUGACUCUCUGGUGUCG	Cleavage
ath-miR156c	AT1TE95980	50	-10	1	20	671	690	UGACAGAAGAGAGUGAGCAC	:::.:. ::. :::.:::.:	GUGUUUCCUUCCUUUUGUUA	Translation
ath-miR156c	AT4TE01940	50	-10	1	20	960	979	UGACAGAAGAGAGUGAGCAC	.:.:.:.:.::.:::::	AAUUUUAUUUUUUUUUGUCA	Cleavage
ath-miR156c	AT3TE32695	50	-10	1	20	67	86	UGACAGAAGAGAGUGAGCAC	.:::.:.:.::.:::.:	AAAUUCAUUUUUUUUUGUUA	Cleavage
ath-miR156c	AT2TE18480	50	-10	1	20	501	520	UGACAGAAGAGAGUGAGCAC	.:.. ::::::::::::	AACUUUGAUCUCUUCUGUCA	Cleavage
ath-miR156c	AT1TE51055	50	-10	1	20	78	97	UGACAGAAGAGAGUGAGCAC	::..:: ::::::::.:	GACCUUGCUAUCUUCUGUUA	Translation
ath-miR156c	AT2TE12470	50	-10	1	20	2177	2196	UGACAGAAGAGAGUGAGCAC	::::: :::: :::::..	UAGCUCAAUCUCAUCUGUUG	Cleavage
ath-miR156c	AT5TE40300	50	-10	1	20	103	122	UGACAGAAGAGAGUGAGCAC	:::..::::::: :::.	UGGCUUGCUCUCUUGUGUUC	Cleavage
ath-miR156c	AT5TE84835	50	-10	1	20	22	41	UGACAGAAGAGAGUGAGCAC	:: :::.::.::: :: :::	GUUCUCGCUUUCUACUAUCA	Cleavage
ath-miR156c	AT1TE54400	50	-10	1	20	2786	2805	UGACAGAAGAGAGUGAGCAC	:.:::.:. .:::::::.	CAGUUCAUUUGUUUCUGUCG	Translation
ath-miR156c	AT1TE54400	50	-10	1	20	227	246	UGACAGAAGAGAGUGAGCAC	::.:: :.::::.::::	CUGUUCUGUUUCUUUUGUCU	Cleavage
ath-miR156c	AT1TE54400	50	-10	1	20	2692	2711	UGACAGAAGAGAGUGAGCAC	::.:: :.::::.::::	CUGUUCUGUUUCUUUUGUCC	Cleavage
ath-miR156c	AT2TE37325	50	-10	1	20	5131	5150	UGACAGAAGAGAGUGAGCAC	::.:::.:.:.:: : :::	UUGUUCAUUUUUUUGUAUCA	Cleavage
ath-miR156c	AT3TE72320	50	-10	1	20	45	64	UGACAGAAGAGAGUGAGCAC	:: .:.:.:.:.:::: :::	GUUUUUAUUUUUUUCUCUCA	Cleavage
ath-miR156c	AT4TE52410	50	-10	1	20	1211	1230	UGACAGAAGAGAGUGAGCAC	::::..:.:.:: :::.:	AAGCUCGUUUUUUUAUGUUA	Cleavage
ath-miR156c	AT3TE48120	50	-10	1	20	6342	6361	UGACAGAAGAGAGUGAGCAC	::.:.. .::::::::::	CUGUUUGGCUUCUUCUGUCA	Cleavage
ath-miR156c	AT2TE20220	50	-10	1	20	6352	6371	UGACAGAAGAGAGUGAGCAC	::.:.. .::::::::::	CUGUUUGGCUUCUUCUGUCA	Cleavage
ath-miR156c	AT2TE20255	50	-10	1	20	6329	6348	UGACAGAAGAGAGUGAGCAC	::.:.. .::::::::::	CUGUUUGGCUUCUUCUGUCA	Cleavage
ath-miR156c	AT3TE57395	50	-10	1	20	6235	6254	UGACAGAAGAGAGUGAGCAC	::.:.. .::::::::::	UUGUUUGGCUUCUUCUGUCA	Cleavage
ath-miR156c	AT5TE65540	50	-10	1	20	6152	6171	UGACAGAAGAGAGUGAGCAC	::.:.. .::::::::::	UUGUUUGACUUCUUCUGUCA	Cleavage
ath-miR156c	AT1TE45020	50	-10	1	20	6052	6071	UGACAGAAGAGAGUGAGCAC	::.:.. .::::::::::	CUGUUUGGCUUCUUCUGUCA	Cleavage
ath-miR156c	AT5TE39830	50	-10	1	20	5796	5815	UGACAGAAGAGAGUGAGCAC	::.:.. .::::::::::	CUGUUUGGCUUCUUCUGUCA	Cleavage
ath-miR156c	AT3TE61645	50	-10	1	20	2496	2515	UGACAGAAGAGAGUGAGCAC	::.:::::.:. :.::: :	UUGUUCACUUUUCUUUGUAA	Cleavage
ath-miR156c	AT3TE50675	50	-10	1	20	4427	4446	UGACAGAAGAGAGUGAGCAC	::.:.. .::::::::::	CUGUUUGGCUUCUUCUGUCA	Cleavage
ath-miR156c	AT2TE04370	50	-10	1	20	598	617	UGACAGAAGAGAGUGAGCAC	:::.:.:.: ::.:::.:	UAGCUUAUUUUAUUUUGUUA	Cleavage
ath-miR156c	AT2TE28955	50	-10	1	20	6628	6647	UGACAGAAGAGAGUGAGCAC	::.:.:.:::: ::: :.:	CUGUUUAUUCUCGUCUUUUA	Cleavage
ath-miR156c	AT3TE64270	50	-10	1	20	111	130	UGACAGAAGAGAGUGAGCAC	::.:.:::::::: : ::	AUGUUUACUCUCUUGUCUCU	Cleavage
ath-miR156c	AT1TE14870	50	-10	1	20	583	602	UGACAGAAGAGAGUGAGCAC	::.:.:.:::.:::: :.	UUGUUUAUUCUUUUCUUUUC	Cleavage
ath-miR156c	AT2TE00095	50	-10	1	20	2841	2860	UGACAGAAGAGAGUGAGCAC	::.:...:.:.::.::: :	AUGUUUGUUUUUUUUUGUGA	Cleavage
ath-miR156h	AT1TE19430	25	-10	1	20	2059	2078	UGACAGAAGAAAGAGAGCAC	:::::: :::::::::::	AUGCUCUAUUUCUUCUGUCU	Cleavage
ath-miR156h	AT2TE26680	25	-10	1	20	6610	6629	UGACAGAAGAAAGAGAGCAC	:: ::::::::::.:::..	CUGAUCUCUUUCUUUUGUUG	Cleavage
ath-miR156h	AT3TE49340	30	-10	1	20	1300	1319	UGACAGAAGAAAGAGAGCAC	:: .:.::::::::.:::.:	GUUUUUUCUUUCUUUUGUUA	Cleavage
ath-miR156h	AT4TE14520	30	-10	1	20	1745	1764	UGACAGAAGAAAGAGAGCAC	::.::: :::.::.:::::	AUGUUCUGUUUUUUUUGUCA	Cleavage
ath-miR156h	AT3TE34905	30	-10	1	20	24	43	UGACAGAAGAAAGAGAGCAC	::: :::.:::.::.:::.:	GUGAUCUUUUUUUUUUGUUA	Cleavage
ath-miR156h	AT5TE53310	30	-10	1	20	2031	2050	UGACAGAAGAAAGAGAGCAC	::.::: :::.::.:::::	AUGUUCUGUUUUUUUUGUCA	Cleavage
ath-miR156h	AT2TE18975	30	-10	1	20	3987	4006	UGACAGAAGAAAGAGAGCAC	::.:. .::::::::::.:	AUGUUUAUUUUCUUCUGUUA	Cleavage
ath-miR156h	AT5TE37290	30	-10	1	20	2603	2622	UGACAGAAGAAAGAGAGCAC	::. .:.::::::::::.:	UUGUGUUUUUUCUUCUGUUA	Cleavage
ath-miR156h	AT4TE09245	30	-10	1	20	727	746	UGACAGAAGAAAGAGAGCAC	: ::.:.:::.::.:::::	AUUCUUUUUUUUUUUUGUCA	Cleavage
ath-miR156h	AT1TE46255	30	-10	1	20	1458	1477	UGACAGAAGAAAGAGAGCAC	: .:::.::::::.:::.:	UUUUUCUUUUUCUUUUGUUA	Cleavage
ath-miR156h	AT3TE63410	30	-10	1	20	165	184	UGACAGAAGAAAGAGAGCAC	: ::::.:::::::: :::	CUCCUCUUUUUCUUCUCUCA	Cleavage
ath-miR156h	AT4TE83085	30	-10	1	20	356	375	UGACAGAAGAAAGAGAGCAC	: ::::.: ::::::::::	CUACUCUUUCUCUUCUGUCA	Translation
ath-miR156h	AT5TE33840	30	-10	1	20	88	107	UGACAGAAGAAAGAGAGCAC	: .:.:::::.::.:::::	UUUUUUUCUUUUUUUUGUCA	Cleavage
ath-miR156h	AT4TE31580	35	-10	1	20	1123	1142	UGACAGAAGAAAGAGAGCAC	:: ::.::::::::.:::.	GUACUUUCUUUCUUUUGUUU	Cleavage
ath-miR156h	AT2TE23185	35	-10	1	20	229	248	UGACAGAAGAAAGAGAGCAC	:::::::::::::: ::	UCUCUCUCUUUCUUCUGACA	Cleavage
ath-miR156h	AT5TE41370	35	-10	1	20	1871	1890	UGACAGAAGAAAGAGAGCAC	:: ::::.:::: :.:::::	GUACUCUUUUUCCUUUGUCA	Cleavage
ath-miR156h	AT4TE18865	35	-10	1	20	466	485	UGACAGAAGAAAGAGAGCAC	::.:.: :::.::.:::::	AUGUUUUGUUUUUUUUGUCA	Cleavage
ath-miR156h	AT1TE54400	35	-10	1	20	227	246	UGACAGAAGAAAGAGAGCAC	::.::: ::::::.::::	CUGUUCUGUUUCUUUUGUCU	Cleavage
ath-miR156h	AT1TE54400	35	-10	1	20	2692	2711	UGACAGAAGAAAGAGAGCAC	::.::: ::::::.::::	CUGUUCUGUUUCUUUUGUCC	Cleavage
ath-miR156h	AT3TE39190	35	-10	1	20	281	300	UGACAGAAGAAAGAGAGCAC	::::.:::.::::::.:	UACCUCUUUUUUUUCUGUUA	Cleavage
ath-miR156h	AT2TE08735	35	-10	1	20	699	718	UGACAGAAGAAAGAGAGCAC	:.:.:.:::.::.:::::	CAGUUUUUUUUUUUUUGUCA	Cleavage
ath-miR156h	AT1TE40400	35	-10	1	20	188	207	UGACAGAAGAAAGAGAGCAC	:.:.:.:::.::.:::::	UAGUUUUUUUUUUUUUGUCA	Cleavage
ath-miR156h	AT1TE43515	35	-10	1	20	29	48	UGACAGAAGAAAGAGAGCAC	:: ::::.::::: .:::::	GUACUCUUUUUCUCUUGUCA	Cleavage
ath-miR156h	AT4TE90020	35	-10	1	20	77	96	UGACAGAAGAAAGAGAGCAC	::.:::::::::::: :.	UUGUUCUCUUUCUUCUCUUC	Cleavage
ath-miR156h	AT1TE88450	35	-10	1	20	121	140	UGACAGAAGAAAGAGAGCAC	::.:.:. ::.::::::::	UUGUUUUUGUUUUUCUGUCA	Cleavage
ath-miR156h	AT5TE46970	35	-10	1	20	8047	8066	UGACAGAAGAAAGAGAGCAC	: ::.:.:::.::.:::.:	CUUCUUUUUUUUUUUUGUUA	Cleavage
ath-miR156h	AT1TE30115	35	-10	1	20	210	229	UGACAGAAGAAAGAGAGCAC	::.:.:.:::.::.:::..	UUGUUUUUUUUUUUUUGUUG	Cleavage
ath-miR156h	AT5TE41975	35	-10	1	20	7198	7217	UGACAGAAGAAAGAGAGCAC	:: ::::::::::.:: :.	CUGAUCUCUUUCUUUUGCCG	Cleavage
ath-miR156h	AT4TE09310	35	-10	1	20	8793	8812	UGACAGAAGAAAGAGAGCAC	: .:::.::::::.:::..	UUCUUCUUUUUCUUUUGUUG	Cleavage
ath-miR156h	AT5TE41980	35	-10	1	20	5491	5510	UGACAGAAGAAAGAGAGCAC	:: ::::::::::.:: :.	CUGAUCUCUUUCUUUUGCCG	Cleavage
ath-miR156h	AT4TE16845	35	-10	1	20	5940	5959	UGACAGAAGAAAGAGAGCAC	:: :::. :::::::::.:	AUGAUCUUCUUCUUCUGUUA	Cleavage
ath-miR156h	AT5TE41795	35	-10	1	20	4181	4200	UGACAGAAGAAAGAGAGCAC	:: :::. :::::::::.:	AUGAUCUUCUUCUUCUGUUA	Cleavage
ath-miR156h	AT3TE56700	35	-10	1	20	1545	1564	UGACAGAAGAAAGAGAGCAC	: .:.:.:::.::::::.:	UUUUUUUUUUUUUUCUGUUA	Cleavage
ath-miR156h	AT5TE39140	35	-10	1	20	4416	4435	UGACAGAAGAAAGAGAGCAC	: .:.:.:::.::.:::::	AUAUUUUUUUUUUUUUGUCA	Cleavage
ath-miR156h	AT1TE73295	35	-10	1	20	33	52	UGACAGAAGAAAGAGAGCAC	:: : .::::::::.:::.:	GUUCCUUCUUUCUUUUGUUA	Cleavage
ath-miR156h	AT4TE16270	35	-10	1	20	49	68	UGACAGAAGAAAGAGAGCAC	: :::::::::::: :::	AAGAUCUCUUUCUUCUCUCA	Cleavage
ath-miR156h	AT5TE49840	35	-10	1	20	365	384	UGACAGAAGAAAGAGAGCAC	: .:.:.:::.::.:::::	AUUUUUUUUUUUUUUUGUCA	Cleavage
ath-miR156h	AT2TE12085	35	-10	1	20	239	258	UGACAGAAGAAAGAGAGCAC	: ::::.:::.::.::::	UUUCUCUUUUUUUUUUGUCU	Cleavage
ath-miR156h	AT4TE68250	35	-10	1	20	276	295	UGACAGAAGAAAGAGAGCAC	: .:.:.:::.::.:::::	CUCUUUUUUUUUUUUUGUCA	Cleavage
ath-miR156h	AT2TE56730	35	-10	1	20	888	907	UGACAGAAGAAAGAGAGCAC	: .:.:.:::.::.:::::	UUUUUUUUUUUUUUUUGUCA	Cleavage
ath-miR156h	AT5TE80970	35	-10	1	20	736	755	UGACAGAAGAAAGAGAGCAC	: .:.:.::::::.:::.:	AUUUUUUUUUUCUUUUGUUA	Cleavage
ath-miR156h	AT2TE73420	35	-10	1	20	644	663	UGACAGAAGAAAGAGAGCAC	: .:.:.:::.::.:::::	UUUUUUUUUUUUUUUUGUCA	Cleavage
ath-miR156h	AT4TE11860	35	-10	1	20	311	330	UGACAGAAGAAAGAGAGCAC	: .:.:.:::.::.:::::	UUUUUUUUUUUUUUUUGUCA	Cleavage
ath-miR156h	AT4TE10500	35	-10	1	20	278	297	UGACAGAAGAAAGAGAGCAC	: ::.::: ::::.:::::	UUUCUUUCUAUCUUUUGUCA	Translation
ath-miR156h	AT2TE71335	35	-10	1	20	18	37	UGACAGAAGAAAGAGAGCAC	: .:.:.:::.::.:::::	CUUUUUUUUUUUUUUUGUCA	Cleavage
ath-miR156h	AT3TE58120	35	-10	1	20	95	114	UGACAGAAGAAAGAGAGCAC	: ::::.::: ::.:::::	UUUCUCUUUUUGUUUUGUCA	Cleavage
ath-miR156h	AT3TE58125	35	-10	1	20	92	111	UGACAGAAGAAAGAGAGCAC	: ::::.:::.:: :::::	UUUCUCUUUUUUUUAUGUCA	Cleavage
ath-miR156h	AT3TE37410	35	-10	1	20	200	219	UGACAGAAGAAAGAGAGCAC	: ::.:.:::.::.:::.:	UUACUUUUUUUUUUUUGUUA	Cleavage
ath-miR156h	AT1TE55800	35	-10	1	20	24	43	UGACAGAAGAAAGAGAGCAC	: .:.:.:::.::.:::::	UUUUUUUUUUUUUUUUGUCA	Cleavage
ath-miR156h	AT2TE61580	35	-10	1	20	287	306	UGACAGAAGAAAGAGAGCAC	: ::.:.:::.::.::::.	UUCCUUUUUUUUUUUUGUCG	Cleavage
ath-miR156h	AT3TE37340	35	-10	1	20	194	213	UGACAGAAGAAAGAGAGCAC	: .:.:::::.::.:::.:	UUCUUUUCUUUUUUUUGUUA	Cleavage
ath-miR156h	AT4TE03175	35	-10	1	20	241	260	UGACAGAAGAAAGAGAGCAC	: .:.:.:::.::::::.:	UUUUUUUUUUUUUUCUGUUA	Cleavage
ath-miR156h	AT1TE57335	35	-10	1	20	286	305	UGACAGAAGAAAGAGAGCAC	: .:.:.:::.::.:::::	UUUUUUUUUUUUUUUUGUCA	Cleavage
ath-miR156h	AT2TE46590	35	-10	1	20	46	65	UGACAGAAGAAAGAGAGCAC	::. .:.::::::.:::.:	AUGUGUUUUUUCUUUUGUUA	Cleavage
ath-miR156h	AT5TE73845	35	-10	1	20	57	76	UGACAGAAGAAAGAGAGCAC	: .:.:.:::.::.:::::	UUUUUUUUUUUUUUUUGUCA	Cleavage
ath-miR156h	AT2TE25020	40	-10	1	20	4594	4613	UGACAGAAGAAAGAGAGCAC	:::.::::::.:::::	UUAGUCUUUUUCUUUUGUCA	Cleavage
ath-miR156h	AT5TE64785	40	-10	1	20	177	196	UGACAGAAGAAAGAGAGCAC	:::.:.:.::: ::.:::.:	GUGUUUUUUUUGUUUUGUUA	Cleavage
ath-miR156h	AT3TE50375	40	-10	1	20	2015	2034	UGACAGAAGAAAGAGAGCAC	:: ::::.:::.::.:: ::	GUUCUCUUUUUUUUUUGGCA	Cleavage
ath-miR156h	AT3TE62260	40	-10	1	20	11183	11202	UGACAGAAGAAAGAGAGCAC	:.:.:.:::.::.::::.	CAGUUUUUUUUUUUUUGUCG	Cleavage
ath-miR156h	AT2TE18505	40	-10	1	20	755	774	UGACAGAAGAAAGAGAGCAC	::: :.:::::: :.:::.:	GUGGUUUCUUUCCUUUGUUA	Cleavage
ath-miR156h	AT3TE47930	40	-10	1	20	71	90	UGACAGAAGAAAGAGAGCAC	:::::::::::.:::.	UACCUCUCUUUCUUUUGUUU	Cleavage
ath-miR156h	AT1TE41820	40	-10	1	20	786	805	UGACAGAAGAAAGAGAGCAC	.:.::::::::.:::.:	UAUUUUUCUUUCUUUUGUUA	Cleavage
ath-miR156h	AT3TE70410	40	-10	1	20	4110	4129	UGACAGAAGAAAGAGAGCAC	::.:.:.:::.::.:::.	UUGUUUUUUUUUUUUUGUUU	Cleavage
ath-miR156h	AT2TE21045	40	-10	1	20	1641	1660	UGACAGAAGAAAGAGAGCAC	:: :::::::::: :::.	UUGAUCUCUUUCUUGUGUUU	Cleavage
ath-miR156h	AT3TE35325	40	-10	1	20	80	99	UGACAGAAGAAAGAGAGCAC	:::.:::.::::::::	UCUGUCUUUUUUUUCUGUCA	Cleavage
ath-miR156h	AT3TE53970	40	-10	1	20	8122	8141	UGACAGAAGAAAGAGAGCAC	:: :: :.::::::::::.	GUUCUGUUUUUCUUCUGUUU	Cleavage
ath-miR156h	AT2TE43720	40	-10	1	20	19	38	UGACAGAAGAAAGAGAGCAC	:::.:.:::.::::::.	UAGCUUUUUUUUUUCUGUUU	Cleavage
ath-miR156h	AT2TE52920	40	-10	1	20	137	156	UGACAGAAGAAAGAGAGCAC	::: :.:::::.: .:::::	GUGAUUUCUUUUUGUUGUCA	Cleavage
ath-miR156h	AT5TE90710	40	-10	1	20	525	544	UGACAGAAGAAAGAGAGCAC	.:::.:::.::.:::::	UCAUUCUUUUUUUUUUGUCA	Cleavage
ath-miR156h	AT3TE57190	40	-10	1	20	447	466	UGACAGAAGAAAGAGAGCAC	:: .:.:.:::.::.:::.:	GUUUUUUUUUUUUUUUGUUA	Cleavage
ath-miR156h	AT4TE15470	40	-10	1	20	163	182	UGACAGAAGAAAGAGAGCAC	:.:.:.:::.::.:::.:	UAGUUUUUUUUUUUUUGUUA	Cleavage
ath-miR156h	AT4TE74880	40	-10	1	19	1	19	UGACAGAAGAAAGAGAGCA	:::::::::::.:::.	CUCUCUCUUUCUUUUGUUU	Cleavage
ath-miR156h	AT5TE37800	40	-10	1	19	1	19	UGACAGAAGAAAGAGAGCA	::.:.:.:::.::.: :::	UGUUUUUUUUUUUUUUUCA	Cleavage
ath-miR156h	AT4TE34735	40	-10	1	20	1175	1194	UGACAGAAGAAAGAGAGCAC	::::.:::::.:::: :.	UUGCUUUCUUUUUUCUCUUU	Cleavage
ath-miR156h	AT4TE20895	40	-10	1	20	313	332	UGACAGAAGAAAGAGAGCAC	::::.::::::::.: :.	UUGCUUUCUUUCUUUUUUUU	Cleavage
ath-miR156h	AT1TE37170	40	-10	1	20	723	742	UGACAGAAGAAAGAGAGCAC	::::.:::::.:::: :.	UUGCUUUCUUUUUUCUCUUU	Cleavage
ath-miR156h	AT5TE37515	40	-10	1	20	92	111	UGACAGAAGAAAGAGAGCAC	.:.::::::::::::..	GGUUUUUCUUUCUUCUGUUG	Cleavage
ath-miR156h	AT2TE24335	40	-10	1	20	12144	12163	UGACAGAAGAAAGAGAGCAC	: ::::.::::::: :::	AUCCUCUUUUUCUUCCGUCU	Cleavage
ath-miR156h	AT2TE26910	40	-10	1	20	11804	11823	UGACAGAAGAAAGAGAGCAC	: ::::.::::::: :::	AUCCUCUUUUUCUUCCGUCU	Cleavage
ath-miR156h	AT3TE50295	40	-10	1	20	10913	10932	UGACAGAAGAAAGAGAGCAC	: ::::.::::::: :::	AUCCUCUUUUUCUUCCGUCU	Cleavage
ath-miR156h	AT2TE41390	40	-10	1	20	148	167	UGACAGAAGAAAGAGAGCAC	::.:.:::::::::: :.	CUGUUUUCUUUCUUCUCUUC	Cleavage
ath-miR156h	AT3TE64330	40	-10	1	20	80	99	UGACAGAAGAAAGAGAGCAC	::.:.:::.::.:::::	AACCUUUUUUUUUUUUGUCA	Cleavage
ath-miR156h	AT5TE83225	40	-10	1	20	27	46	UGACAGAAGAAAGAGAGCAC	::::::::::::: :.:	UCUCUCUCUUUCUUCUCUUA	Cleavage
ath-miR156h	AT2TE26855	40	-10	1	20	8199	8218	UGACAGAAGAAAGAGAGCAC	: ::::.::::::: :::	AUCCUCUUUUUCUUCCGUCU	Cleavage
ath-miR156h	AT4TE08445	40	-10	1	20	3791	3810	UGACAGAAGAAAGAGAGCAC	: .:::.:::.::.::::	UUUUUCUUUUUUUUUUGUCU	Cleavage
ath-miR156h	AT4TE40110	40	-10	1	20	1490	1509	UGACAGAAGAAAGAGAGCAC	::::.:.:::.:::: :..	UUGCUUUUUUUUUUCUUUUG	Cleavage
ath-miR156h	AT2TE16660	40	-10	1	20	8082	8101	UGACAGAAGAAAGAGAGCAC	::.:. .::::::::::.	AUGUUUAUUUUCUUCUGUUC	Cleavage
ath-miR156h	AT5TE44370	40	-10	1	20	5312	5331	UGACAGAAGAAAGAGAGCAC	:: :::::::::: :::.	UUGAUCUCUUUCUUGUGUUU	Cleavage
ath-miR156h	AT1TE30845	40	-10	1	20	483	502	UGACAGAAGAAAGAGAGCAC	::.:.:::::::: : :::	UUGUUUUCUUUCUUGUUUCA	Cleavage
ath-miR156h	AT1TE65120	40	-10	1	20	482	501	UGACAGAAGAAAGAGAGCAC	::.:.:::::::: : :::	UUGUUUUCUUUCUUGUUUCA	Cleavage
ath-miR156h	AT5TE62005	40	-10	1	20	139	158	UGACAGAAGAAAGAGAGCAC	::::::::::.::. :: :	UUGCUCUCUUUUUUUGGUAA	Cleavage
ath-miR156h	AT4TE52310	40	-10	1	20	11	30	UGACAGAAGAAAGAGAGCAC	:::.:.:::.:::: :::	CGGCUUUUUUUUUUCUUUCA	Cleavage
ath-miR156h	AT2TE11165	40	-10	1	20	2841	2860	UGACAGAAGAAAGAGAGCAC	: .:::::::::::: ::	UUCUUCUCUUUCUUCUCUCU	Cleavage
ath-miR156h	AT4TE16185	40	-10	1	20	5182	5201	UGACAGAAGAAAGAGAGCAC	:: :::::::::: :::.	UUGAUCUCUUUCUUGUGUUU	Cleavage
ath-miR156h	AT3TE50500	40	-10	1	20	3795	3814	UGACAGAAGAAAGAGAGCAC	: ::::::: .::.:::.:	UUUCUCUCUUCUUUUUGUUA	Translation
ath-miR156h	AT1TE59745	40	-10	1	20	2695	2715	UGACAGAAGAAAGA-GAGCAC	::.:: ::::::::::: ::	CUGUUCAUCUUUCUUCUGGCA	Cleavage
ath-miR156h	AT3TE45465	40	-10	1	20	279	298	UGACAGAAGAAAGAGAGCAC	::.:::.:::.::.: :.:	AUGUUCUUUUUUUUUUUUUA	Cleavage
ath-miR156h	AT4TE15890	40	-10	1	20	406	425	UGACAGAAGAAAGAGAGCAC	: ::::.:::::::: ::	UUUCUCUUUUUCUUCUCUCC	Cleavage
ath-miR156h	AT4TE68035	40	-10	1	20	205	224	UGACAGAAGAAAGAGAGCAC	::.:.:.:::.::.: :::	AUGUUUUUUUUUUUUUUUCA	Cleavage
ath-miR156h	AT5TE41135	40	-10	1	20	2467	2486	UGACAGAAGAAAGAGAGCAC	: ::.:.:::.:::: :::	UUUCUUUUUUUUUUCUUUCA	Cleavage
ath-miR156h	AT2TE13350	40	-10	1	20	476	495	UGACAGAAGAAAGAGAGCAC	: ::.:.:::.::::::.	UUUCUUUUUUUUUUCUGUUU	Cleavage
ath-miR156h	AT4TE15750	40	-10	1	20	493	512	UGACAGAAGAAAGAGAGCAC	: .:::.: :.::::::::	UUUUUCUUUCUUUUCUGUCA	Translation
ath-miR156h	AT5TE46390	40	-10	1	20	330	349	UGACAGAAGAAAGAGAGCAC	: .:::.::::::.:::.	CUUUUCUUUUUCUUUUGUUU	Cleavage
ath-miR156h	AT5TE77740	40	-10	1	20	12	31	UGACAGAAGAAAGAGAGCAC	::.:.:::::.: .:::.:	UUGUUUUCUUUUUGUUGUUA	Cleavage
ath-miR156h	AT1TE60435	40	-10	1	20	2424	2443	UGACAGAAGAAAGAGAGCAC	: .:::.::::::.::: :	UUAUUCUUUUUCUUUUGUAA	Cleavage
ath-miR156h	AT5TE37290	45	-10	1	20	2273	2291	UGACAGAAGAAAGAGAGCAC	:::.:.: ::::::::::.:	GUGUUUU-UUUCUUCUGUUA	Cleavage
ath-miR156h	AT2TE20445	45	-10	1	20	1075	1094	UGACAGAAGAAAGAGAGCAC	:::::.:::: :::.: ::.	GUGCUUUCUUCCUUUUAUCG	Translation
ath-miR156h	AT1TE86120	45	-10	1	20	115	134	UGACAGAAGAAAGAGAGCAC	:::.:.::: :.::.::::	GUGUUUUCUAUUUUUUGUCU	Translation
ath-miR156h	AT2TE21045	45	-10	1	20	767	786	UGACAGAAGAAAGAGAGCAC	::::::::::::::.	UCUAACUCUUUCUUCUGUCG	Cleavage
ath-miR156h	AT5TE25460	45	-10	1	20	6587	6606	UGACAGAAGAAAGAGAGCAC	::::::::::::: ::	GACGUCUCUUUCUUCUGCCA	Cleavage
ath-miR156h	AT2TE43720	45	-10	1	20	37	56	UGACAGAAGAAAGAGAGCAC	: .:: ::::.:::: :::	UUUUUCCCUUUUUUCUUUCA	Cleavage
ath-miR156h	AT5TE52200	45	-10	1	20	14958	14977	UGACAGAAGAAAGAGAGCAC	:.:.:.:::.::.::::	CAGUUUUUUUUUUUUUGUCU	Cleavage
ath-miR156h	AT1TE41460	45	-10	1	20	14983	15002	UGACAGAAGAAAGAGAGCAC	:.:.:.:::.::.::::	CAGUUUUUUUUUUUUUGUCU	Cleavage
ath-miR156h	AT5TE57805	45	-10	1	20	44	63	UGACAGAAGAAAGAGAGCAC	:::::::.:::::::	UUCAUCUCUUUUUUCUGUCU	Cleavage
ath-miR156h	AT1TE29060	45	-10	1	20	10674	10693	UGACAGAAGAAAGAGAGCAC	:.:.:.:::.::.::::	CAGUUUUUUUUUUUUUGUCU	Cleavage
ath-miR156h	AT5TE37300	45	-10	1	20	1071	1089	UGACAGAAGAAAGAGAGCAC	:::.:.: ::::::::::.:	GUGUUUU-UUUCUUCUGUUA	Cleavage
ath-miR156h	AT3TE69475	45	-10	1	20	12654	12673	UGACAGAAGAAAGAGAGCAC	::.:.:.:::.:::: ::	UUGUUUUUUUUUUUCUUUCU	Cleavage
ath-miR156h	AT1TE54625	45	-10	1	20	3175	3194	UGACAGAAGAAAGAGAGCAC	: :.::: :::::::: :::	GGGUUCUGUUUCUUCUCUCA	Cleavage
ath-miR156h	AT2TE12495	45	-10	1	20	504	523	UGACAGAAGAAAGAGAGCAC	:::.:::.::.:::::	UAUAUCUUUUUUUUUUGUCA	Cleavage
ath-miR156h	AT2TE10980	45	-10	1	20	10423	10442	UGACAGAAGAAAGAGAGCAC	:::::::::::: :: :.	CUGCUCUCUUUCUCCUCUUU	Cleavage
ath-miR156h	AT3TE55430	45	-10	1	20	2318	2337	UGACAGAAGAAAGAGAGCAC	: :.::: :::::::: :::	GAGUUCUGUUUCUUCUUUCA	Cleavage
ath-miR156h	AT1TE54760	45	-10	1	20	2707	2726	UGACAGAAGAAAGAGAGCAC	::. :::::::::.:::	AUGUGCUCUUUCUUUUGUGC	Cleavage
ath-miR156h	AT5TE43255	45	-10	1	20	4711	4730	UGACAGAAGAAAGAGAGCAC	:::::::::: :::: :.	UCGCUCUCUUUCCUCUGGCG	Cleavage
ath-miR156h	AT5TE47130	45	-10	1	20	1880	1899	UGACAGAAGAAAGAGAGCAC	::.::: :::.::.:: ::	AUGUUCUAUUUUUUUUGGCA	Cleavage
ath-miR156h	AT3TE50675	45	-10	1	20	6411	6430	UGACAGAAGAAAGAGAGCAC	::.:.:::::.::.: ::	UUGUUUUCUUUUUUUUUUCU	Cleavage
ath-miR156h	AT5TE78045	45	-10	1	20	7	27	UGACAGAAGAAAGAGAG-CAC	::: ::.:.:::.::.:::.:	GUGACUUUUUUUUUUUUGUUA	Cleavage
ath-miR156h	AT1TE67700	45	-10	1	20	604	623	UGACAGAAGAAAGAGAGCAC	:: ::.:.:::::::: ::	GUUCUUUUUUUCUUCUUUCU	Cleavage
ath-miR156h	AT3TE34920	45	-10	1	20	398	417	UGACAGAAGAAAGAGAGCAC	:: .:.:.:::.::.:::..	GUUUUUUUUUUUUUUUGUUG	Cleavage
ath-miR156h	AT3TE61205	45	-10	1	20	448	467	UGACAGAAGAAAGAGAGCAC	::::.:::: .::.:::.	UUGCUUUCUUGUUUUUGUUU	Translation
ath-miR156h	AT4TE32170	45	-10	1	20	333	352	UGACAGAAGAAAGAGAGCAC	::: :.:.:::.::.: :::	GUGAUUUUUUUUUUUUUUCA	Cleavage
ath-miR156h	AT3TE94195	45	-10	1	20	2417	2436	UGACAGAAGAAAGAGAGCAC	::.::: :::::::: ::	UUGUUCUGUUUCUUCUCUCU	Cleavage
ath-miR156h	AT2TE10655	45	-10	1	20	919	938	UGACAGAAGAAAGAGAGCAC	.:::.::::::.:::..	AAUUUCUUUUUCUUUUGUUG	Cleavage
ath-miR156h	AT1TE34365	45	-10	1	20	493	512	UGACAGAAGAAAGAGAGCAC	.:.:::::::::: :::	UCUUUUUCUUUCUUCUCUCA	Cleavage
ath-miR156h	AT2TE52210	45	-10	1	20	927	946	UGACAGAAGAAAGAGAGCAC	:::. ::.:::.::.:: ::	GUGUGCUUUUUUUUUUGGCA	Cleavage
ath-miR156h	AT1TE70885	45	-10	1	20	923	942	UGACAGAAGAAAGAGAGCAC	.:.:.:::.::.:::::	UCUUUUUUUUUUUUUUGUCA	Cleavage
ath-miR156h	AT1TE95980	45	-10	1	20	671	690	UGACAGAAGAAAGAGAGCAC	:::.:. ::: :::.:::.:	GUGUUUCCUUCCUUUUGUUA	Translation
ath-miR156h	AT3TE46410	45	-10	1	20	137	156	UGACAGAAGAAAGAGAGCAC	::: :.:.:::.::.:::.	GUGAUUUUUUUUUUUUGUUU	Cleavage
ath-miR156h	AT5TE00130	45	-10	1	20	386	405	UGACAGAAGAAAGAGAGCAC	::.:.:::.::.::::.	UCUCUUUUUUUUUUUUGUCG	Cleavage
ath-miR156h	AT1TE69745	45	-10	1	20	467	486	UGACAGAAGAAAGAGAGCAC	.:.:.:::.::.:::::	AGAUUUUUUUUUUUUUGUCA	Cleavage
ath-miR156h	AT3TE44895	45	-10	1	20	299	318	UGACAGAAGAAAGAGAGCAC	.:.:.:::.::::::.:	UACUUUUUUUUUUUCUGUUA	Cleavage
ath-miR156h	AT3TE39545	45	-10	1	20	71	90	UGACAGAAGAAAGAGAGCAC	:: :::::::::::.: ::	GUUCUCUCUUUCUUUUUCCA	Cleavage
ath-miR156h	AT5TE37955	45	-10	1	20	82	101	UGACAGAAGAAAGAGAGCAC	:.:.:.:::.::::::.	CAGUUUUUUUUUUUCUGUUU	Cleavage
ath-miR156h	AT1TE04985	45	-10	1	20	149	168	UGACAGAAGAAAGAGAGCAC	:.:::::.::.:::::	UUUAUUUCUUUUUUUUGUCA	Cleavage
ath-miR156h	AT3TE70590	45	-10	1	20	11720	11739	UGACAGAAGAAAGAGAGCAC	: ::::.::::::: ::.	AUCCUCUUUUUCUUCCGUUU	Cleavage
ath-miR156h	AT2TE13835	45	-10	1	20	1119	1138	UGACAGAAGAAAGAGAGCAC	::::.:::::. :.:::.	CUGCUUUCUUUUCUUUGUUU	Cleavage
ath-miR156h	AT3TE48365	45	-10	1	20	3103	3122	UGACAGAAGAAAGAGAGCAC	::.:::.:::. ::: :::	UUGUUCUUUUUUCUCUUUCA	Cleavage
ath-miR156h	AT1TE38530	45	-10	1	20	5829	5848	UGACAGAAGAAAGAGAGCAC	: ::::. ::.:::::::	AUCCUCUUGUUUUUCUGUCC	Cleavage
ath-miR156h	AT5TE79260	45	-10	1	20	271	290	UGACAGAAGAAAGAGAGCAC	.:.:.:::.::.:::::	UAUUUUUUUUUUUUUUGUCA	Cleavage
ath-miR156h	AT3TE54815	50	-10	1	20	11167	11186	UGACAGAAGAAAGAGAGCAC	:::.:.:.:::.:: :::.	GUGUUUUUUUUUUUAUGUUU	Cleavage
ath-miR156h	AT2TE00095	50	-10	1	20	3578	3597	UGACAGAAGAAAGAGAGCAC	:::::.:.:::.::.: :.	GUGCUUUUUUUUUUUUUUUU	Cleavage
ath-miR156h	AT5TE50620	50	-10	1	20	4710	4730	UGACAGA-AGAAAGAGAGCAC	:::::::::: :::::::	AAUCUCUCUUUCUCUCUGUCA	Cleavage
ath-miR156h	AT4TE52315	50	-10	1	20	2175	2194	UGACAGAAGAAAGAGAGCAC	:::::::. ::. ::::::	GUGCUCUUCUUUCUCUGUCU	Cleavage
ath-miR156h	AT4TE21050	50	-10	1	20	2180	2199	UGACAGAAGAAAGAGAGCAC	:::::::. ::. ::::::	GUGCUCUUCUUUCUCUGUCU	Cleavage
ath-miR156h	AT1TE27295	50	-10	1	20	180	199	UGACAGAAGAAAGAGAGCAC	:::.:::. :::::. :::.	GUGUUCUUCUUCUUUGGUCG	Cleavage
ath-miR156h	AT5TE44675	50	-10	1	20	1240	1259	UGACAGAAGAAAGAGAGCAC	:::.:.:.::::::.: :.	GUGUUUUUUUUCUUUUUUUU	Cleavage
ath-miR156h	AT2TE21265	50	-10	1	20	2670	2689	UGACAGAAGAAAGAGAGCAC	:::.:.:.: :::::: :.:	GUGUUUUUUCUCUUCUUUUA	Translation
ath-miR156h	AT2TE17095	50	-10	1	20	5724	5743	UGACAGAAGAAAGAGAGCAC	:: .:.:.:: .::::::.:	GUUUUUUUUUAUUUCUGUUA	Translation
ath-miR156h	AT5TE44770	50	-10	1	20	11025	11044	UGACAGAAGAAAGAGAGCAC	::: :.:::: .::::::.	GUGAUUUCUUAUUUCUGUUU	Translation
ath-miR156h	AT5TE64805	50	-10	1	20	231	250	UGACAGAAGAAAGAGAGCAC	:::.:.:.:::.:::: :.	GUGUUUUUUUUUUUCUUUUU	Cleavage
ath-miR156h	AT4TE16725	50	-10	1	20	8772	8791	UGACAGAAGAAAGAGAGCAC	.:::.::::::.:::.	GCUUUCUUUUUCUUUUGUUU	Cleavage
ath-miR156h	AT1TE48030	50	-10	1	20	1596	1616	UGACAGAAGA-AAGAGAGCAC	::::.:::: ::::::::.	AUGCUUUCUUGUCUUCUGUUU	Translation
ath-miR156h	AT4TE15890	50	-10	1	20	1870	1889	UGACAGAAGAAAGAGAGCAC	::::.:::.: .:::::	CAUCUCUUUUUUUCUUGUCA	Cleavage
ath-miR156h	AT1TE15090	50	-10	1	20	744	763	UGACAGAAGAAAGAGAGCAC	::::::::.:::: ::	UCUCUCUCUUUUUUCUUUCU	Cleavage
ath-miR156h	AT1TE41230	50	-10	1	20	2696	2715	UGACAGAAGAAAGAGAGCAC	::. ::.::::::.:::	CUGUGCUUUUUCUUUUGUGC	Cleavage
ath-miR156h	AT1TE34365	50	-10	1	20	1257	1276	UGACAGAAGAAAGAGAGCAC	: :.:.:.:::.::.: :::	GAGUUUUUUUUUUUUUCUCA	Cleavage
ath-miR156h	AT1TE34365	50	-10	1	20	517	536	UGACAGAAGAAAGAGAGCAC	: ::::.::::::.: :.	CUUCUCUUUUUCUUUUUUUU	Cleavage
ath-miR156h	AT3TE51345	50	-10	1	20	2638	2657	UGACAGAAGAAAGAGAGCAC	:: .:.:.:: ::::::::	GUUUUUUUUUCCUUCUGUCU	Translation
ath-miR156h	AT2TE52640	50	-10	1	20	38	58	UGACAGA-AGAAAGAGAGCAC	:::::::::: :::::::	UCUCUCUCUUUCUCUCUGUCA	Cleavage
ath-miR156h	AT1TE74615	50	-10	1	20	4094	4113	UGACAGAAGAAAGAGAGCAC	::::::: .:::::::	GAACUCUCUUAUUUCUGUCU	Translation
ath-miR156h	AT3TE68270	50	-10	1	20	233	252	UGACAGAAGAAAGAGAGCAC	:::.:::.: ::::.: :.:	GUGUUCUUUGUCUUUUCUUA	Translation
ath-miR156h	AT4TE14295	50	-10	1	20	3129	3148	UGACAGAAGAAAGAGAGCAC	::::.:::.::.::: :	ACACUCUUUUUUUUUUGUGA	Cleavage
ath-miR156h	AT2TE16230	50	-10	1	20	7917	7936	UGACAGAAGAAAGAGAGCAC	::.:::.:::.::.: :.	UUGUUCUUUUUUUUUUUUUU	Cleavage
ath-miR156h	AT3TE11850	50	-10	1	20	449	468	UGACAGAAGAAAGAGAGCAC	:::.:::: .::::::.	UCGCUUUCUUGUUUCUGUUU	Translation
ath-miR156h	AT3TE63035	50	-10	1	20	3250	3269	UGACAGAAGAAAGAGAGCAC	:: .:.:.::: ::.:::.:	GUUUUUUUUUUGUUUUGUUA	Cleavage
ath-miR156h	AT1TE56300	50	-10	1	20	1309	1330	UGACAGAAGAAAGA--GAGCAC	:::.:. :.::::::.:::.:	GUGUUUAAUUUUUCUUUUGUUA	Cleavage
ath-miR156h	AT5TE31885	50	-10	1	20	12398	12417	UGACAGAAGAAAGAGAGCAC	::.:::.:::.::.: :.	CUGUUCUUUUUUUUUUCUUU	Cleavage
ath-miR156h	AT3TE67330	50	-10	1	20	5031	5050	UGACAGAAGAAAGAGAGCAC	.::::::::::.: :.:	AAAUUCUCUUUCUUUUUUUA	Cleavage
ath-miR156h	AT2TE23545	50	-10	1	20	206	225	UGACAGAAGAAAGAGAGCAC	:::: ::::::.::::	UGACUCUGUUUCUUUUGUCU	Cleavage
ath-miR156h	AT5TE41615	50	-10	1	20	1152	1171	UGACAGAAGAAAGAGAGCAC	:: .:::::::.: :::: :	GUUUUCUCUUUUUACUGUGA	Cleavage
ath-miR156h	AT2TE23870	50	-10	1	20	310	329	UGACAGAAGAAAGAGAGCAC	::::::::::::: :.	CAUCUCUCUUUCUUCUCUUC	Cleavage
ath-miR156h	AT2TE17975	50	-10	1	20	3906	3925	UGACAGAAGAAAGAGAGCAC	:: .:.:.:: .::::::.:	GUAUUUUUUUAUUUCUGUUA	Translation
ath-miR156h	AT1TE51285	50	-10	1	20	924	943	UGACAGAAGAAAGAGAGCAC	:::::::::.:::.:	UCUUACUCUUUCUUUUGUUA	Cleavage
ath-miR156h	AT5TE95125	50	-10	1	20	133	152	UGACAGAAGAAAGAGAGCAC	:::.:.:.::: : .:::::	GUGUUUUUUUUAUAUUGUCA	Cleavage
ath-miR156h	AT4TE19135	50	-10	1	20	2463	2482	UGACAGAAGAAAGAGAGCAC	::.:.:::::: : :::..	UUGUUUUCUUUCGUGUGUUG	Cleavage
ath-miR158b	AT4TE78690	35	-10	1	20	529	548	CCCCAAAUGUAGACAAAGCA	:::::::::.::::: : :	GGCUUUGUCUGCAUUUUGUG	Cleavage
ath-miR158b	AT3TE52935	35	-10	1	20	6083	6102	CCCCAAAUGUAGACAAAGCA	.: :::.:::.:::::::	CAUUGUGUUUACGUUUGGGG	Cleavage
ath-miR158b	AT3TE57600	40	-10	1	20	6067	6086	CCCCAAAUGUAGACAAAGCA	: :::.:::.:::::::	CAAUGUGUUUACGUUUGGGG	Cleavage
ath-miR158b	AT2TE24680	40	-10	1	20	6001	6020	CCCCAAAUGUAGACAAAGCA	: :::.:::.:::::::	CAAUGUGUUUACGUUUGGGG	Cleavage
ath-miR158b	AT1TE69695	40	-10	1	20	155	174	CCCCAAAUGUAGACAAAGCA	.::: ::::.:::::::	AUUUUUCUCUAUAUUUGGGU	Cleavage
ath-miR158b	AT4TE18385	40	-10	1	20	1179	1198	CCCCAAAUGUAGACAAAGCA	: :::::::::.::: ::	GGAUUUGUCUACGUUUUGGA	Cleavage
ath-miR158b	AT2TE07460	40	-10	1	20	1401	1420	CCCCAAAUGUAGACAAAGCA	:.:: ::.:.:.::::::	GGUUUGGUUUGCGUUUGGGU	Cleavage
ath-miR158b	AT2TE07465	40	-10	1	20	94	113	CCCCAAAUGUAGACAAAGCA	:.:: ::.:.:.::::::	GGUUUGGUUUGCGUUUGGGU	Cleavage
ath-miR158b	AT4TE38370	40	-10	1	20	478	497	CCCCAAAUGUAGACAAAGCA	:.::: :.::.:::::: :	AGUUUUAUUUAUAUUUGGUG	Cleavage
ath-miR158b	AT3TE47980	45	-10	1	20	411	430	CCCCAAAUGUAGACAAAGCA	:::::::.::::::::	CGCUUUGUUUACAUUUGAAA	Cleavage
ath-miR158b	AT2TE45465	45	-10	1	20	13434	13452	CCCCAAAUGUAGACAAAGCA	::::::: : ::::::::::	UGCUUUGGC-ACAUUUGGGG	Translation
ath-miR158b	AT4TE19810	45	-10	1	20	627	646	CCCCAAAUGUAGACAAAGCA	: .:::::::.:::::: :	UCUUUUGUCUGCAUUUGAGU	Cleavage
ath-miR158b	AT2TE15385	45	-10	1	20	611	630	CCCCAAAUGUAGACAAAGCA	:::::.::.:::: :::	CAAUUUGUUUAUAUUUAGGG	Cleavage
ath-miR158b	AT3TE37850	45	-10	1	20	80	99	CCCCAAAUGUAGACAAAGCA	:::::.:.:::::: ::	AAGUUUGUUUGCAUUUGUGG	Cleavage
ath-miR158b	AT2TE17870	45	-10	1	20	89	108	CCCCAAAUGUAGACAAAGCA	:: :: :::::: ::::::	UGGUUAGUCUACUUUUGGGA	Cleavage
ath-miR158b	AT2TE17870	45	-10	1	20	5094	5113	CCCCAAAUGUAGACAAAGCA	:: :: :::::: ::::::	UGGUUAGUCUACUUUUGGGA	Cleavage
ath-miR158b	AT2TE13445	45	-10	1	20	3593	3612	CCCCAAAUGUAGACAAAGCA	:.:::::.:. :::::::	AGUUUUGUUUGGUUUUGGGG	Cleavage
ath-miR158b	AT5TE46685	45	-10	1	20	1435	1454	CCCCAAAUGUAGACAAAGCA	: .::: ::: .::::::::	UUUUUUUUCUUUAUUUGGGG	Translation
ath-miR158b	AT1TE52025	45	-10	1	20	7272	7291	CCCCAAAUGUAGACAAAGCA	:: :: ::.::.:::: :::	UGGUUGGUUUAUAUUUUGGG	Cleavage
ath-miR158b	AT2TE08225	45	-10	1	20	1160	1179	CCCCAAAUGUAGACAAAGCA	: ::::.: :.:::::::	GCCAUUGUUUUCGUUUGGGG	Translation
ath-miR158b	AT3TE64145	45	-10	1	20	105	124	CCCCAAAUGUAGACAAAGCA	:.:: ::.:...::::::	GGUUUGGUUUGUGUUUGGGU	Cleavage
ath-miR158b	AT3TE64145	45	-10	1	20	152	171	CCCCAAAUGUAGACAAAGCA	:.:: ::.:...::::::	GGUUUGGUUUGUGUUUGGGU	Cleavage
ath-miR158b	AT1TE24160	45	-10	1	20	403	422	CCCCAAAUGUAGACAAAGCA	:.::: ::::::::: ::	AGUUUUCUCUACAUUUAAGG	Cleavage
ath-miR158b	AT5TE46515	45	-10	1	20	4560	4579	CCCCAAAUGUAGACAAAGCA	:: ::.::::::::::	CUCUAAGUUUACAUUUGGGU	Cleavage
ath-miR158b	AT3TE48070	45	-10	1	20	5340	5359	CCCCAAAUGUAGACAAAGCA	::: ::: :::::::::	AACUUCCUCUUCAUUUGGGG	Translation
ath-miR158b	AT2TE06955	45	-10	1	20	5257	5276	CCCCAAAUGUAGACAAAGCA	::: ::: :::::::::	AACUUCCUCUUCAUUUGGGG	Translation
ath-miR158b	AT5TE49755	45	-10	1	20	5263	5282	CCCCAAAUGUAGACAAAGCA	::: ::: :::::::::	AACUUCCUCUUCAUUUGGGG	Translation
ath-miR158b	AT3TE53580	45	-10	1	20	4990	5009	CCCCAAAUGUAGACAAAGCA	::: ::: :::::::::	AACUUCCUCUUCAUUUGGGG	Translation
ath-miR158b	AT5TE42900	50	-10	1	20	4719	4738	CCCCAAAUGUAGACAAAGCA	::.:::: .::..:::: ::	UGUUUUGGUUAUGUUUGUGG	Cleavage
ath-miR158b	AT1TE56245	50	-10	1	20	983	1002	CCCCAAAUGUAGACAAAGCA	:.:::::.:: ::::::	GGUUUUGUUUAAAUUUGGUA	Cleavage
ath-miR158b	AT2TE23965	50	-10	1	20	3586	3605	CCCCAAAUGUAGACAAAGCA	::.:: ::::..: :::::	UGUUUCGUCUGUAGUUGGGU	Cleavage
ath-miR158b	AT3TE40145	50	-10	1	20	1893	1912	CCCCAAAUGUAGACAAAGCA	::.:: ::::..: :::::	UGUUUCGUCUGUAGUUGGGC	Cleavage
ath-miR158b	AT2TE76420	50	-10	1	20	940	959	CCCCAAAUGUAGACAAAGCA	:: :::::.:..:::: ::	UGAUUUGUUUGUAUUUUGGC	Cleavage
ath-miR158b	AT1TE30875	50	-10	1	20	906	925	CCCCAAAUGUAGACAAAGCA	:: :::::.:..:::: ::	UGAUUUGUUUGUAUUUUGGC	Cleavage
ath-miR158b	AT5TE94660	50	-10	1	20	426	445	CCCCAAAUGUAGACAAAGCA	: .:::: .::.:::::::	UAUUUUGGUUAUAUUUGGGU	Cleavage
ath-miR158b	AT3TE57780	50	-10	1	20	9506	9525	CCCCAAAUGUAGACAAAGCA	:::: : ::::::::::	UAAUUUGCCGACAUUUGGGG	Translation
ath-miR158b	AT5TE43275	50	-10	1	20	5385	5404	CCCCAAAUGUAGACAAAGCA	::. : ::.:: .:::::::	UGUGUAGUUUAAGUUUGGGG	Cleavage
ath-miR158b	AT3TE55240	50	-10	1	20	3620	3639	CCCCAAAUGUAGACAAAGCA	::. : ::.:: .:::::::	UGUGUAGUUUAAGUUUGGGG	Cleavage
ath-miR158b	AT2TE17565	50	-10	1	20	3508	3527	CCCCAAAUGUAGACAAAGCA	:::: ::.:.:.:::::	GGCUUCGUUUGCGUUUGGCC	Cleavage
ath-miR158b	AT5TE25085	50	-10	1	20	661	680	CCCCAAAUGUAGACAAAGCA	: ::::: :::..::::: :	UUCUUUGGCUAUGUUUGGUG	Cleavage
ath-miR158b	AT3TE30955	50	-10	1	20	290	309	CCCCAAAUGUAGACAAAGCA	::: ::::::.:. : ::::	UGCAUUGUCUGCGAUCGGGG	Cleavage
ath-miR158b	AT4TE15155	50	-10	1	20	223	242	CCCCAAAUGUAGACAAAGCA	:.:::: : ::.::::::	AGUUUUGGCAACGUUUGGGC	Translation
ath-miR158b	AT4TE10490	50	-10	1	20	2589	2608	CCCCAAAUGUAGACAAAGCA	: .::: :.:.:.::::::	UUUUUUUUUUGCGUUUGGGC	Cleavage
ath-miR158b	AT5TE56015	50	-10	1	20	812	831	CCCCAAAUGUAGACAAAGCA	: :::: ::::.:::: ::	UACUUUUUCUAUAUUUUGGA	Cleavage
ath-miR158b	AT5TE46515	50	-10	1	20	7822	7841	CCCCAAAUGUAGACAAAGCA	:.:: ::.::.::::: :	CGUUUGGUUUAUAUUUGUGU	Cleavage
ath-miR158b	AT3TE57565	50	-10	1	20	484	503	CCCCAAAUGUAGACAAAGCA	::: : :: ::::::::::	UGCAUCGUGAACAUUUGGGG	Translation
ath-miR158b	AT3TE55425	50	-10	1	20	84	103	CCCCAAAUGUAGACAAAGCA	::. : ::.:: .:::::::	UGUAUAGUUUAAGUUUGGGG	Cleavage
ath-miR158b	AT3TE56640	50	-10	1	20	240	259	CCCCAAAUGUAGACAAAGCA	::. : ::.:: .:::::::	UGUGUAGUUUAAGUUUGGGG	Cleavage
ath-miR158b	AT3TE40480	50	-10	1	20	880	899	CCCCAAAUGUAGACAAAGCA	.::: :::: :::::::	AUUUUUCUCUAAAUUUGGGU	Cleavage
ath-miR158b	AT2TE34900	50	-10	1	20	229	248	CCCCAAAUGUAGACAAAGCA	: :::: ::::: ::: :::	UACUUUUUCUACUUUUUGGG	Cleavage
ath-miR158b	AT5TE73435	50	-10	1	20	225	244	CCCCAAAUGUAGACAAAGCA	: :::::::.::::: :	AAAUAUGUCUACGUUUGGUG	Cleavage
ath-miR158b	AT1TE53710	50	-10	1	20	2443	2462	CCCCAAAUGUAGACAAAGCA	: :::::::::::: : :	GGGUUUGUCUACAUUCGAGA	Cleavage
ath-miR158b	AT2TE19240	50	-10	1	20	1653	1672	CCCCAAAUGUAGACAAAGCA	:: :::: :::::::: :	GUCUAUGUCAACAUUUGGUG	Translation
ath-miR158b	AT2TE19200	50	-10	1	20	1391	1410	CCCCAAAUGUAGACAAAGCA	:: :::: :::::::: :	GUCUAUGUCAACAUUUGGUG	Translation
ath-miR158b	AT3TE55230	50	-10	1	20	2712	2731	CCCCAAAUGUAGACAAAGCA	:: :::: :::::::: :	GUCUAUGUCAACAUUUGGUG	Translation
ath-miR159c	AT3TE55475	25	-10	1	21	1531	1551	UUUGGAUUGAAGGGAGCUCCU	:::: ::::::::: ::::::	AGGAUCUCCCUUCAUUCCAAA	Cleavage
ath-miR159c	AT4TE17970	25	-10	1	21	2779	2799	UUUGGAUUGAAGGGAGCUCCU	:::::.::::::::.:.:	UUGAGCUUCCUUCAAUUCGAU	Cleavage
ath-miR159c	AT3TE76625	25	-10	1	21	533	553	UUUGGAUUGAAGGGAGCUCCU	:::.::: :::::::.:::	UAGAGUUCCAUUCAAUCUAAA	Cleavage
ath-miR159c	AT1TE43605	30	-10	1	21	1427	1447	UUUGGAUUGAAGGGAGCUCCU	:::: ::::.:::: ::::::	AGGAUCUCCUUUCAUUCCAAA	Cleavage
ath-miR159c	AT5TE48365	30	-10	1	21	317	337	UUUGGAUUGAAGGGAGCUCCU	:: : .:::::::::::.:::	AGUAAUUCCCUUCAAUCUAAA	Cleavage
ath-miR159c	AT5TE33425	30	-10	1	21	899	919	UUUGGAUUGAAGGGAGCUCCU	::::::.::::::: :::	UACAGCUCCUUUCAAUCAAAA	Cleavage
ath-miR159c	AT2TE11770	30	-10	1	21	206	226	UUUGGAUUGAAGGGAGCUCCU	:::.:.:.:::::::.::	GCGAGUUUCUUUCAAUCUAAC	Cleavage
ath-miR159c	AT3TE53245	30	-10	1	21	723	743	UUUGGAUUGAAGGGAGCUCCU	:::.:.::::::::.:.:	UUGAGUUUCCUUCAAUUCGAU	Cleavage
ath-miR159c	AT2TE12570	30	-10	1	21	241	261	UUUGGAUUGAAGGGAGCUCCU	:::::::.:::.::.:: :	UCGAGCUCCUUUCGAUUCACA	Cleavage
ath-miR159c	AT3TE02290	30	-10	1	21	142	162	UUUGGAUUGAAGGGAGCUCCU	: .:::::::::::.:::	AUUAAUUCCCUUCAAUCUAAA	Cleavage
ath-miR159c	AT2TE44620	30	-10	1	21	317	337	UUUGGAUUGAAGGGAGCUCCU	: .:::::::::::.:::	AUUAAUUCCCUUCAAUCUAAA	Cleavage
ath-miR159c	AT3TE63260	30	-10	1	21	143	163	UUUGGAUUGAAGGGAGCUCCU	: .:::::::::::.:::	AUUAAUUCCCUUCAAUCUAAA	Cleavage
ath-miR159c	AT4TE19545	30	-10	1	21	700	720	UUUGGAUUGAAGGGAGCUCCU	: .:::::::::::.:::	AUUAAUUCCCUUCAAUCUAAA	Cleavage
ath-miR159c	AT5TE62995	30	-10	1	21	1069	1089	UUUGGAUUGAAGGGAGCUCCU	: .:::::::::::.:::	AUUAAUUCCCUUCAAUCUAAA	Cleavage
ath-miR159c	AT3TE52215	30	-10	1	21	656	676	UUUGGAUUGAAGGGAGCUCCU	: :: ::::::::.::::: :	AUGACCUCCCUUCGAUCCAUA	Cleavage
ath-miR159c	AT5TE65310	30	-10	1	21	2011	2031	UUUGGAUUGAAGGGAGCUCCU	: .:::::::::::.:::	AUUAAUUCCCUUCAAUCUAAA	Cleavage
ath-miR159c	AT2TE28285	35	-10	1	21	67	87	UUUGGAUUGAAGGGAGCUCCU	.:::::: :::: .::::::.	GGGAGCUGCCUUAGAUCCAAG	Cleavage
ath-miR159c	AT1TE51775	35	-10	1	21	1033	1053	UUUGGAUUGAAGGGAGCUCCU	.:::::: :::: .::::::.	GGGAGCUGCCUUAGAUCCAAG	Cleavage
ath-miR159c	AT3TE69550	35	-10	1	21	27	47	UUUGGAUUGAAGGGAGCUCCU	:::::.: :::::::::.	ACAAGCUCUCCUCAAUCCAAG	Translation
ath-miR159c	AT2TE11820	35	-10	1	21	206	226	UUUGGAUUGAAGGGAGCUCCU	:::.:...:::::::.::	GCGAGUUUUUUUCAAUCUAAC	Cleavage
ath-miR159c	AT3TE83985	35	-10	1	21	90	110	UUUGGAUUGAAGGGAGCUCCU	::::::.:::.:::. ::.	UCGAGCUCUCUUUAAUUGAAG	Cleavage
ath-miR159c	AT3TE62455	35	-10	1	21	934	954	UUUGGAUUGAAGGGAGCUCCU	::::::.:::: : :::::	UUGAGCUCUCUUCCAGCCAAA	Cleavage
ath-miR159c	AT3TE62450	35	-10	1	21	1781	1801	UUUGGAUUGAAGGGAGCUCCU	::::::.:::: : :::::	UUGAGCUCUCUUCCAGCCAAA	Cleavage
ath-miR159c	AT3TE33130	35	-10	1	21	13	33	UUUGGAUUGAAGGGAGCUCCU	: : :::.::::.::::.::	UGUAACUCUCUUCGAUCCGAA	Cleavage
ath-miR159c	AT1TE60595	35	-10	1	21	179	199	UUUGGAUUGAAGGGAGCUCCU	: .:.:::::::::.:::	AUUAAUUUCCUUCAAUCUAAA	Cleavage
ath-miR159c	AT1TE55645	35	-10	1	21	139	159	UUUGGAUUGAAGGGAGCUCCU	: .::::::.::::.:::	AUUAAUUCCCUUUAAUCUAAA	Cleavage
ath-miR159c	AT5TE60280	35	-10	1	21	631	651	UUUGGAUUGAAGGGAGCUCCU	:::: ..:::::::.:::	CUCAGCUGUUUUCAAUCUAAA	Cleavage
ath-miR159c	AT4TE19690	35	-10	1	21	594	614	UUUGGAUUGAAGGGAGCUCCU	: .::.::::::::.:::	AUUAAUUCUCUUCAAUCUAAA	Cleavage
ath-miR159c	AT5TE64455	35	-10	1	21	1924	1944	UUUGGAUUGAAGGGAGCUCCU	: ::::: .:::.:.:..:::	AUGAGCUAUCUUUAGUUUAAA	Cleavage
ath-miR159c	AT2TE16895	35	-10	1	21	1061	1081	UUUGGAUUGAAGGGAGCUCCU	: :.: ::::: ::::::.::	AUGGGAUCCCUCCAAUCCGAA	Translation
ath-miR159c	AT1TE52020	35	-10	1	21	1919	1939	UUUGGAUUGAAGGGAGCUCCU	::: :..::::::.::::	UAAAGCCCUUUUCAAUUCAAA	Cleavage
ath-miR159c	AT5TE43940	35	-10	1	21	4782	4802	UUUGGAUUGAAGGGAGCUCCU	: .::.::::.:::::::	GUUAUUUCUCUUCGAUCCAAA	Cleavage
ath-miR159c	AT2TE17110	35	-10	1	21	4959	4979	UUUGGAUUGAAGGGAGCUCCU	: .::.::::.:::::::	GUCAUUUCUCUUCGAUCCAAA	Cleavage
ath-miR159c	AT2TE17095	35	-10	1	21	13707	13727	UUUGGAUUGAAGGGAGCUCCU	: .::.::::.:::::::	GUCAUUUCUCUUCGAUCCAAA	Cleavage
ath-miR159c	AT1TE44430	35	-10	1	21	581	601	UUUGGAUUGAAGGGAGCUCCU	::::: ..:::::: ::::	UAGAGCUAUUUUCAAUACAAA	Cleavage
ath-miR159c	AT1TE77415	35	-10	1	21	95	115	UUUGGAUUGAAGGGAGCUCCU	::: : ..::.::::::::	GUGAGGUAUUUUUAAUCCAAA	Cleavage
ath-miR159c	AT4TE19675	35	-10	1	21	4063	4083	UUUGGAUUGAAGGGAGCUCCU	:: . ::::::::::..::	UCGACUCCCCUUCAAUCUGAA	Cleavage
ath-miR159c	AT2TE06390	40	-10	1	21	4000	4020	UUUGGAUUGAAGGGAGCUCCU	::::: :::.:: ::::.:.:	AGGAGAUCCUUUGAAUCUAGA	Cleavage
ath-miR159c	AT3TE53245	40	-10	1	21	9955	9975	UUUGGAUUGAAGGGAGCUCCU	::::.:::::::: :::	UGUUGCUCUCUUCAAUCGAAA	Cleavage
ath-miR159c	AT5TE43695	40	-10	1	21	220	240	UUUGGAUUGAAGGGAGCUCCU	::::.::..:: :::..:::	UGGAGUUCUUUUAAAUUUAAA	Cleavage
ath-miR159c	AT3TE50750	40	-10	1	21	230	250	UUUGGAUUGAAGGGAGCUCCU	:::: ::.:::::: :..::	UGGAGGUCUCUUCAAACUGAA	Cleavage
ath-miR159c	AT2TE24600	40	-10	1	21	229	249	UUUGGAUUGAAGGGAGCUCCU	:::: ::.:::::: :..::	UGGAGGUCUCUUCAAACUGAA	Cleavage
ath-miR159c	AT1TE41500	40	-10	1	21	229	249	UUUGGAUUGAAGGGAGCUCCU	:::: ::.:::::: :..::	UGGAGGUCUCUUCAAACUGAA	Cleavage
ath-miR159c	AT5TE47085	40	-10	1	21	1105	1125	UUUGGAUUGAAGGGAGCUCCU	::::.:::::::: :::	UGUUGCUCUCUUCAAUCGAAA	Cleavage
ath-miR159c	AT2TE08320	40	-10	1	21	771	791	UUUGGAUUGAAGGGAGCUCCU	::::.:.::::::.:.:	UUAAGCUUCUUUCAAUUCGAU	Cleavage
ath-miR159c	AT2TE08320	40	-10	1	21	11126	11146	UUUGGAUUGAAGGGAGCUCCU	::::.:::::::: :::	UGUUGCUCUCUUCAAUCGAAA	Cleavage
ath-miR159c	AT1TE76100	40	-10	1	21	254	274	UUUGGAUUGAAGGGAGCUCCU	.:.:::.:::: ::::::	UUUGGUUCCUUUCAUUCCAAA	Cleavage
ath-miR159c	AT1TE45595	40	-10	1	21	2	22	UUUGGAUUGAAGGGAGCUCCU	: :.:.::::::.:::..: :	AUGGGUUCCCUUUAAUUUAUA	Cleavage
ath-miR159c	AT3TE62090	40	-10	1	21	1725	1745	UUUGGAUUGAAGGGAGCUCCU	::.:. :::.::::::::	AAUAGUUUACUUUAAUCCAAA	Cleavage
ath-miR159c	AT2TE84695	40	-10	1	21	1863	1883	UUUGGAUUGAAGGGAGCUCCU	:::::::::: ::: :::	GCCAGCUCCCUUCUAUCAAAA	Cleavage
ath-miR159c	AT5TE47435	40	-10	1	21	37	57	UUUGGAUUGAAGGGAGCUCCU	:::.:..::: ::::.::.	UUGAGUUUUCUUAAAUCUAAG	Cleavage
ath-miR159c	AT1TE72850	40	-10	1	21	31	51	UUUGGAUUGAAGGGAGCUCCU	:::.:..::: ::::.::.	UUGAGUUUUCUUGAAUCUAAG	Cleavage
ath-miR159c	AT5TE60480	40	-10	1	21	632	652	UUUGGAUUGAAGGGAGCUCCU	:::.:..: :::::.::.:	UAGAGUUUUCAUCAAUUCAGA	Translation
ath-miR159c	AT1TE34580	40	-10	1	21	264	284	UUUGGAUUGAAGGGAGCUCCU	::::::..::. .:.::::	UUGAGCUCUUUUUCGUUCAAA	Cleavage
ath-miR159c	AT5TE49725	40	-10	1	21	608	628	UUUGGAUUGAAGGGAGCUCCU	:::::.:: ::.: :::::	CCGAGCUUCCAUCGAACCAAA	Translation
ath-miR159c	AT5TE38995	40	-10	1	21	1026	1046	UUUGGAUUGAAGGGAGCUCCU	:::.::.:::: : :::::	CUGAGUUCUCUUCCAGCCAAA	Cleavage
ath-miR159c	AT5TE08220	40	-10	1	21	4098	4118	UUUGGAUUGAAGGGAGCUCCU	:::::..:::. :::::..	CAGAGCUUUCUUUUAUCCAGG	Cleavage
ath-miR159c	AT5TE38990	40	-10	1	21	3301	3321	UUUGGAUUGAAGGGAGCUCCU	:::.::.:::: : :::::	CUGAGUUCUCUUCCAGCCAAA	Cleavage
ath-miR159c	AT4TE19755	40	-10	1	21	10949	10969	UUUGGAUUGAAGGGAGCUCCU	:::::..::: :::::::	UUGAGCUUUCUUGUAUCCAAA	Cleavage
ath-miR159c	AT2TE12400	40	-10	1	21	156	176	UUUGGAUUGAAGGGAGCUCCU	: .:..::::::::.:::	AUUAAUUUUCUUCAAUCUAAA	Cleavage
ath-miR159c	AT5TE65375	40	-10	1	21	413	433	UUUGGAUUGAAGGGAGCUCCU	: .:.:::::::::.::.	AUUAAUUUCCUUCAAUCUAAG	Cleavage
ath-miR159c	AT4TE35990	40	-10	1	21	1104	1124	UUUGGAUUGAAGGGAGCUCCU	: .:.:.::::::.::::	CAAACUUUCUUUCAAUUCAAA	Cleavage
ath-miR159c	AT2TE12390	40	-10	1	21	1932	1952	UUUGGAUUGAAGGGAGCUCCU	: .:..::::::::.:::	AUUAAUUUUCUUCAAUCUAAA	Cleavage
ath-miR159c	AT5TE61735	40	-10	1	21	1076	1096	UUUGGAUUGAAGGGAGCUCCU	: ::: :..::: :::::::.	AUGAGAUUUCUUGAAUCCAAG	Cleavage
ath-miR159c	AT2TE12140	40	-10	1	21	2345	2365	UUUGGAUUGAAGGGAGCUCCU	.: :.:.:::.:::::::	GCUGGAUUCUUUCGAUCCAAA	Cleavage
ath-miR159c	AT4TE13295	40	-10	1	21	55	75	UUUGGAUUGAAGGGAGCUCCU	:::: ..:::::::::. :	CAGAGCCUUCUUCAAUCCGCA	Cleavage
ath-miR159c	AT1TE48710	40	-10	1	21	881	901	UUUGGAUUGAAGGGAGCUCCU	:: .:...::.:.::::::	UAGAAUUUUUUUUAGUCCAAA	Cleavage
ath-miR159c	AT1TE06780	40	-10	1	21	2051	2071	UUUGGAUUGAAGGGAGCUCCU	:. ::.::: .::::::::	CAGGUCUUCCUAUAAUCCAAA	Translation
ath-miR159c	AT5TE36115	40	-10	1	21	1250	1270	UUUGGAUUGAAGGGAGCUCCU	:: ::..:::::::: :.:	UUGAACUUUCUUCAAUCAAGA	Cleavage
ath-miR159c	AT4TE13290	40	-10	1	21	489	509	UUUGGAUUGAAGGGAGCUCCU	:::: ..:::::::::. :	CAGAGCCUUCUUCAAUCCGCA	Cleavage
ath-miR159c	AT3TE54295	45	-10	1	21	3286	3306	UUUGGAUUGAAGGGAGCUCCU	:::::.:...::.: :::::.	AGGAGUUUUUUUUAUUCCAAG	Cleavage
ath-miR159c	AT5TE38935	45	-10	1	21	3255	3275	UUUGGAUUGAAGGGAGCUCCU	:::::.:...::.: :::::.	AGGAGUUUUUUUUAUUCCAAG	Cleavage
ath-miR159c	AT5TE56645	45	-10	1	21	1237	1257	UUUGGAUUGAAGGGAGCUCCU	:::::::. .::.:::::: :	AGGAGCUUGUUUUAAUCCAUA	Cleavage
ath-miR159c	AT5TE56665	45	-10	1	21	1249	1269	UUUGGAUUGAAGGGAGCUCCU	:::::::. .::.:::::: :	AGGAGCUUGUUUUAAUCCAUA	Cleavage
ath-miR159c	AT3TE54385	45	-10	1	21	4428	4448	UUUGGAUUGAAGGGAGCUCCU	:::::.:...::.: :::::.	AGGAGUUUUUUUUAUUCCAAG	Cleavage
ath-miR159c	AT2TE16220	45	-10	1	21	3312	3332	UUUGGAUUGAAGGGAGCUCCU	:::::.:...::.: :::::.	AGGAGUUUUUUUUAUUCCAAG	Cleavage
ath-miR159c	AT2TE24680	45	-10	1	21	4338	4358	UUUGGAUUGAAGGGAGCUCCU	:::::.:...::.: :::::.	AGGAGUUUUUUUUAUUCCAAG	Cleavage
ath-miR159c	AT3TE57600	45	-10	1	21	4403	4423	UUUGGAUUGAAGGGAGCUCCU	:::::.:...::.: :::::.	AGGAGUUUUUUUUAUUCCAAG	Cleavage
ath-miR159c	AT3TE52935	45	-10	1	21	4425	4445	UUUGGAUUGAAGGGAGCUCCU	:::::.:...::.: :::::.	AGGAGUUUUUUUUAUUCCAAG	Cleavage
ath-miR159c	AT5TE41660	45	-10	1	21	1009	1029	UUUGGAUUGAAGGGAGCUCCU	.::::.:::.:: ::.::::	GGGAGUUCCUUUGUAUUCAAA	Cleavage
ath-miR159c	AT3TE47220	45	-10	1	21	2997	3017	UUUGGAUUGAAGGGAGCUCCU	::::: ::..:: ::::.:.:	AGGAGAUCUUUUGAAUCUAGA	Cleavage
ath-miR159c	AT2TE19995	45	-10	1	21	26	46	UUUGGAUUGAAGGGAGCUCCU	:: ::.:.:.::..::.:::.	AGAAGUUUCUUUUGAUUCAAG	Cleavage
ath-miR159c	AT2TE10355	45	-10	1	21	2668	2688	UUUGGAUUGAAGGGAGCUCCU	::::: ::..:: ::::.:.:	AGGAGAUCUUUUGAAUCUAGA	Cleavage
ath-miR159c	AT3TE51675	45	-10	1	21	3285	3305	UUUGGAUUGAAGGGAGCUCCU	::: :::. :::::::::: :	AGGUGCUUGCUUCAAUCCAUA	Cleavage
ath-miR159c	AT3TE51250	45	-10	1	21	4529	4549	UUUGGAUUGAAGGGAGCUCCU	:: :::::.::::.::.. ::	AGCAGCUCUCUUCGAUUUCAA	Cleavage
ath-miR159c	AT2TE17110	45	-10	1	21	5008	5028	UUUGGAUUGAAGGGAGCUCCU	: .::.::::.::::::	GUCAUUUCUCUUCGAUCCAAC	Cleavage
ath-miR159c	AT2TE15665	45	-10	1	21	274	295	UUUGGAUUGAAGGGAG-CUCCU	:::: .:...::.::::::::	CGGAGAUUUUUUUUAAUCCAAA	Cleavage
ath-miR159c	AT2TE47650	45	-10	1	21	738	758	UUUGGAUUGAAGGGAGCUCCU	.::.:::.::::::::	UGAUCUUCUCUUUAAUCCAAA	Cleavage
ath-miR159c	AT3TE51150	45	-10	1	21	585	605	UUUGGAUUGAAGGGAGCUCCU	::.:.:::.:::::::	AUUCACUUCUUUCGAUCCAAA	Cleavage
ath-miR159c	AT5TE60480	45	-10	1	21	265	285	UUUGGAUUGAAGGGAGCUCCU	: :: . ::.::::.:.:::.	AAGACUACCUUUCAGUUCAAG	Cleavage
ath-miR159c	AT5TE78420	45	-10	1	21	28	48	UUUGGAUUGAAGGGAGCUCCU	::: .:...:::::::: ::	UGGAUUUUUUUUCAAUCCUAA	Cleavage
ath-miR159c	AT1TE53250	45	-10	1	21	2059	2079	UUUGGAUUGAAGGGAGCUCCU	::.:.:.::.::::.::	GCUAGUUUCUUUUAAUCUAAU	Cleavage
ath-miR159c	AT3TE49090	45	-10	1	21	2749	2769	UUUGGAUUGAAGGGAGCUCCU	: ::::::.: ::::::::	UGCAGCUCCUUCAAAUCCAAA	Translation
ath-miR159c	AT4TE21695	45	-10	1	21	3147	3167	UUUGGAUUGAAGGGAGCUCCU	::::.:.::::: ::::	GCAAGCUUCUUUCAAACCAAC	Cleavage
ath-miR159c	AT5TE31020	45	-10	1	21	3546	3566	UUUGGAUUGAAGGGAGCUCCU	::.:.:.::::.::.::	GCCAGUUUCUUUCAGUCUAAC	Cleavage
ath-miR159c	AT5TE53165	45	-10	1	21	75	95	UUUGGAUUGAAGGGAGCUCCU	.:.:.:.::::: :::::	GACGGUUUCUUUCAAGCCAAA	Cleavage
ath-miR159c	AT5TE61635	45	-10	1	21	19	39	UUUGGAUUGAAGGGAGCUCCU	::.:..:::: ::.::::	AACAGUUUUCUUCUAUUCAAA	Cleavage
ath-miR159c	AT3TE67340	45	-10	1	21	190	210	UUUGGAUUGAAGGGAGCUCCU	::.:.:.:::.:: ::::	AUUAGUUUCUUUCGAUACAAA	Cleavage
ath-miR159c	AT5TE82660	45	-10	1	21	34	54	UUUGGAUUGAAGGGAGCUCCU	.:::..:: .::::::::	AAUGGCUUUCUCUAAUCCAAA	Translation
ath-miR159c	AT1TE33210	45	-10	1	21	476	496	UUUGGAUUGAAGGGAGCUCCU	: ::::::..::: ::.:::	AAGAGCUCUUUUCUCUCUAAA	Cleavage
ath-miR159c	AT1TE45220	45	-10	1	21	353	373	UUUGGAUUGAAGGGAGCUCCU	::::. .::..:::::::	ACCAGCUUAUUUUGAUCCAAA	Cleavage
ath-miR159c	AT3TE09220	45	-10	1	21	99	119	UUUGGAUUGAAGGGAGCUCCU	::::: :::..:::..::	AAAAGCUCGCUUUGAUCUGAA	Cleavage
ath-miR159c	AT1TE43740	45	-10	1	21	10046	10066	UUUGGAUUGAAGGGAGCUCCU	::::. .::..:::::::	ACCAGCUUAUUUUGAUCCAAA	Cleavage
ath-miR159c	AT1TE46405	45	-10	1	21	4445	4465	UUUGGAUUGAAGGGAGCUCCU	:::. .:.::.::::: ::	GAGAGUAUCUUUUAAUCCCAA	Cleavage
ath-miR159c	AT1TE56445	45	-10	1	21	3142	3162	UUUGGAUUGAAGGGAGCUCCU	.:.:::.:::.::::: :	UUUGGUUCCUUUCGAUCCACA	Cleavage
ath-miR159c	AT2TE25020	45	-10	1	21	10889	10909	UUUGGAUUGAAGGGAGCUCCU	::::. .::..:::::::	ACCAGCUUAUUUUGAUCCAAA	Cleavage
ath-miR159c	AT1TE85290	45	-10	1	21	226	246	UUUGGAUUGAAGGGAGCUCCU	:::::.. :::::.::.:	UAUAGCUCUUCUCAAUUCAGA	Translation
ath-miR159c	AT3TE67330	45	-10	1	21	3283	3303	UUUGGAUUGAAGGGAGCUCCU	::.:.:.:::.:: ::::	AUUAGUUUCUUUCGAUACAAA	Cleavage
ath-miR159c	AT4TE09310	45	-10	1	21	9398	9418	UUUGGAUUGAAGGGAGCUCCU	::.::..::: ::.::::	UAAAGUUCUUUUCCAUUCAAA	Cleavage
ath-miR159c	AT3TE37365	45	-10	1	21	339	359	UUUGGAUUGAAGGGAGCUCCU	:::.:.. :: ::::::::	UCGAGUUUUGUUAAAUCCAAA	Cleavage
ath-miR159c	AT5TE43540	45	-10	1	21	1191	1211	UUUGGAUUGAAGGGAGCUCCU	:::::..::: ::::::.	UUGAGCUUUCUUGUAUCCAAG	Cleavage
ath-miR159c	AT1TE19430	45	-10	1	21	3620	3640	UUUGGAUUGAAGGGAGCUCCU	:::::.:.: ::.:..::.	UUGAGCUUCUUGCAGUUUAAG	Translation
ath-miR159c	AT2TE09500	45	-10	1	21	2842	2862	UUUGGAUUGAAGGGAGCUCCU	::::::.:: .::::.: :	UUGAGCUCUCUGUAAUCUACA	Translation
ath-miR159c	AT1TE52105	45	-10	1	21	7851	7871	UUUGGAUUGAAGGGAGCUCCU	::.: ::::..::::::	GACAGUUACCUUUGAUCCAAC	Cleavage
ath-miR159c	AT2TE12115	50	-10	1	21	1183	1203	UUUGGAUUGAAGGGAGCUCCU	:::.:::. .::::.:::: :	AGGGGCUUGUUUCAGUCCAUA	Cleavage
ath-miR159c	AT2TE24600	50	-10	1	21	429	449	UUUGGAUUGAAGGGAGCUCCU	::: ::.:: ::: ::.::	UAGAGGUCUCUACAAACCGAA	Translation
ath-miR159c	AT1TE41500	50	-10	1	21	429	449	UUUGGAUUGAAGGGAGCUCCU	::: ::.:: ::: ::.::	UAGAGGUCUCUGCAAACCGAA	Translation
ath-miR159c	AT3TE47715	50	-10	1	21	670	690	UUUGGAUUGAAGGGAGCUCCU	::: :.::.. :..:::::::	AGGUGUUCUUCUUGAUCCAAA	Translation
ath-miR159c	AT1TE51050	50	-10	1	21	7858	7878	UUUGGAUUGAAGGGAGCUCCU	:::. .:.::: ::.::.:::	AGGGAUUUCCUGCAGUCUAAA	Translation
ath-miR159c	AT5TE08220	50	-10	1	21	479	499	UUUGGAUUGAAGGGAGCUCCU	:::::::.:: :::::	GAAUCCUCCCUUUAAACCAAA	Cleavage
ath-miR159c	AT2TE10265	50	-10	1	21	832	852	UUUGGAUUGAAGGGAGCUCCU	:::: .: :::::.::.:.:	AGGACUUGCCUUCGAUUCGAU	Cleavage
ath-miR159c	AT1TE71045	50	-10	1	21	1513	1533	UUUGGAUUGAAGGGAGCUCCU	::.:::. .::.:::::: :	UGGGGCUUGUUUUAAUCCAUA	Cleavage
ath-miR159c	AT3TE92525	50	-10	1	21	1513	1533	UUUGGAUUGAAGGGAGCUCCU	::.:::. .::.:::::: :	UGGGGCUUGUUUUAAUCCAUA	Cleavage
ath-miR159c	AT5TE15240	50	-10	1	21	1536	1556	UUUGGAUUGAAGGGAGCUCCU	::.:::. .::.:::::: :	UGGGGCUUGUUUUAAUCCAUA	Cleavage
ath-miR159c	AT3TE51545	50	-10	1	21	739	759	UUUGGAUUGAAGGGAGCUCCU	.:::::: :.:: ::: :.::	GGGAGCUACUUUGAAUACGAA	Cleavage
ath-miR159c	AT5TE41150	50	-10	1	21	3053	3073	UUUGGAUUGAAGGGAGCUCCU	::.::::::::::.:	UAUCCGUCUCUUCAAUCCAGA	Cleavage
ath-miR159c	AT1TE51070	50	-10	1	21	191	211	UUUGGAUUGAAGGGAGCUCCU	::.::::::::::.:	UAUCCAUCUCUUCAAUCCAGA	Cleavage
ath-miR159c	AT1TE49260	50	-10	1	21	555	575	UUUGGAUUGAAGGGAGCUCCU	::.::::::::::.:	UAUCCAUCUCUUCAAUCCAGA	Cleavage
ath-miR159c	AT5TE47115	50	-10	1	21	7168	7188	UUUGGAUUGAAGGGAGCUCCU	::.::::::::::.:	UAUCCAUCUCUUCAAUCCAGA	Cleavage
ath-miR159c	AT5TE42190	50	-10	1	21	7208	7228	UUUGGAUUGAAGGGAGCUCCU	::.::::::::::.:	UAUCCAUCUCUUCAAUCCAGA	Cleavage
ath-miR159c	AT2TE28955	50	-10	1	21	2065	2085	UUUGGAUUGAAGGGAGCUCCU	.: .:::::: :::: ::.::	GGUGGCUCCCCUCAAGCCGAA	Translation
ath-miR159c	AT1TE48835	50	-10	1	21	6432	6452	UUUGGAUUGAAGGGAGCUCCU	::.::::::::::.:	UAUAAAUCUCUUCAAUCCAGA	Cleavage
ath-miR159c	AT5TE43450	50	-10	1	21	9287	9307	UUUGGAUUGAAGGGAGCUCCU	:..::::::::::::	GAUCCAUUUCUUCAAUCCAAA	Cleavage
ath-miR159c	AT3TE55360	50	-10	1	21	8613	8633	UUUGGAUUGAAGGGAGCUCCU	::.::::::::::.:	UAUCCAUCUCUUCAAUCCAGA	Cleavage
ath-miR159c	AT1TE72230	50	-10	1	21	28	48	UUUGGAUUGAAGGGAGCUCCU	::.::: :::::::::	AAACUCUUCCUCCAAUCCAAA	Translation
ath-miR159c	AT3TE76490	50	-10	1	21	339	359	UUUGGAUUGAAGGGAGCUCCU	:.:..:::::::.:::	CUUCGUUUUCUUCAAUUCAAU	Cleavage
ath-miR159c	AT3TE93625	50	-10	1	21	172	192	UUUGGAUUGAAGGGAGCUCCU	:.::::::.::::..:	ACAUGUUCCCUUUAAUCUGAU	Cleavage
ath-miR159c	AT3TE93625	50	-10	1	21	262	282	UUUGGAUUGAAGGGAGCUCCU	: :: ..::.::::.:::	UAUAACUAUUUUUAAUCUAAA	Cleavage
ath-miR159c	AT3TE47245	50	-10	1	21	7	27	UUUGGAUUGAAGGGAGCUCCU	.::::::::::..::.	UAAGUUUCCCUUCAAUUUAAG	Cleavage
ath-miR159c	AT4TE29040	50	-10	1	21	520	540	UUUGGAUUGAAGGGAGCUCCU	::: ::.:.::.:::...:	UGGAACUUCUUUUAAUUUGAU	Cleavage
ath-miR159c	AT2TE19025	50	-10	1	21	2621	2641	UUUGGAUUGAAGGGAGCUCCU	::::: : ::::::::::	UGGAGCCCAAUUCAAUCCAAC	Cleavage
ath-miR159c	AT5TE36230	50	-10	1	21	4695	4715	UUUGGAUUGAAGGGAGCUCCU	.::.::::.::.::::	UUCUCUUCUCUUCGAUUCAAA	Cleavage
ath-miR159c	AT5TE42355	50	-10	1	21	2461	2481	UUUGGAUUGAAGGGAGCUCCU	:::..::.:::::::.	GAUCACUCUUUUUAAUCCAAG	Cleavage
ath-miR159c	AT4TE00975	50	-10	1	21	55	75	UUUGGAUUGAAGGGAGCUCCU	::: ::.. :: ::::::::	CGGAACUUUAUUAAAUCCAAA	Cleavage
ath-miR159c	AT2TE12560	50	-10	1	21	71	91	UUUGGAUUGAAGGGAGCUCCU	.:.:.::::..:::.::	CAAGGUUUCCUUUGAUCUAAU	Cleavage
ath-miR159c	AT5TE05400	50	-10	1	21	299	319	UUUGGAUUGAAGGGAGCUCCU	::.:...::.:::.:::	UAAAGUUUUUUUUAAUUCAAU	Cleavage
ath-miR159c	AT5TE57970	50	-10	1	21	172	192	UUUGGAUUGAAGGGAGCUCCU	:.:::: ::::::..::	AUCUGUUCCCAUCAAUCUGAA	Translation
ath-miR159c	AT2TE20155	50	-10	1	21	125	145	UUUGGAUUGAAGGGAGCUCCU	: :::::::.: :::: :.:	AUGAGCUCCUUCCAAUACGAU	Translation
ath-miR159c	AT3TE35500	50	-10	1	21	135	155	UUUGGAUUGAAGGGAGCUCCU	::::.: ..:: :::..:::	UGGAGUUAUUUUGAAUUUAAA	Cleavage
ath-miR159c	AT2TE21865	50	-10	1	21	203	223	UUUGGAUUGAAGGGAGCUCCU	::::...::.:::..::	UCCAGCUUUUUUUAAUUUAAC	Cleavage
ath-miR159c	AT3TE64135	50	-10	1	21	148	168	UUUGGAUUGAAGGGAGCUCCU	::: .:. .::.::::.:::	UGGAAUUUAUUUUAAUCUAAA	Cleavage
ath-miR159c	AT3TE34680	50	-10	1	21	521	541	UUUGGAUUGAAGGGAGCUCCU	:.:...::.::::.:::	GAAUGUUUUUUUUAAUCUAAA	Cleavage
ath-miR159c	AT3TE59045	50	-10	1	21	53	73	UUUGGAUUGAAGGGAGCUCCU	: :.:::: :::: .:::::	AUGGGCUCACUUCUGUCCAAU	Cleavage
ath-miR159c	AT2TE03465	50	-10	1	21	140	160	UUUGGAUUGAAGGGAGCUCCU	: :::::.:.::..::. ::	AUGAGCUUCUUUUGAUUAAAC	Cleavage
ath-miR159c	AT1TE42080	50	-10	1	21	229	249	UUUGGAUUGAAGGGAGCUCCU	:::: ::.:: ::: :.:::	UGGAGGUCUCUGCAAACUAAA	Translation
ath-miR159c	AT3TE52800	50	-10	1	21	3263	3283	UUUGGAUUGAAGGGAGCUCCU	::::.:.: :::::.::	GCUAGCUUCUUCCAAUCUAAC	Translation
ath-miR159c	AT4TE16080	50	-10	1	21	10450	10470	UUUGGAUUGAAGGGAGCUCCU	:::: :::: : ::::.::.	UGGAGGUCCCAUAAAUCUAAG	Translation
ath-miR159c	AT2TE12265	50	-10	1	21	1661	1681	UUUGGAUUGAAGGGAGCUCCU	: ::.:..:::::: ..:::	UGAAGUUUUCUUCAAGUUAAA	Cleavage
ath-miR159c	AT1TE58050	50	-10	1	21	1586	1606	UUUGGAUUGAAGGGAGCUCCU	::::.:::.:::. :::	AUUUGCUCUCUUUAAUUGAAA	Cleavage
ath-miR164a	AT3TE57265	25	-10	1	21	2350	2369	UGGAGAAGCAGGGCACGUGCA	:::: :.::::::::::::	ACCACG-GUCCUGCUUCUCCA	Cleavage
ath-miR164a	AT3TE53080	35	-10	1	21	1514	1534	UGGAGAAGCAGGGCACGUGCA	:::.:: :.:::.::.:::.	GGCAUGUACUCUGUUUUUCCG	Cleavage
ath-miR164a	AT3TE62685	35	-10	1	21	3885	3905	UGGAGAAGCAGGGCACGUGCA	: ::. : :.::::::::.::	UUCAUCUCCUCUGCUUCUUCA	Cleavage
ath-miR164a	AT1TE41350	35	-10	1	21	5708	5728	UGGAGAAGCAGGGCACGUGCA	:::::::..::::: :::	AACACGUGCUUUGCUUAUCCC	Cleavage
ath-miR164a	AT4TE19740	35	-10	1	21	283	303	UGGAGAAGCAGGGCACGUGCA	::.:::.:.::::: :.::	AUCAUGUGUCUUGCUUAUUCA	Cleavage
ath-miR164a	AT2TE13335	35	-10	1	21	846	866	UGGAGAAGCAGGGCACGUGCA	:::: ::.:::::::..:	AAAACGUCCCUUGCUUCUUUA	Cleavage
ath-miR164a	AT3TE51345	35	-10	1	21	563	583	UGGAGAAGCAGGGCACGUGCA	:::: ::.:::::::..:	GAAACGUCCCUUGCUUCUUUA	Cleavage
ath-miR164a	AT4TE17200	35	-10	1	21	816	836	UGGAGAAGCAGGGCACGUGCA	:::: ::.:::::::..:	GAAACGUCCCUUGCUUCUUUA	Cleavage
ath-miR164a	AT1TE66380	40	-10	1	21	172	192	UGGAGAAGCAGGGCACGUGCA	::.::: :.::::::::::	UGUACGAACUCUGCUUCUCCC	Cleavage
ath-miR164a	AT1TE66380	40	-10	1	21	4911	4931	UGGAGAAGCAGGGCACGUGCA	::.::: :.::::::::::	UGUACGAACUCUGCUUCUCCC	Cleavage
ath-miR164a	AT4TE21055	40	-10	1	21	8468	8488	UGGAGAAGCAGGGCACGUGCA	::.: :: :::: ::::::::	UGUAGGUACCCUUCUUCUCCA	Cleavage
ath-miR164a	AT3TE62685	40	-10	1	21	8656	8676	UGGAGAAGCAGGGCACGUGCA	::.: :: :::: ::::::::	UGUAGGUACCCUUCUUCUCCA	Cleavage
ath-miR164a	AT2TE21295	40	-10	1	21	19360	19380	UGGAGAAGCAGGGCACGUGCA	.::::::::.::::..:	ACAUUGUGCCCUGUUUCUUUA	Cleavage
ath-miR164a	AT5TE47130	40	-10	1	21	10779	10799	UGGAGAAGCAGGGCACGUGCA	.::::::::.::::..:	ACAUUGUGCCCUGUUUCUUUA	Cleavage
ath-miR164a	AT4TE18865	40	-10	1	21	10865	10885	UGGAGAAGCAGGGCACGUGCA	.::::::::.::::..:	ACAUUGUGCCCUGUUUCUUUA	Cleavage
ath-miR164a	AT3TE05245	40	-10	1	21	692	712	UGGAGAAGCAGGGCACGUGCA	:..::: ..:::.:::::.:	CGUGCGUUUUCUGUUUCUCUA	Cleavage
ath-miR164a	AT3TE55195	40	-10	1	21	1474	1494	UGGAGAAGCAGGGCACGUGCA	:::: :::..::.: :::::	CGCACCUGCUUUGUUACUCCA	Cleavage
ath-miR164a	AT1TE34650	40	-10	1	21	578	598	UGGAGAAGCAGGGCACGUGCA	:.::::.:::::: ::.:	AAGAUGUGCUCUGCUUAUCUA	Cleavage
ath-miR164a	AT2TE00445	40	-10	1	21	24	44	UGGAGAAGCAGGGCACGUGCA	.:::::..:::.:: :.::	GAUACGUGUUCUGUUUAUUCA	Cleavage
ath-miR164a	AT4TE16710	40	-10	1	21	303	323	UGGAGAAGCAGGGCACGUGCA	: :. :::.::::::.::.:	AGAAUAUGCUCUGCUUUUCUA	Cleavage
ath-miR164a	AT4TE85580	40	-10	1	21	601	621	UGGAGAAGCAGGGCACGUGCA	::: : ::.:: ::::::::	GGCAAGCGCUCUCCUUCUCCA	Cleavage
ath-miR164a	AT2TE29070	40	-10	1	21	572	592	UGGAGAAGCAGGGCACGUGCA	... ::::::::::::.:	ACUGUCUGCCCUGCUUCUUCC	Cleavage
ath-miR164a	AT4TE14065	40	-10	1	21	2734	2754	UGGAGAAGCAGGGCACGUGCA	.:. ::::.::: ::::::	CCUAUAUGCCUUGCAUCUCCA	Cleavage
ath-miR164a	AT3TE51820	40	-10	1	21	1255	1275	UGGAGAAGCAGGGCACGUGCA	:.: ::.::::::: :.::	AACGCUUGUCCUGCUUGUUCA	Cleavage
ath-miR164a	AT1TE12135	40	-10	1	21	1312	1332	UGGAGAAGCAGGGCACGUGCA	:. :::..:::.::.::.:	CCCGAGUGUUCUGUUUUUCUA	Cleavage
ath-miR164a	AT2TE77260	40	-10	1	21	118	138	UGGAGAAGCAGGGCACGUGCA	.:.:: ...::.:::::::	AAUAUGUUUUUUGUUUCUCCA	Cleavage
ath-miR164a	AT5TE55110	40	-10	1	21	142	162	UGGAGAAGCAGGGCACGUGCA	:. :::..:::.::.::.:	CCCGAGUGUUCUGUUUUUCUA	Cleavage
ath-miR164a	AT2TE15460	40	-10	1	21	247	267	UGGAGAAGCAGGGCACGUGCA	: ::. : ...::::::::::	UCCAUCUCUUUUGCUUCUCCA	Cleavage
ath-miR164a	AT4TE23940	45	-10	1	21	2886	2906	UGGAGAAGCAGGGCACGUGCA	::.:.:::. .::.::.::::	UGUAUGUGUAUUGUUUUUCCA	Cleavage
ath-miR164a	AT4TE23955	45	-10	1	21	1863	1883	UGGAGAAGCAGGGCACGUGCA	::.:.:::. .::.::.::::	UGUAUGUGUAUUGUUUUUCCA	Cleavage
ath-miR164a	AT5TE40000	45	-10	1	21	13955	13975	UGGAGAAGCAGGGCACGUGCA	:::: :::: ::::::::..	UGCAGGUGCACUGCUUCUUUU	Cleavage
ath-miR164a	AT5TE36970	45	-10	1	21	4409	4429	UGGAGAAGCAGGGCACGUGCA	:::: :::: ::::::::..	UGCAGGUGCACUGCUUCUUUU	Cleavage
ath-miR164a	AT5TE36975	45	-10	1	21	3295	3315	UGGAGAAGCAGGGCACGUGCA	:::: :::: ::::::::..	UGCAGGUGCACUGCUUCUUUU	Cleavage
ath-miR164a	AT1TE28370	45	-10	1	21	5738	5758	UGGAGAAGCAGGGCACGUGCA	:::: :::: ::::::::..	UGCAGGUGCACUGCUUCUUUU	Cleavage
ath-miR164a	AT5TE50620	45	-10	1	21	1061	1081	UGGAGAAGCAGGGCACGUGCA	:::: :::: ::::::::..	UGCAGGUGCACUGCUUCUUUU	Cleavage
ath-miR164a	AT2TE19110	45	-10	1	21	1446	1466	UGGAGAAGCAGGGCACGUGCA	:::: :::: ::::::::..	UGCAAGUGCACUGCUUCUUUU	Cleavage
ath-miR164a	AT2TE35740	45	-10	1	21	704	724	UGGAGAAGCAGGGCACGUGCA	:::.:::.::: :::::. :	GGCAUGUGUCCUUCUUCUUAA	Cleavage
ath-miR164a	AT2TE35740	45	-10	1	21	237	257	UGGAGAAGCAGGGCACGUGCA	::::::.:.: :::::. :	GACACGUGUCUUUCUUCUUAA	Cleavage
ath-miR164a	AT2TE10970	45	-10	1	21	1399	1419	UGGAGAAGCAGGGCACGUGCA	.::::.:::.::::::	ACUUUGUGCUCUGUUUCUCCU	Cleavage
ath-miR164a	AT2TE09500	45	-10	1	21	2870	2890	UGGAGAAGCAGGGCACGUGCA	: :::::::: : :::::.:	UCCACGUGCCAUCCUUCUUCU	Translation
ath-miR164a	AT2TE24520	45	-10	1	21	544	564	UGGAGAAGCAGGGCACGUGCA	::::.:.::.::::.:.	UCACCGUGUCUUGUUUCUUCG	Cleavage
ath-miR164a	AT3TE50170	45	-10	1	21	465	485	UGGAGAAGCAGGGCACGUGCA	:.:: :: ..:::::.::::	AGUACUUGGUUUGCUUUUCCA	Cleavage
ath-miR164a	AT1TE51005	45	-10	1	21	411	431	UGGAGAAGCAGGGCACGUGCA	:.:: :: ..:::::.::::	AGUACUUGGUUUGCUUUUCCA	Cleavage
ath-miR164a	AT1TE21300	45	-10	1	21	75	95	UGGAGAAGCAGGGCACGUGCA	::::..::::::.:..:	UAUUCGUGUUCUGCUUUUUUA	Cleavage
ath-miR164a	AT2TE21605	45	-10	1	21	5713	5733	UGGAGAAGCAGGGCACGUGCA	.:::::.:: :::.:.::	AAGGCGUGCUCUUCUUUUUCA	Cleavage
ath-miR164a	AT4TE25865	45	-10	1	21	4411	4430	UGGAGAAGCAGGGCACGUGCA	:: :: :::.::::::::::	UGGAC-UGCUCUGCUUCUCCU	Cleavage
ath-miR164a	AT4TE09720	45	-10	1	21	436	456	UGGAGAAGCAGGGCACGUGCA	: :::::::: : :::::...	UCCACGUGCCAUCCUUCUUUG	Translation
ath-miR164a	AT4TE19830	45	-10	1	21	6273	6293	UGGAGAAGCAGGGCACGUGCA	:.::::..:: .::::.:.	CUCGCGUGUUCUAUUUCUUCG	Cleavage
ath-miR164a	AT2TE35695	45	-10	1	21	221	241	UGGAGAAGCAGGGCACGUGCA	::::::.:.: :::::. :	GACACGUGUCUUUCUUCUUAA	Cleavage
ath-miR164a	AT3TE48455	45	-10	1	21	11580	11600	UGGAGAAGCAGGGCACGUGCA	:. . :::.::::::.::.:	AGUCUAUGCUCUGCUUUUCUA	Cleavage
ath-miR164a	AT4TE09315	45	-10	1	21	174	194	UGGAGAAGCAGGGCACGUGCA	::: :: .:::: ::::::.	GGCAAGUUUCCUGGUUCUCCG	Cleavage
ath-miR164a	AT2TE23845	45	-10	1	21	4519	4539	UGGAGAAGCAGGGCACGUGCA	:: :: :::.:::: ::.::	CGCUCGAGCCUUGCUACUUCA	Cleavage
ath-miR164a	AT2TE07145	45	-10	1	21	4113	4133	UGGAGAAGCAGGGCACGUGCA	:. : ::..:::.::::.::	AGUUCCUGUUCUGUUUCUUCA	Cleavage
ath-miR164a	AT5TE39295	45	-10	1	21	545	565	UGGAGAAGCAGGGCACGUGCA	::: : ::.:: :::.::::	AGCAAGGGCUCUUCUUUUCCA	Cleavage
ath-miR164a	AT4TE23690	45	-10	1	21	883	903	UGGAGAAGCAGGGCACGUGCA	: ::::: .:.::.::.::.	UACACGUUUCUUGUUUUUCUU	Cleavage
ath-miR164a	AT2TE21020	45	-10	1	21	403	423	UGGAGAAGCAGGGCACGUGCA	: :.: :::::: ::::.::	GGGAUGAGCCCUGGUUCUUCA	Cleavage
ath-miR164a	AT5TE54225	45	-10	1	21	67	87	UGGAGAAGCAGGGCACGUGCA	: :: ::.:.::.::::..:	CGAACAUGUCUUGUUUCUUUA	Cleavage
ath-miR164a	AT5TE43500	45	-10	1	21	251	271	UGGAGAAGCAGGGCACGUGCA	: ::. :::::::::: :.:	UACAUCUGCCCUGCUUAUUCC	Cleavage
ath-miR164a	AT4TE32830	45	-10	1	21	149	169	UGGAGAAGCAGGGCACGUGCA	: ::::: :::: .::.:::	UCCACGUUCCCUUUUUUUCCU	Cleavage
ath-miR164a	AT3TE53780	45	-10	1	21	99	119	UGGAGAAGCAGGGCACGUGCA	: ::. :::.:::::: :::	UACAUCUGCUCUGCUUAUCCC	Cleavage
ath-miR164a	AT3TE60675	45	-10	1	21	2333	2353	UGGAGAAGCAGGGCACGUGCA	:: ::.::: :::::.::	AAGACAUGUCCUUCUUCUUCA	Cleavage
ath-miR164a	AT4TE16080	45	-10	1	21	4964	4984	UGGAGAAGCAGGGCACGUGCA	.:. ::::.::.::::: :	GAUAUCUGCCUUGUUUCUCGA	Cleavage
ath-miR164a	AT5TE56665	45	-10	1	21	538	558	UGGAGAAGCAGGGCACGUGCA	::.:: .:.:: ::.::::	AUCAUGUUUCUUGGUUUUCCA	Cleavage
ath-miR164a	AT5TE56645	45	-10	1	21	526	546	UGGAGAAGCAGGGCACGUGCA	::.:: .:.:: ::.::::	AUCAUGUUUCUUGGUUUUCCA	Cleavage
ath-miR164a	AT1TE36905	45	-10	1	21	41	61	UGGAGAAGCAGGGCACGUGCA	::::: :..: .::.::::	GCCACGUUCUUUUUUUUUCCA	Cleavage
ath-miR164a	AT5TE29800	50	-10	1	21	175	195	UGGAGAAGCAGGGCACGUGCA	::..::::..:: .::::::	UGUGCGUGUUCUCUUUCUCCC	Cleavage
ath-miR164a	AT5TE52200	50	-10	1	21	5247	5267	UGGAGAAGCAGGGCACGUGCA	::.:::::::.::.::. ...	UGUACGUGCCUUGUUUUAUUG	Cleavage
ath-miR164a	AT1TE41460	50	-10	1	21	5356	5376	UGGAGAAGCAGGGCACGUGCA	::.:::::::.::.::. ...	UGUACGUGCCUUGUUUUAUUG	Cleavage
ath-miR164a	AT3TE37060	50	-10	1	21	5309	5329	UGGAGAAGCAGGGCACGUGCA	::.:::::::.::.::. ...	UGUACGUGCCUUGUUUUAUUG	Cleavage
ath-miR164a	AT3TE62260	50	-10	1	21	4432	4452	UGGAGAAGCAGGGCACGUGCA	::.:::::::.::.::. ...	UGUACGUGCCUUGUUUUAUUG	Cleavage
ath-miR164a	AT1TE29060	50	-10	1	21	5360	5380	UGGAGAAGCAGGGCACGUGCA	::.:::::::.::.::. ...	UGUACGUGCCUUGUUUUAUUG	Cleavage
ath-miR164a	AT5TE51970	50	-10	1	21	5247	5267	UGGAGAAGCAGGGCACGUGCA	::.:::::::.::.::. ...	UGUACGUGCCUUGUUUUAUUG	Cleavage
ath-miR164a	AT4TE15665	50	-10	1	21	246	266	UGGAGAAGCAGGGCACGUGCA	:::::: ::.: :.::: :::	UGCACGGGCUCAGUUUCGCCA	Translation
ath-miR164a	AT3TE51240	50	-10	1	21	1312	1332	UGGAGAAGCAGGGCACGUGCA	::.:. ::.:.::.::.::..	UGUAUUUGUCUUGUUUUUCUG	Cleavage
ath-miR164a	AT4TE16710	50	-10	1	21	7713	7733	UGGAGAAGCAGGGCACGUGCA	: :::.::::::::.:	ACUUCCUGCUCUGCUUCUUCU	Cleavage
ath-miR164a	AT3TE54535	50	-10	1	21	1934	1954	UGGAGAAGCAGGGCACGUGCA	::: ::: :.:::.::: .::	UGCUCGUUCUCUGUUUCCUCA	Cleavage
ath-miR164a	AT2TE24965	50	-10	1	21	474	494	UGGAGAAGCAGGGCACGUGCA	::.:.::::::::::	UUUCUUUGUCUUGCUUCUCCA	Cleavage
ath-miR164a	AT4TE19585	50	-10	1	21	487	507	UGGAGAAGCAGGGCACGUGCA	::.:.::::::::::	UUUCUUUGUCUUGCUUCUCCA	Cleavage
ath-miR164a	AT3TE55355	50	-10	1	21	2515	2535	UGGAGAAGCAGGGCACGUGCA	:.: ::.:::::::::.	GCCGCUUGUCCUGCUUCUUGC	Cleavage
ath-miR164a	AT4TE44080	50	-10	1	21	1578	1598	UGGAGAAGCAGGGCACGUGCA	:::::::.::. ::::.	CAAACGUGCCUUGUAUCUCUC	Cleavage
ath-miR164a	AT4TE09670	50	-10	1	21	497	517	UGGAGAAGCAGGGCACGUGCA	:. .::::..::.::: :::	AGUUUGUGCUUUGUUUCACCA	Cleavage
ath-miR164a	AT2TE17725	50	-10	1	21	10924	10944	UGGAGAAGCAGGGCACGUGCA	::.: : :::: ::::::::	UGUAGAUACCCUUCUUCUCCA	Cleavage
ath-miR164a	AT4TE23345	50	-10	1	21	4008	4028	UGGAGAAGCAGGGCACGUGCA	: ::::::: : :.::.:..:	UACACGUGCGCCGUUUUUUUA	Translation
ath-miR164a	AT1TE65060	50	-10	1	21	2617	2637	UGGAGAAGCAGGGCACGUGCA	:.:::.:.::.::.:...	CUGAUGUGUCUUGUUUUUUUG	Cleavage
ath-miR164a	AT3TE60420	50	-10	1	21	1198	1218	UGGAGAAGCAGGGCACGUGCA	.:.:::::::: ::.:..	GAUAUGUGCCCUGAUUUUUUC	Cleavage
ath-miR164a	AT5TE43520	50	-10	1	21	854	874	UGGAGAAGCAGGGCACGUGCA	::.::::.: : :::::..	GACAUGUGCUCGGGUUCUCUG	Translation
ath-miR164a	AT4TE12355	50	-10	1	21	2181	2201	UGGAGAAGCAGGGCACGUGCA	::.:::.: : :::.:.::	CCCAUGUGUCAUUCUUUUUCA	Translation
ath-miR164a	AT2TE04130	50	-10	1	21	1073	1093	UGGAGAAGCAGGGCACGUGCA	::.:::.: : :::.:.::	CCCAUGUGUCAUUCUUUUUCA	Translation
ath-miR164a	AT5TE73320	50	-10	1	21	1236	1256	UGGAGAAGCAGGGCACGUGCA	::.:::.. ::.:: ::::	GUCAUGUGUUGUGUUUGUCCA	Translation
ath-miR164a	AT2TE11890	50	-10	1	21	3185	3205	UGGAGAAGCAGGGCACGUGCA	::: ::::.::::::: :	CGCAAUUGCCUUGCUUCUACC	Cleavage
ath-miR164a	AT3TE51880	50	-10	1	21	1220	1240	UGGAGAAGCAGGGCACGUGCA	::.:::.: ::.:: ::.:	CACAUGUGUCAUGUUUAUCUA	Translation
ath-miR164a	AT2TE18920	50	-10	1	21	864	884	UGGAGAAGCAGGGCACGUGCA	:::: ::.:::::: ..:	GAAACGUCCCUUGCUUCGUUA	Cleavage
ath-miR164a	AT3TE53045	50	-10	1	21	2852	2872	UGGAGAAGCAGGGCACGUGCA	: : ::::.:.: :::.:::	UCCUCGUGUCUUCCUUUUCCU	Cleavage
ath-miR164a	AT5TE68140	50	-10	1	21	4820	4840	UGGAGAAGCAGGGCACGUGCA	:.:: :.:::.::::.:	UCAAUGUUCUCUGUUUCUUCC	Cleavage
ath-miR164a	AT4TE10335	50	-10	1	21	4782	4802	UGGAGAAGCAGGGCACGUGCA	:.:: :.:::.::::.:	UCAAUGUUCUCUGUUUCUUCC	Cleavage
ath-miR164a	AT2TE13385	50	-10	1	21	1008	1028	UGGAGAAGCAGGGCACGUGCA	.:: .:.:::::::.::	UUUUUGUUUCUUGCUUCUUCA	Cleavage
ath-miR164a	AT4TE28870	50	-10	1	21	4699	4719	UGGAGAAGCAGGGCACGUGCA	:.:: ..::::::::.:	UUGAUGUAUUCUGCUUCUUCU	Cleavage
ath-miR164a	AT5TE48740	50	-10	1	21	3718	3738	UGGAGAAGCAGGGCACGUGCA	: :.:: :..:::.::.::.	UUCGCGGGUUCUGUUUUUCUC	Cleavage
ath-miR164a	AT5TE47195	50	-10	1	21	3133	3153	UGGAGAAGCAGGGCACGUGCA	:. : ::...::.::::.::	GGUUCAUGUUUUGUUUCUUCA	Cleavage
ath-miR164a	AT4TE15355	50	-10	1	21	1320	1340	UGGAGAAGCAGGGCACGUGCA	: :.::: .:.::.::.::.	UACGCGUUUCUUGUUUUUCUU	Cleavage
ath-miR164a	AT1TE69285	50	-10	1	21	172	192	UGGAGAAGCAGGGCACGUGCA	: ::::: ::.: .::.:::	UCCACGUUCCUUUUUUUUCCU	Cleavage
ath-miR164a	AT5TE32810	50	-10	1	21	173	193	UGGAGAAGCAGGGCACGUGCA	: ::::: ::.: .::.:::	UCCACGUUCCUUUUUUUUCCU	Cleavage
ath-miR164a	AT3TE09505	50	-10	1	21	148	168	UGGAGAAGCAGGGCACGUGCA	: ::::: ::.: .::.:::	UCCACGUUCCUUUUUUUUCCU	Cleavage
ath-miR164a	AT3TE24910	50	-10	1	21	152	172	UGGAGAAGCAGGGCACGUGCA	: ::::: ::.: .::.:::	UCCACGUUCCUUUUUUUUCCU	Cleavage
ath-miR164a	AT4TE17910	50	-10	1	21	248	268	UGGAGAAGCAGGGCACGUGCA	: .:: ::::.::: ::::.	UCUACUUGCCUUGCAUCUCUU	Cleavage
ath-miR164a	AT1TE41625	50	-10	1	21	4663	4683	UGGAGAAGCAGGGCACGUGCA	.:.:: .:.::.:::::.	AAUAUGUUUCUUGUUUCUCUC	Cleavage
ath-miR164a	AT3TE62310	50	-10	1	21	81	101	UGGAGAAGCAGGGCACGUGCA	: ..::: ...::.::.::.:	UUUGCGUAUUUUGUUUUUCUA	Cleavage
ath-miR165b	AT3TE57850	40	-10	1	21	135	155	UCGGACCAGGCUUCAUCCCCC	::: .::::::::.:::	UCAUGAUAGAGCCUGGUUCGA	Cleavage
ath-miR165b	AT3TE62450	45	-10	1	21	684	704	UCGGACCAGGCUUCAUCCCCC	::::: :.::::::.::	AGAUGAUGACGUCUGGUCUGA	Cleavage
ath-miR165b	AT4TE14325	45	-10	1	21	923	943	UCGGACCAGGCUUCAUCCCCC	:: ::::.::..:::: .::	UGGAGAUGGAGUUUGGUAUGA	Cleavage
ath-miR165b	AT2TE27450	45	-10	1	21	195	215	UCGGACCAGGCUUCAUCCCCC	::: ::: :::::::::	UAUAGAUAAAGACUGGUCCGA	Translation
ath-miR165b	AT1TE45805	45	-10	1	21	3377	3397	UCGGACCAGGCUUCAUCCCCC	::: :::: :::::..::	AUUGGAAGAAGACUGGUUUGA	Translation
ath-miR165b	AT3TE48860	45	-10	1	21	1101	1121	UCGGACCAGGCUUCAUCCCCC	: ::::.:::.:::: .:.	UAGUGAUGGAGCUUGGUGUGG	Cleavage
ath-miR165b	AT4TE19910	45	-10	1	21	1905	1925	UCGGACCAGGCUUCAUCCCCC	: ::: ::: .:::::.::	UUGAGAUCAAGAUUGGUCUGA	Translation
ath-miR165b	AT2TE21020	50	-10	1	21	401	421	UCGGACCAGGCUUCAUCCCCC	:::::::. ::::::.:	ACGGGAUGAGCCCUGGUUCUU	Translation
ath-miR165b	AT4TE20705	50	-10	1	21	741	761	UCGGACCAGGCUUCAUCCCCC	::::::..:::::::	AAUACAUGAAGUUUGGUCCGU	Cleavage
ath-miR165b	AT3TE71210	50	-10	1	21	524	544	UCGGACCAGGCUUCAUCCCCC	:: :: :::::::: ::: ::	GGAGGUUGAAGCCUUGUCAGA	Cleavage
ath-miR165b	AT4TE20700	50	-10	1	21	128	148	UCGGACCAGGCUUCAUCCCCC	::::::..:::::::	AAUACAUGAAGUUUGGUCCGU	Cleavage
ath-miR165b	AT2TE28020	50	-10	1	21	658	678	UCGGACCAGGCUUCAUCCCCC	:: ::::.: :::: ::.::	UGGUGAUGGAUCCUGAUCUGA	Translation
ath-miR165b	AT4TE15175	50	-10	1	21	2095	2115	UCGGACCAGGCUUCAUCCCCC	::: :::::: :::: ..::	UGGGAAUGAAGGCUGGCUUGA	Translation
ath-miR165b	AT2TE25740	50	-10	1	21	880	900	UCGGACCAGGCUUCAUCCCCC	:: : ::.::::::::.::	GGCGUCUGGAGCCUGGUUCGU	Cleavage
ath-miR165b	AT1TE52200	50	-10	1	21	14284	14304	UCGGACCAGGCUUCAUCCCCC	: ::. ::.:::: :::.::	UGCGGGGGAGGCCUAGUCUGA	Cleavage
ath-miR165b	AT1TE36035	50	-10	1	21	1453	1473	UCGGACCAGGCUUCAUCCCCC	::.:::::..::::.. :	UCCGGGUGAAGUUUGGUUUUA	Cleavage
ath-miR165b	AT3TE91200	50	-10	1	21	1453	1473	UCGGACCAGGCUUCAUCCCCC	::.:::::..::::.. :	UCCGGGUGAAGUUUGGUUUUA	Cleavage
ath-miR165b	AT4TE26965	50	-10	1	21	460	480	UCGGACCAGGCUUCAUCCCCC	:::::.: ::: ::.:::	CAUGGAUGGAUCCUUGUUCGA	Translation
ath-miR165b	AT3TE69475	50	-10	1	21	2462	2482	UCGGACCAGGCUUCAUCCCCC	:::.:::::.: :::.. :	CCGGGGUGAAGUCCGGUUUAA	Cleavage
ath-miR165b	AT4TE03375	50	-10	1	21	346	366	UCGGACCAGGCUUCAUCCCCC	:: ::::::..::::.: :	CGGUUAUGAAGUUUGGUUCAA	Cleavage
ath-miR165b	AT4TE10345	50	-10	1	21	3998	4018	UCGGACCAGGCUUCAUCCCCC	: ::::.:.:::: :.::	UUUGUAUGAGGUCUGGCCUGA	Cleavage
ath-miR165b	AT1TE45080	50	-10	1	21	1677	1697	UCGGACCAGGCUUCAUCCCCC	:::: :.::.:::::. :	UACGGAUUAGGCUUGGUCUUA	Cleavage
ath-miR165b	AT3TE42960	50	-10	1	21	4829	4849	UCGGACCAGGCUUCAUCCCCC	: :: :::::: .:: :.:::	GAGGCAUGAAGAUUGAUUCGA	Translation
ath-miR165b	AT5TE40425	50	-10	1	21	1801	1821	UCGGACCAGGCUUCAUCCCCC	: ::::.:.:::: :.::	UUUGUAUGAGGUCUGGCCUGA	Cleavage
ath-miR165b	AT1TE38940	50	-10	1	21	1635	1655	UCGGACCAGGCUUCAUCCCCC	: ::::.:.:::: :.::	UUUGUAUGAGGUCUGGCCUGA	Cleavage
ath-miR165b	AT2TE24525	50	-10	1	21	1685	1705	UCGGACCAGGCUUCAUCCCCC	: ::::.:.:::: :.::	UUUGUAUGAGGUCUGGCCUGA	Cleavage
ath-miR165b	AT4TE10350	50	-10	1	21	1597	1617	UCGGACCAGGCUUCAUCCCCC	: ::::.:.:::: :.::	UUUGUAUGAGGUCUGGCCUGA	Cleavage
ath-miR165b	AT2TE22335	50	-10	1	21	1652	1672	UCGGACCAGGCUUCAUCCCCC	: ::::.:.:::: :.::	UUUGUAUGAGGUCUGGCCUGA	Cleavage
ath-miR165b	AT3TE57885	50	-10	1	21	2766	2786	UCGGACCAGGCUUCAUCCCCC	:::: .:::::: :..::	CACGGAUCGAGCCUGCUUUGA	Cleavage
ath-miR165b	AT2TE12435	50	-10	1	21	80	100	UCGGACCAGGCUUCAUCCCCC	:: ::.. :.::::::::	GUUGGCUGGGACUUGGUCCGA	Translation
ath-miR165b	AT4TE09000	50	-10	1	21	3677	3697	UCGGACCAGGCUUCAUCCCCC	: :::::::.:: ::.::	ACGAGAUGAAGUCUUUUCUGA	Cleavage
ath-miR165b	AT5TE48820	50	-10	1	21	2489	2509	UCGGACCAGGCUUCAUCCCCC	:: :::::: .: :::.::	UUGGAAUGAAGAUUUGUCUGA	Translation
ath-miR165b	AT4TE09025	50	-10	1	21	187	207	UCGGACCAGGCUUCAUCCCCC	: :::::::.:: ::.::	ACGAGAUGAAGUCUUUUCUGA	Cleavage
ath-miR165b	AT3TE47975	50	-10	1	21	2663	2683	UCGGACCAGGCUUCAUCCCCC	:: : :.::.::::..::	AAGGAAAAAGGCUUGGUUUGA	Cleavage
ath-miR165b	AT4TE16085	50	-10	1	21	2658	2678	UCGGACCAGGCUUCAUCCCCC	:: : :.::.::::..::	AAGGAAAAAGGCUUGGUUUGA	Cleavage
ath-miR165b	AT2TE11410	50	-10	1	21	1267	1287	UCGGACCAGGCUUCAUCCCCC	: :: :::. ::::::::	AAUGCAUCAAGUGUGGUCCGA	Cleavage
ath-miR166a	AT4TE18065	40	-10	1	21	2001	2021	GGACUGUUGUCUGGCUCGAGG	: :.::::.:::..:. ::::	CAUUGAGCUAGAUGAUUGUCC	Cleavage
ath-miR166a	AT5TE68445	40	-10	1	21	270	290	GGACUGUUGUCUGGCUCGAGG	::::: ::::: :..::.:	UAUCGAGACAGACUAUGGUUC	Cleavage
ath-miR166a	AT1TE38210	45	-10	1	21	1259	1279	GGACUGUUGUCUGGCUCGAGG	:::::::...::.:...::..	CCUCGAGUUGGAUAGUGGUUU	Cleavage
ath-miR166a	AT2TE21610	45	-10	1	21	166	186	GGACUGUUGUCUGGCUCGAGG	::.:.:::. ...:::::::	ACUUGGGCCGAGUGACAGUCC	Translation
ath-miR166a	AT2TE19555	45	-10	1	21	3015	3035	GGACUGUUGUCUGGCUCGAGG	.::: ::: ::::: :::::.	UCUCAAGCGAGACAUCAGUCU	Cleavage
ath-miR166a	AT1TE04970	45	-10	1	21	291	311	GGACUGUUGUCUGGCUCGAGG	::..::::::.:::::	GAAAAAGUUAGACAAUAGUCC	Cleavage
ath-miR166a	AT2TE13755	45	-10	1	21	2588	2608	GGACUGUUGUCUGGCUCGAGG	:::::::: ::.:::.:	GAGAGAGCCAGAGAAUAGUUC	Cleavage
ath-miR166a	AT4TE23755	45	-10	1	21	2877	2897	GGACUGUUGUCUGGCUCGAGG	.:.:::..::: :::.::..	GUUUGAGUUAGAGAACGGUUU	Cleavage
ath-miR166a	AT1TE58075	45	-10	1	21	1053	1073	GGACUGUUGUCUGGCUCGAGG	.:: :: : :::::::::::	UCUGGAUCAAGACAACAGUCA	Cleavage
ath-miR166a	AT1TE43355	45	-10	1	21	11001	11021	GGACUGUUGUCUGGCUCGAGG	.::: : .::::.::::::.	UCUCUAAUCAGAUAACAGUUA	Cleavage
ath-miR166a	AT3TE61535	45	-10	1	21	10646	10665	GGACUGUUGUCUGGCUCGAGG	:.:::::: ::::::::..	UGUUGAGCCA-ACAACAGUUU	Translation
ath-miR166a	AT4TE10210	45	-10	1	21	521	541	GGACUGUUGUCUGGCUCGAGG	:.:: .:::::: ..::::	AAUUGAAUCAGACACUGGUCC	Cleavage
ath-miR166a	AT1TE45795	45	-10	1	21	905	925	GGACUGUUGUCUGGCUCGAGG	: ::::.:: .:.:::::.	AGUGGAGCUAGCUAGCAGUCU	Translation
ath-miR166a	AT4TE10490	45	-10	1	21	1683	1703	GGACUGUUGUCUGGCUCGAGG	:.:.: :::: ..::::::	AAUUGGGGCAGAGGGCAGUCC	Cleavage
ath-miR166a	AT2TE11040	45	-10	1	21	627	647	GGACUGUUGUCUGGCUCGAGG	:::: .::::::: ::: :	AAUCGAUUCAGACAAAAGUAC	Cleavage
ath-miR166a	AT5TE33035	45	-10	1	21	812	832	GGACUGUUGUCUGGCUCGAGG	.:. : :.:::..::::::.	AUUUAAACUAGAUGACAGUCU	Cleavage
ath-miR166a	AT5TE81510	50	-10	1	21	25	45	GGACUGUUGUCUGGCUCGAGG	:::.:::::: :.::.. :::	CCUUGAGCCACAUAAUGCUCC	Translation
ath-miR166a	AT2TE12435	50	-10	1	21	249	269	GGACUGUUGUCUGGCUCGAGG	::.:.:.:: ...:.:::::	ACUUGGGUCAAGUGAUAGUCC	Translation
ath-miR166a	AT5TE43325	50	-10	1	21	3255	3275	GGACUGUUGUCUGGCUCGAGG	.::. :::.:::.:::: ::	UCUUCAGCUAGAUAACAAUCA	Cleavage
ath-miR166a	AT4TE61380	50	-10	1	21	71	91	GGACUGUUGUCUGGCUCGAGG	..:.::::.::: : ..::::	UUUUGAGCUAGAAACUGGUCC	Cleavage
ath-miR166a	AT5TE41675	50	-10	1	21	119	139	GGACUGUUGUCUGGCUCGAGG	:.:.:: ::. :::::.::..	CUUUGAACCGUACAACGGUUU	Translation
ath-miR166a	AT3TE57470	50	-10	1	21	1509	1529	GGACUGUUGUCUGGCUCGAGG	::: : :.: :.::::::::.	CCUAGUGUCUGGCAACAGUCU	Cleavage
ath-miR166a	AT2TE11745	50	-10	1	21	1908	1928	GGACUGUUGUCUGGCUCGAGG	..:.:::.:::....: ::.:	UUUUGAGUCAGGUGGCUGUUC	Cleavage
ath-miR166a	AT2TE13955	50	-10	1	21	4889	4909	GGACUGUUGUCUGGCUCGAGG	:.:.:.: ::.:..::::::	CUUUGGGGGAGGCGGCAGUCC	Cleavage
ath-miR166a	AT2TE00110	50	-10	1	21	2558	2578	GGACUGUUGUCUGGCUCGAGG	:.:.:.: ::.:..::::::	CUUUGGGGGAGGCGGCAGUCC	Cleavage
ath-miR166a	AT4TE10335	50	-10	1	21	3979	3999	GGACUGUUGUCUGGCUCGAGG	:.:: ::::::.:::: ::.	CUUCCAGCCAGGCAACUUUCU	Cleavage
ath-miR166a	AT5TE68140	50	-10	1	21	4017	4037	GGACUGUUGUCUGGCUCGAGG	:.:: ::::::.:::: ::.	CUUCCAGCCAGGCAACUUUCU	Cleavage
ath-miR166a	AT5TE41105	50	-10	1	21	4166	4186	GGACUGUUGUCUGGCUCGAGG	:.:.:.: ::.:..::::::	CUUUGGGGGAGGCGGCAGUCC	Cleavage
ath-miR166a	AT5TE40350	50	-10	1	21	4777	4797	GGACUGUUGUCUGGCUCGAGG	:.:.:.: ::.:..::::::	CUUUGGGGGAGGCGGCAGUCC	Cleavage
ath-miR166a	AT2TE00075	50	-10	1	21	4923	4943	GGACUGUUGUCUGGCUCGAGG	:.:.:.: ::.:..::::::	CUUUGGGGGAGGCGGCAGUCC	Cleavage
ath-miR166a	AT2TE13950	50	-10	1	21	7806	7826	GGACUGUUGUCUGGCUCGAGG	:.:.:.: ::.:..::::::	CUUUGGGGGAGGCGGCAGUCC	Cleavage
ath-miR166a	AT3TE62260	50	-10	1	21	1395	1415	GGACUGUUGUCUGGCUCGAGG	.::.::: ::::: :::::.	UCUUGAGGAAGACAUCAGUCU	Cleavage
ath-miR166a	AT2TE00015	50	-10	1	21	8170	8190	GGACUGUUGUCUGGCUCGAGG	:.:.:.: ::.:..::::::	CUUUGGGGGAGGCGGCAGUCC	Cleavage
ath-miR166a	AT2TE00015	50	-10	1	21	12631	12651	GGACUGUUGUCUGGCUCGAGG	:.:.:.: ::.:..::::::	CUUUGGGGGAGGCGGCAGUCC	Cleavage
ath-miR166a	AT3TE58995	50	-10	1	21	21	41	GGACUGUUGUCUGGCUCGAGG	: :. .:::::.:::::::	CAUUCGGCCAGGCAACAGUAG	Cleavage
ath-miR166a	AT3TE58975	50	-10	1	21	5126	5146	GGACUGUUGUCUGGCUCGAGG	: :. .:::::.:::::::	CAUUCGGCCAGGCAACAGUAG	Cleavage
ath-miR166a	AT3TE48285	50	-10	1	21	899	919	GGACUGUUGUCUGGCUCGAGG	.:::.::.:: .:::: ::.	AUUCGGGCUAGUUAACACUCU	Translation
ath-miR166a	AT2TE28325	50	-10	1	21	1068	1088	GGACUGUUGUCUGGCUCGAGG	.:: :: : ::::::.::::	UCUGGAUCAAGACAAUAGUCA	Cleavage
ath-miR166a	AT2TE16930	50	-10	1	21	16580	16600	GGACUGUUGUCUGGCUCGAGG	:. :::::::.:.::::	UAUUCAGCCAGAUAGCAGUAU	Cleavage
ath-miR166a	AT3TE61420	50	-10	1	21	5091	5111	GGACUGUUGUCUGGCUCGAGG	:. :::::::.:.::::	UAUUCAGCCAGAUAGCAGUAU	Cleavage
ath-miR166a	AT3TE50125	50	-10	1	21	2072	2092	GGACUGUUGUCUGGCUCGAGG	:.:: ::.::::::: :::	CUUCUUGCUAGACAACCGUCG	Cleavage
ath-miR166a	AT2TE17030	50	-10	1	21	117	137	GGACUGUUGUCUGGCUCGAGG	:.:.::. :.:::.::::	AAUUGGGCUUGGCAAUAGUCA	Cleavage
ath-miR166a	AT5TE67650	50	-10	1	21	870	890	GGACUGUUGUCUGGCUCGAGG	: :.:::: : ..::::::.:	CAUUGAGCAAUGUAACAGUUC	Translation
ath-miR166a	AT1TE52200	50	-10	1	21	104	124	GGACUGUUGUCUGGCUCGAGG	.:::: .::::.: :: :::	AUUCGAUUCAGAUAUCAUUCC	Cleavage
ath-miR166a	AT1TE56420	50	-10	1	21	11747	11767	GGACUGUUGUCUGGCUCGAGG	:.:.:.:::.::: :::.	UAUUGGGUCAGGCAAGAGUUG	Cleavage
ath-miR166a	AT1TE56425	50	-10	1	21	11715	11735	GGACUGUUGUCUGGCUCGAGG	:.:.:.:::.::: :::.	UAUUGGGUCAGGCAAGAGUUG	Cleavage
ath-miR166a	AT3TE53630	50	-10	1	21	1495	1515	GGACUGUUGUCUGGCUCGAGG	.:.:.:::. ::.:::::	GUAUGGGUCAGGGAAUAGUCC	Cleavage
ath-miR166a	AT4TE15945	50	-10	1	21	6707	6727	GGACUGUUGUCUGGCUCGAGG	: ::::::.:::.. . ::::	CAUCGAGCUAGAUGCUUGUCC	Cleavage
ath-miR166a	AT4TE55150	50	-10	1	21	111	131	GGACUGUUGUCUGGCUCGAGG	:.::::: ::.::.. :::	UGUUGAGCCUGAUAAUGAUCC	Cleavage
ath-miR166a	AT4TE20570	50	-10	1	21	593	613	GGACUGUUGUCUGGCUCGAGG	: ::: .:::::::::: :	ACACGAUUCAGACAACAGACG	Cleavage
ath-miR166a	AT1TE45855	50	-10	1	21	1777	1798	GGACUGUUGUCUGG-CUCGAGG	: :::: .:::::.:.::::.	ACACGAGAUCAGACGAUAGUCU	Cleavage
ath-miR166a	AT1TE48775	50	-10	1	21	5220	5240	GGACUGUUGUCUGGCUCGAGG	:: .:::::::.. :::..	AAUCAGGCCAGACGGAAGUUU	Cleavage
ath-miR166a	AT5TE38340	50	-10	1	21	7902	7922	GGACUGUUGUCUGGCUCGAGG	: ::: .:::::::::: :	ACACGAUUCAGACAACAGACG	Cleavage
ath-miR166a	AT2TE16575	50	-10	1	21	3045	3065	GGACUGUUGUCUGGCUCGAGG	: : :::.::::.: ::::.	ACCCCAGCUAGACGAAAGUCU	Cleavage
ath-miR166a	AT3TE57225	50	-10	1	21	2791	2810	GGACUGUUGUCUGGCUCGAGG	:.:::::: ::::.:::..	UGUUGAGCCA-ACAAUAGUUU	Translation
ath-miR166b	AT4TE18065	40	-10	1	21	2001	2021	GGACUGUUGUCUGGCUCGAGG	: :.::::.:::..:. ::::	CAUUGAGCUAGAUGAUUGUCC	Cleavage
ath-miR166b	AT5TE68445	40	-10	1	21	270	290	GGACUGUUGUCUGGCUCGAGG	::::: ::::: :..::.:	UAUCGAGACAGACUAUGGUUC	Cleavage
ath-miR166b	AT1TE38210	45	-10	1	21	1259	1279	GGACUGUUGUCUGGCUCGAGG	:::::::...::.:...::..	CCUCGAGUUGGAUAGUGGUUU	Cleavage
ath-miR166b	AT2TE21610	45	-10	1	21	166	186	GGACUGUUGUCUGGCUCGAGG	::.:.:::. ...:::::::	ACUUGGGCCGAGUGACAGUCC	Translation
ath-miR166b	AT2TE19555	45	-10	1	21	3015	3035	GGACUGUUGUCUGGCUCGAGG	.::: ::: ::::: :::::.	UCUCAAGCGAGACAUCAGUCU	Cleavage
ath-miR166b	AT1TE04970	45	-10	1	21	291	311	GGACUGUUGUCUGGCUCGAGG	::..::::::.:::::	GAAAAAGUUAGACAAUAGUCC	Cleavage
ath-miR166b	AT2TE13755	45	-10	1	21	2588	2608	GGACUGUUGUCUGGCUCGAGG	:::::::: ::.:::.:	GAGAGAGCCAGAGAAUAGUUC	Cleavage
ath-miR166b	AT4TE23755	45	-10	1	21	2877	2897	GGACUGUUGUCUGGCUCGAGG	.:.:::..::: :::.::..	GUUUGAGUUAGAGAACGGUUU	Cleavage
ath-miR166b	AT1TE58075	45	-10	1	21	1053	1073	GGACUGUUGUCUGGCUCGAGG	.:: :: : :::::::::::	UCUGGAUCAAGACAACAGUCA	Cleavage
ath-miR166b	AT1TE43355	45	-10	1	21	11001	11021	GGACUGUUGUCUGGCUCGAGG	.::: : .::::.::::::.	UCUCUAAUCAGAUAACAGUUA	Cleavage
ath-miR166b	AT3TE61535	45	-10	1	21	10646	10665	GGACUGUUGUCUGGCUCGAGG	:.:::::: ::::::::..	UGUUGAGCCA-ACAACAGUUU	Translation
ath-miR166b	AT4TE10210	45	-10	1	21	521	541	GGACUGUUGUCUGGCUCGAGG	:.:: .:::::: ..::::	AAUUGAAUCAGACACUGGUCC	Cleavage
ath-miR166b	AT1TE45795	45	-10	1	21	905	925	GGACUGUUGUCUGGCUCGAGG	: ::::.:: .:.:::::.	AGUGGAGCUAGCUAGCAGUCU	Translation
ath-miR166b	AT4TE10490	45	-10	1	21	1683	1703	GGACUGUUGUCUGGCUCGAGG	:.:.: :::: ..::::::	AAUUGGGGCAGAGGGCAGUCC	Cleavage
ath-miR166b	AT2TE11040	45	-10	1	21	627	647	GGACUGUUGUCUGGCUCGAGG	:::: .::::::: ::: :	AAUCGAUUCAGACAAAAGUAC	Cleavage
ath-miR166b	AT5TE33035	45	-10	1	21	812	832	GGACUGUUGUCUGGCUCGAGG	.:. : :.:::..::::::.	AUUUAAACUAGAUGACAGUCU	Cleavage
ath-miR166b	AT5TE81510	50	-10	1	21	25	45	GGACUGUUGUCUGGCUCGAGG	:::.:::::: :.::.. :::	CCUUGAGCCACAUAAUGCUCC	Translation
ath-miR166b	AT2TE12435	50	-10	1	21	249	269	GGACUGUUGUCUGGCUCGAGG	::.:.:.:: ...:.:::::	ACUUGGGUCAAGUGAUAGUCC	Translation
ath-miR166b	AT5TE43325	50	-10	1	21	3255	3275	GGACUGUUGUCUGGCUCGAGG	.::. :::.:::.:::: ::	UCUUCAGCUAGAUAACAAUCA	Cleavage
ath-miR166b	AT4TE61380	50	-10	1	21	71	91	GGACUGUUGUCUGGCUCGAGG	..:.::::.::: : ..::::	UUUUGAGCUAGAAACUGGUCC	Cleavage
ath-miR166b	AT5TE41675	50	-10	1	21	119	139	GGACUGUUGUCUGGCUCGAGG	:.:.:: ::. :::::.::..	CUUUGAACCGUACAACGGUUU	Translation
ath-miR166b	AT3TE57470	50	-10	1	21	1509	1529	GGACUGUUGUCUGGCUCGAGG	::: : :.: :.::::::::.	CCUAGUGUCUGGCAACAGUCU	Cleavage
ath-miR166b	AT2TE11745	50	-10	1	21	1908	1928	GGACUGUUGUCUGGCUCGAGG	..:.:::.:::....: ::.:	UUUUGAGUCAGGUGGCUGUUC	Cleavage
ath-miR166b	AT2TE13955	50	-10	1	21	4889	4909	GGACUGUUGUCUGGCUCGAGG	:.:.:.: ::.:..::::::	CUUUGGGGGAGGCGGCAGUCC	Cleavage
ath-miR166b	AT2TE00110	50	-10	1	21	2558	2578	GGACUGUUGUCUGGCUCGAGG	:.:.:.: ::.:..::::::	CUUUGGGGGAGGCGGCAGUCC	Cleavage
ath-miR166b	AT4TE10335	50	-10	1	21	3979	3999	GGACUGUUGUCUGGCUCGAGG	:.:: ::::::.:::: ::.	CUUCCAGCCAGGCAACUUUCU	Cleavage
ath-miR166b	AT5TE68140	50	-10	1	21	4017	4037	GGACUGUUGUCUGGCUCGAGG	:.:: ::::::.:::: ::.	CUUCCAGCCAGGCAACUUUCU	Cleavage
ath-miR166b	AT5TE41105	50	-10	1	21	4166	4186	GGACUGUUGUCUGGCUCGAGG	:.:.:.: ::.:..::::::	CUUUGGGGGAGGCGGCAGUCC	Cleavage
ath-miR166b	AT5TE40350	50	-10	1	21	4777	4797	GGACUGUUGUCUGGCUCGAGG	:.:.:.: ::.:..::::::	CUUUGGGGGAGGCGGCAGUCC	Cleavage
ath-miR166b	AT2TE00075	50	-10	1	21	4923	4943	GGACUGUUGUCUGGCUCGAGG	:.:.:.: ::.:..::::::	CUUUGGGGGAGGCGGCAGUCC	Cleavage
ath-miR166b	AT2TE13950	50	-10	1	21	7806	7826	GGACUGUUGUCUGGCUCGAGG	:.:.:.: ::.:..::::::	CUUUGGGGGAGGCGGCAGUCC	Cleavage
ath-miR166b	AT3TE62260	50	-10	1	21	1395	1415	GGACUGUUGUCUGGCUCGAGG	.::.::: ::::: :::::.	UCUUGAGGAAGACAUCAGUCU	Cleavage
ath-miR166b	AT2TE00015	50	-10	1	21	8170	8190	GGACUGUUGUCUGGCUCGAGG	:.:.:.: ::.:..::::::	CUUUGGGGGAGGCGGCAGUCC	Cleavage
ath-miR166b	AT2TE00015	50	-10	1	21	12631	12651	GGACUGUUGUCUGGCUCGAGG	:.:.:.: ::.:..::::::	CUUUGGGGGAGGCGGCAGUCC	Cleavage
ath-miR166b	AT3TE58995	50	-10	1	21	21	41	GGACUGUUGUCUGGCUCGAGG	: :. .:::::.:::::::	CAUUCGGCCAGGCAACAGUAG	Cleavage
ath-miR166b	AT3TE58975	50	-10	1	21	5126	5146	GGACUGUUGUCUGGCUCGAGG	: :. .:::::.:::::::	CAUUCGGCCAGGCAACAGUAG	Cleavage
ath-miR166b	AT3TE48285	50	-10	1	21	899	919	GGACUGUUGUCUGGCUCGAGG	.:::.::.:: .:::: ::.	AUUCGGGCUAGUUAACACUCU	Translation
ath-miR166b	AT2TE28325	50	-10	1	21	1068	1088	GGACUGUUGUCUGGCUCGAGG	.:: :: : ::::::.::::	UCUGGAUCAAGACAAUAGUCA	Cleavage
ath-miR166b	AT2TE16930	50	-10	1	21	16580	16600	GGACUGUUGUCUGGCUCGAGG	:. :::::::.:.::::	UAUUCAGCCAGAUAGCAGUAU	Cleavage
ath-miR166b	AT3TE61420	50	-10	1	21	5091	5111	GGACUGUUGUCUGGCUCGAGG	:. :::::::.:.::::	UAUUCAGCCAGAUAGCAGUAU	Cleavage
ath-miR166b	AT3TE50125	50	-10	1	21	2072	2092	GGACUGUUGUCUGGCUCGAGG	:.:: ::.::::::: :::	CUUCUUGCUAGACAACCGUCG	Cleavage
ath-miR166b	AT2TE17030	50	-10	1	21	117	137	GGACUGUUGUCUGGCUCGAGG	:.:.::. :.:::.::::	AAUUGGGCUUGGCAAUAGUCA	Cleavage
ath-miR166b	AT5TE67650	50	-10	1	21	870	890	GGACUGUUGUCUGGCUCGAGG	: :.:::: : ..::::::.:	CAUUGAGCAAUGUAACAGUUC	Translation
ath-miR166b	AT1TE52200	50	-10	1	21	104	124	GGACUGUUGUCUGGCUCGAGG	.:::: .::::.: :: :::	AUUCGAUUCAGAUAUCAUUCC	Cleavage
ath-miR166b	AT1TE56420	50	-10	1	21	11747	11767	GGACUGUUGUCUGGCUCGAGG	:.:.:.:::.::: :::.	UAUUGGGUCAGGCAAGAGUUG	Cleavage
ath-miR166b	AT1TE56425	50	-10	1	21	11715	11735	GGACUGUUGUCUGGCUCGAGG	:.:.:.:::.::: :::.	UAUUGGGUCAGGCAAGAGUUG	Cleavage
ath-miR166b	AT3TE53630	50	-10	1	21	1495	1515	GGACUGUUGUCUGGCUCGAGG	.:.:.:::. ::.:::::	GUAUGGGUCAGGGAAUAGUCC	Cleavage
ath-miR166b	AT4TE15945	50	-10	1	21	6707	6727	GGACUGUUGUCUGGCUCGAGG	: ::::::.:::.. . ::::	CAUCGAGCUAGAUGCUUGUCC	Cleavage
ath-miR166b	AT4TE55150	50	-10	1	21	111	131	GGACUGUUGUCUGGCUCGAGG	:.::::: ::.::.. :::	UGUUGAGCCUGAUAAUGAUCC	Cleavage
ath-miR166b	AT4TE20570	50	-10	1	21	593	613	GGACUGUUGUCUGGCUCGAGG	: ::: .:::::::::: :	ACACGAUUCAGACAACAGACG	Cleavage
ath-miR166b	AT1TE45855	50	-10	1	21	1777	1798	GGACUGUUGUCUGG-CUCGAGG	: :::: .:::::.:.::::.	ACACGAGAUCAGACGAUAGUCU	Cleavage
ath-miR166b	AT1TE48775	50	-10	1	21	5220	5240	GGACUGUUGUCUGGCUCGAGG	:: .:::::::.. :::..	AAUCAGGCCAGACGGAAGUUU	Cleavage
ath-miR166b	AT5TE38340	50	-10	1	21	7902	7922	GGACUGUUGUCUGGCUCGAGG	: ::: .:::::::::: :	ACACGAUUCAGACAACAGACG	Cleavage
ath-miR166b	AT2TE16575	50	-10	1	21	3045	3065	GGACUGUUGUCUGGCUCGAGG	: : :::.::::.: ::::.	ACCCCAGCUAGACGAAAGUCU	Cleavage
ath-miR166b	AT3TE57225	50	-10	1	21	2791	2810	GGACUGUUGUCUGGCUCGAGG	:.:::::: ::::.:::..	UGUUGAGCCA-ACAAUAGUUU	Translation
ath-miR166c	AT4TE15175	40	-10	1	21	2095	2115	UCGGACCAGGCUUCAUUCCCC	:::::::::: :::: ..::	UGGGAAUGAAGGCUGGCUUGA	Translation
ath-miR166c	AT5TE48820	40	-10	1	21	2489	2509	UCGGACCAGGCUUCAUUCCCC	::::::::: .: :::.::	UUGGAAUGAAGAUUUGUCUGA	Translation
ath-miR166c	AT4TE16080	40	-10	1	21	9092	9112	UCGGACCAGGCUUCAUUCCCC	:::: :.::.::::..::	AAGGAAAAAGGCUUGGUUUGA	Cleavage
ath-miR166c	AT3TE47975	40	-10	1	21	2663	2683	UCGGACCAGGCUUCAUUCCCC	:::: :.::.::::..::	AAGGAAAAAGGCUUGGUUUGA	Cleavage
ath-miR166c	AT4TE16085	40	-10	1	21	2658	2678	UCGGACCAGGCUUCAUUCCCC	:::: :.::.::::..::	AAGGAAAAAGGCUUGGUUUGA	Cleavage
ath-miR166c	AT2TE15155	45	-10	1	21	909	929	UCGGACCAGGCUUCAUUCCCC	:::: ::::::.:: ::::	CGGGAUUGAAGCUUGUCCCGA	Cleavage
ath-miR166c	AT2TE15160	45	-10	1	21	427	447	UCGGACCAGGCUUCAUUCCCC	:::: ::::::.:: ::::	CGGGAUUGAAGCUUGUCCCGA	Cleavage
ath-miR166c	AT4TE09480	45	-10	1	21	9451	9471	UCGGACCAGGCUUCAUUCCCC	: ::: ::.:::.::: :::	GAGGAUUGGAGCUUGGACCGU	Cleavage
ath-miR166c	AT3TE57850	45	-10	1	21	135	155	UCGGACCAGGCUUCAUUCCCC	.:: .::::::::.:::	UCAUGAUAGAGCCUGGUUCGA	Cleavage
ath-miR166c	AT2TE27465	45	-10	1	21	3081	3101	UCGGACCAGGCUUCAUUCCCC	::: :.:::.::: ::::	AAAGAAAGGAGCUUGGGCCGA	Cleavage
ath-miR166c	AT2TE17935	50	-10	1	21	2107	2127	UCGGACCAGGCUUCAUUCCCC	:: ::::.:: :::::..::	GGCAAAUGGAGACUGGUUUGA	Translation
ath-miR166c	AT4TE20705	50	-10	1	21	741	761	UCGGACCAGGCUUCAUUCCCC	::::::..:::::::	AAUACAUGAAGUUUGGUCCGU	Cleavage
ath-miR166c	AT4TE20700	50	-10	1	21	128	148	UCGGACCAGGCUUCAUUCCCC	::::::..:::::::	AAUACAUGAAGUUUGGUCCGU	Cleavage
ath-miR166c	AT2TE29220	50	-10	1	21	724	744	UCGGACCAGGCUUCAUUCCCC	::::.::..:::::.:	UGAAAAUGGAGUUUGGUCUGC	Cleavage
ath-miR166c	AT3TE62450	50	-10	1	21	684	704	UCGGACCAGGCUUCAUUCCCC	.:::: :.::::::.::	AGAUGAUGACGUCUGGUCUGA	Cleavage
ath-miR166c	AT2TE15975	50	-10	1	21	1528	1548	UCGGACCAGGCUUCAUUCCCC	:.:::.::.::: ::::	GAUCAGUGAGGCUUGGGCCGA	Cleavage
ath-miR166c	AT3TE62395	50	-10	1	21	617	637	UCGGACCAGGCUUCAUUCCCC	:: :::: .: :::::.:::	AGGUAAUGCGGACUGGUUCGA	Translation
ath-miR166c	AT2TE28580	50	-10	1	21	902	922	UCGGACCAGGCUUCAUUCCCC	:::::::..::: .:::	AUUAAAUGAAGUUUGGAUCGA	Cleavage
ath-miR166c	AT4TE14325	50	-10	1	21	923	943	UCGGACCAGGCUUCAUUCCCC	:: .:::.::..:::: .::	UGGAGAUGGAGUUUGGUAUGA	Cleavage
ath-miR166c	AT2TE25740	50	-10	1	21	880	900	UCGGACCAGGCUUCAUUCCCC	:: : ::.::::::::.::	GGCGUCUGGAGCCUGGUUCGU	Cleavage
ath-miR166c	AT5TE36610	50	-10	1	21	332	352	UCGGACCAGGCUUCAUUCCCC	:::::: :::::::: :	AUUUAAUGAAUCCUGGUCCAA	Translation
ath-miR166c	AT2TE45020	50	-10	1	21	2118	2139	UCGGACCAGGCU-UCAUUCCCC	::::: : ::.:::::.:::	UCGGAAUCAGAGUCUGGUUCGA	Cleavage
ath-miR166c	AT2TE42810	50	-10	1	21	2015	2035	UCGGACCAGGCUUCAUUCCCC	::: ::.:..::::.::	GAAGAAGGAGGUUUGGUUCGU	Cleavage
ath-miR166c	AT2TE05755	50	-10	1	21	1816	1836	UCGGACCAGGCUUCAUUCCCC	::: ::.:..::::.::	GAAGAAGGAGGUUUGGUUCGU	Cleavage
ath-miR166c	AT4TE16990	50	-10	1	21	419	439	UCGGACCAGGCUUCAUUCCCC	::: ::.:..::::.::	GAAGAAGGAGGUUUGGUUCGU	Cleavage
ath-miR166c	AT4TE15615	50	-10	1	21	400	420	UCGGACCAGGCUUCAUUCCCC	::: ::.:..::::.::	GAAGAAGGAGGUUUGGUUCGU	Cleavage
ath-miR166c	AT3TE51365	50	-10	1	21	3099	3119	UCGGACCAGGCUUCAUUCCCC	:::: ::::::: ::.:	CUAGAAUCAAGCCUGCUCUGU	Cleavage
ath-miR166c	AT4TE17180	50	-10	1	21	1064	1084	UCGGACCAGGCUUCAUUCCCC	:: :.:::.::::.::.	AUACAAGGGAGCUUGGUUCGG	Cleavage
ath-miR166c	AT4TE03375	50	-10	1	21	346	366	UCGGACCAGGCUUCAUUCCCC	:: ::::::..::::.: :	CGGUUAUGAAGUUUGGUUCAA	Cleavage
ath-miR166c	AT2TE27450	50	-10	1	21	195	215	UCGGACCAGGCUUCAUUCCCC	.:: ::: :::::::::	UAUAGAUAAAGACUGGUCCGA	Translation
ath-miR166c	AT2TE37450	50	-10	1	21	195	215	UCGGACCAGGCUUCAUUCCCC	::: :::..::::..::	AUAAAAUCAAGUUUGGUUUGA	Cleavage
ath-miR166c	AT4TE10345	50	-10	1	21	3998	4018	UCGGACCAGGCUUCAUUCCCC	: ::::.:.:::: :.::	UUUGUAUGAGGUCUGGCCUGA	Cleavage
ath-miR166c	AT3TE42960	50	-10	1	21	4829	4849	UCGGACCAGGCUUCAUUCCCC	: :: :::::: .:: :.:::	GAGGCAUGAAGAUUGAUUCGA	Translation
ath-miR166c	AT5TE40425	50	-10	1	21	1801	1821	UCGGACCAGGCUUCAUUCCCC	: ::::.:.:::: :.::	UUUGUAUGAGGUCUGGCCUGA	Cleavage
ath-miR166c	AT1TE38940	50	-10	1	21	1635	1655	UCGGACCAGGCUUCAUUCCCC	: ::::.:.:::: :.::	UUUGUAUGAGGUCUGGCCUGA	Cleavage
ath-miR166c	AT2TE24525	50	-10	1	21	1685	1705	UCGGACCAGGCUUCAUUCCCC	: ::::.:.:::: :.::	UUUGUAUGAGGUCUGGCCUGA	Cleavage
ath-miR166c	AT4TE10350	50	-10	1	21	1597	1617	UCGGACCAGGCUUCAUUCCCC	: ::::.:.:::: :.::	UUUGUAUGAGGUCUGGCCUGA	Cleavage
ath-miR166c	AT2TE22335	50	-10	1	21	1652	1672	UCGGACCAGGCUUCAUUCCCC	: ::::.:.:::: :.::	UUUGUAUGAGGUCUGGCCUGA	Cleavage
ath-miR166c	AT1TE45805	50	-10	1	21	3377	3397	UCGGACCAGGCUUCAUUCCCC	:.: :::: :::::..::	AUUGGAAGAAGACUGGUUUGA	Translation
ath-miR166c	AT2TE22065	50	-10	1	21	3933	3953	UCGGACCAGGCUUCAUUCCCC	:::: :::: :::::. :.	UAGGAACGAAGGCUGGUUGGG	Translation
ath-miR166c	AT2TE10500	50	-10	1	21	884	904	UCGGACCAGGCUUCAUUCCCC	: :.:::::..: :::.:.	AUGCAGUGAAGUUUUGUCUGG	Cleavage
ath-miR166c	AT3TE48860	50	-10	1	21	1101	1121	UCGGACCAGGCUUCAUUCCCC	: .:::.:::.:::: .:.	UAGUGAUGGAGCUUGGUGUGG	Cleavage
ath-miR166d	AT4TE15175	40	-10	1	21	2095	2115	UCGGACCAGGCUUCAUUCCCC	:::::::::: :::: ..::	UGGGAAUGAAGGCUGGCUUGA	Translation
ath-miR166d	AT5TE48820	40	-10	1	21	2489	2509	UCGGACCAGGCUUCAUUCCCC	::::::::: .: :::.::	UUGGAAUGAAGAUUUGUCUGA	Translation
ath-miR166d	AT4TE16080	40	-10	1	21	9092	9112	UCGGACCAGGCUUCAUUCCCC	:::: :.::.::::..::	AAGGAAAAAGGCUUGGUUUGA	Cleavage
ath-miR166d	AT3TE47975	40	-10	1	21	2663	2683	UCGGACCAGGCUUCAUUCCCC	:::: :.::.::::..::	AAGGAAAAAGGCUUGGUUUGA	Cleavage
ath-miR166d	AT4TE16085	40	-10	1	21	2658	2678	UCGGACCAGGCUUCAUUCCCC	:::: :.::.::::..::	AAGGAAAAAGGCUUGGUUUGA	Cleavage
ath-miR166d	AT2TE15155	45	-10	1	21	909	929	UCGGACCAGGCUUCAUUCCCC	:::: ::::::.:: ::::	CGGGAUUGAAGCUUGUCCCGA	Cleavage
ath-miR166d	AT2TE15160	45	-10	1	21	427	447	UCGGACCAGGCUUCAUUCCCC	:::: ::::::.:: ::::	CGGGAUUGAAGCUUGUCCCGA	Cleavage
ath-miR166d	AT4TE09480	45	-10	1	21	9451	9471	UCGGACCAGGCUUCAUUCCCC	: ::: ::.:::.::: :::	GAGGAUUGGAGCUUGGACCGU	Cleavage
ath-miR166d	AT3TE57850	45	-10	1	21	135	155	UCGGACCAGGCUUCAUUCCCC	.:: .::::::::.:::	UCAUGAUAGAGCCUGGUUCGA	Cleavage
ath-miR166d	AT2TE27465	45	-10	1	21	3081	3101	UCGGACCAGGCUUCAUUCCCC	::: :.:::.::: ::::	AAAGAAAGGAGCUUGGGCCGA	Cleavage
ath-miR166d	AT2TE17935	50	-10	1	21	2107	2127	UCGGACCAGGCUUCAUUCCCC	:: ::::.:: :::::..::	GGCAAAUGGAGACUGGUUUGA	Translation
ath-miR166d	AT4TE20705	50	-10	1	21	741	761	UCGGACCAGGCUUCAUUCCCC	::::::..:::::::	AAUACAUGAAGUUUGGUCCGU	Cleavage
ath-miR166d	AT4TE20700	50	-10	1	21	128	148	UCGGACCAGGCUUCAUUCCCC	::::::..:::::::	AAUACAUGAAGUUUGGUCCGU	Cleavage
ath-miR166d	AT2TE29220	50	-10	1	21	724	744	UCGGACCAGGCUUCAUUCCCC	::::.::..:::::.:	UGAAAAUGGAGUUUGGUCUGC	Cleavage
ath-miR166d	AT3TE62450	50	-10	1	21	684	704	UCGGACCAGGCUUCAUUCCCC	.:::: :.::::::.::	AGAUGAUGACGUCUGGUCUGA	Cleavage
ath-miR166d	AT2TE15975	50	-10	1	21	1528	1548	UCGGACCAGGCUUCAUUCCCC	:.:::.::.::: ::::	GAUCAGUGAGGCUUGGGCCGA	Cleavage
ath-miR166d	AT3TE62395	50	-10	1	21	617	637	UCGGACCAGGCUUCAUUCCCC	:: :::: .: :::::.:::	AGGUAAUGCGGACUGGUUCGA	Translation
ath-miR166d	AT2TE28580	50	-10	1	21	902	922	UCGGACCAGGCUUCAUUCCCC	:::::::..::: .:::	AUUAAAUGAAGUUUGGAUCGA	Cleavage
ath-miR166d	AT4TE14325	50	-10	1	21	923	943	UCGGACCAGGCUUCAUUCCCC	:: .:::.::..:::: .::	UGGAGAUGGAGUUUGGUAUGA	Cleavage
ath-miR166d	AT2TE25740	50	-10	1	21	880	900	UCGGACCAGGCUUCAUUCCCC	:: : ::.::::::::.::	GGCGUCUGGAGCCUGGUUCGU	Cleavage
ath-miR166d	AT5TE36610	50	-10	1	21	332	352	UCGGACCAGGCUUCAUUCCCC	:::::: :::::::: :	AUUUAAUGAAUCCUGGUCCAA	Translation
ath-miR166d	AT2TE45020	50	-10	1	21	2118	2139	UCGGACCAGGCU-UCAUUCCCC	::::: : ::.:::::.:::	UCGGAAUCAGAGUCUGGUUCGA	Cleavage
ath-miR166d	AT2TE42810	50	-10	1	21	2015	2035	UCGGACCAGGCUUCAUUCCCC	::: ::.:..::::.::	GAAGAAGGAGGUUUGGUUCGU	Cleavage
ath-miR166d	AT2TE05755	50	-10	1	21	1816	1836	UCGGACCAGGCUUCAUUCCCC	::: ::.:..::::.::	GAAGAAGGAGGUUUGGUUCGU	Cleavage
ath-miR166d	AT4TE16990	50	-10	1	21	419	439	UCGGACCAGGCUUCAUUCCCC	::: ::.:..::::.::	GAAGAAGGAGGUUUGGUUCGU	Cleavage
ath-miR166d	AT4TE15615	50	-10	1	21	400	420	UCGGACCAGGCUUCAUUCCCC	::: ::.:..::::.::	GAAGAAGGAGGUUUGGUUCGU	Cleavage
ath-miR166d	AT3TE51365	50	-10	1	21	3099	3119	UCGGACCAGGCUUCAUUCCCC	:::: ::::::: ::.:	CUAGAAUCAAGCCUGCUCUGU	Cleavage
ath-miR166d	AT4TE17180	50	-10	1	21	1064	1084	UCGGACCAGGCUUCAUUCCCC	:: :.:::.::::.::.	AUACAAGGGAGCUUGGUUCGG	Cleavage
ath-miR166d	AT4TE03375	50	-10	1	21	346	366	UCGGACCAGGCUUCAUUCCCC	:: ::::::..::::.: :	CGGUUAUGAAGUUUGGUUCAA	Cleavage
ath-miR166d	AT2TE27450	50	-10	1	21	195	215	UCGGACCAGGCUUCAUUCCCC	.:: ::: :::::::::	UAUAGAUAAAGACUGGUCCGA	Translation
ath-miR166d	AT2TE37450	50	-10	1	21	195	215	UCGGACCAGGCUUCAUUCCCC	::: :::..::::..::	AUAAAAUCAAGUUUGGUUUGA	Cleavage
ath-miR166d	AT4TE10345	50	-10	1	21	3998	4018	UCGGACCAGGCUUCAUUCCCC	: ::::.:.:::: :.::	UUUGUAUGAGGUCUGGCCUGA	Cleavage
ath-miR166d	AT3TE42960	50	-10	1	21	4829	4849	UCGGACCAGGCUUCAUUCCCC	: :: :::::: .:: :.:::	GAGGCAUGAAGAUUGAUUCGA	Translation
ath-miR166d	AT5TE40425	50	-10	1	21	1801	1821	UCGGACCAGGCUUCAUUCCCC	: ::::.:.:::: :.::	UUUGUAUGAGGUCUGGCCUGA	Cleavage
ath-miR166d	AT1TE38940	50	-10	1	21	1635	1655	UCGGACCAGGCUUCAUUCCCC	: ::::.:.:::: :.::	UUUGUAUGAGGUCUGGCCUGA	Cleavage
ath-miR166d	AT2TE24525	50	-10	1	21	1685	1705	UCGGACCAGGCUUCAUUCCCC	: ::::.:.:::: :.::	UUUGUAUGAGGUCUGGCCUGA	Cleavage
ath-miR166d	AT4TE10350	50	-10	1	21	1597	1617	UCGGACCAGGCUUCAUUCCCC	: ::::.:.:::: :.::	UUUGUAUGAGGUCUGGCCUGA	Cleavage
ath-miR166d	AT2TE22335	50	-10	1	21	1652	1672	UCGGACCAGGCUUCAUUCCCC	: ::::.:.:::: :.::	UUUGUAUGAGGUCUGGCCUGA	Cleavage
ath-miR166d	AT1TE45805	50	-10	1	21	3377	3397	UCGGACCAGGCUUCAUUCCCC	:.: :::: :::::..::	AUUGGAAGAAGACUGGUUUGA	Translation
ath-miR166d	AT2TE22065	50	-10	1	21	3933	3953	UCGGACCAGGCUUCAUUCCCC	:::: :::: :::::. :.	UAGGAACGAAGGCUGGUUGGG	Translation
ath-miR166d	AT2TE10500	50	-10	1	21	884	904	UCGGACCAGGCUUCAUUCCCC	: :.:::::..: :::.:.	AUGCAGUGAAGUUUUGUCUGG	Cleavage
ath-miR166d	AT3TE48860	50	-10	1	21	1101	1121	UCGGACCAGGCUUCAUUCCCC	: .:::.:::.:::: .:.	UAGUGAUGGAGCUUGGUGUGG	Cleavage
ath-miR166e	AT5TE37480	30	-10	1	21	61	81	GGAAUGUUGUCUGGCACGAGG	:::: .:::.:::::::..	GGUCGUCUCAGGCAACAUUUU	Cleavage
ath-miR166e	AT5TE52585	35	-10	1	21	609	629	GGAAUGUUGUCUGGCACGAGG	::::::..::.::::: :.	GAUCGUGCUGGAUAACAUGCU	Cleavage
ath-miR166e	AT1TE28175	35	-10	1	21	2861	2881	GGAAUGUUGUCUGGCACGAGG	.:: ::::::: .::::::.	AUUCCUGCCAGAAGACAUUCU	Cleavage
ath-miR166e	AT2TE13345	40	-10	1	21	338	358	GGAAUGUUGUCUGGCACGAGG	::::: :.::: ::::::..	ACUCGUUCUAGAAAACAUUUU	Cleavage
ath-miR166e	AT2TE13340	40	-10	1	21	970	990	GGAAUGUUGUCUGGCACGAGG	::::: :.::: ::::::..	ACUCGUUCUAGAAAACAUUUU	Cleavage
ath-miR166e	AT1TE50985	40	-10	1	21	1480	1500	GGAAUGUUGUCUGGCACGAGG	.:: :: .:::::::..::.:	UCUAGUCUCAGACAAUGUUUC	Cleavage
ath-miR166e	AT2TE22185	40	-10	1	21	2492	2512	GGAAUGUUGUCUGGCACGAGG	.:: :: .:::::::..::.:	UCUAGUCUCAGACAAUGUUUC	Cleavage
ath-miR166e	AT4TE20205	40	-10	1	21	2960	2980	GGAAUGUUGUCUGGCACGAGG	:. : : ::::::.:::::.:	CUGCCUUCCAGACGACAUUUC	Cleavage
ath-miR166e	AT4TE12200	40	-10	1	21	232	252	GGAAUGUUGUCUGGCACGAGG	.:. :: ::::.::.::::.	AUUUUUGACAGAUAAUAUUCU	Cleavage
ath-miR166e	AT1TE43010	45	-10	1	21	3707	3728	GGAAUG-UUGUCUGGCACGAGG	:.:::: .::::::: ::::::	CUUCGUCUCAGACAAACAUUCC	Cleavage
ath-miR166e	AT2TE54910	45	-10	1	21	4183	4204	GGAAUGU-UGUCUGGCACGAGG	:.:::: .:::::: :::::::	CUUCGUCUCAGACAGACAUUCC	Cleavage
ath-miR166e	AT3TE40530	45	-10	1	21	4183	4204	GGAAUGU-UGUCUGGCACGAGG	:.:::: .:::::: :::::::	CUUCGUCUCAGACAGACAUUCC	Cleavage
ath-miR166e	AT5TE65330	45	-10	1	21	4180	4201	GGAAUGU-UGUCUGGCACGAGG	:.:::: .:::::: :::::::	CUUCGUCUCAGACAGACAUUCC	Cleavage
ath-miR166e	AT1TE09080	45	-10	1	21	4180	4201	GGAAUGU-UGUCUGGCACGAGG	:.:::: .:::::: :::::::	CUUCGUCUCAGACAGACAUUCC	Cleavage
ath-miR166e	AT2TE04900	45	-10	1	21	2716	2736	GGAAUGUUGUCUGGCACGAGG	:: .:::::: :.::::::..	CCAUGUGCCAAAUAACAUUUU	Translation
ath-miR166e	AT2TE04900	45	-10	1	21	2874	2894	GGAAUGUUGUCUGGCACGAGG	:: .:::::: :.::::::..	CCAUGUGCCAAAUAACAUUUU	Translation
ath-miR166e	AT3TE08240	45	-10	1	21	24	44	GGAAUGUUGUCUGGCACGAGG	:. ::::.:::.:.. :::::	CUGCGUGUCAGGCGGAAUUCC	Cleavage
ath-miR166e	AT2TE35840	45	-10	1	21	824	844	GGAAUGUUGUCUGGCACGAGG	.:::::: .:::: .:.:::.	UCUCGUGAUAGACUGCGUUCU	Cleavage
ath-miR166e	AT2TE42810	45	-10	1	21	3918	3938	GGAAUGUUGUCUGGCACGAGG	::::: :.::.::..::: :	ACUCGUUCUAGGCAGUAUUAC	Cleavage
ath-miR166e	AT2TE72410	45	-10	1	21	93	113	GGAAUGUUGUCUGGCACGAGG	..:. ::::: :.::::::..	UUUUUUGCCAAAUAACAUUUU	Translation
ath-miR166e	AT3TE02110	45	-10	1	21	175	195	GGAAUGUUGUCUGGCACGAGG	.:: : ::::::..:.:::..	UCUAGGGCCAGAUGAUAUUUU	Cleavage
ath-miR166e	AT5TE51200	45	-10	1	21	200	220	GGAAUGUUGUCUGGCACGAGG	.::. : ..::::::.::::.	UCUUAUUUUAGACAAUAUUCU	Cleavage
ath-miR166e	AT4TE12175	45	-10	1	21	822	842	GGAAUGUUGUCUGGCACGAGG	..::::: .:::: .:.:::.	UUUCGUGGUAGACUGCGUUCU	Cleavage
ath-miR166e	AT4TE10335	45	-10	1	21	3979	3999	GGAAUGUUGUCUGGCACGAGG	:.:: :::::.:::: :::.	CUUCCAGCCAGGCAACUUUCU	Cleavage
ath-miR166e	AT5TE68140	45	-10	1	21	4017	4037	GGAAUGUUGUCUGGCACGAGG	:.:: :::::.:::: :::.	CUUCCAGCCAGGCAACUUUCU	Cleavage
ath-miR166e	AT5TE08270	45	-10	1	21	146	165	GGAAUGUUGUCUGGCACGAGG	..:: ::::::: ::::::.:	UUUCUUGCCAGA-AACAUUUC	Cleavage
ath-miR166e	AT2TE24460	45	-10	1	21	1907	1927	GGAAUGUUGUCUGGCACGAGG	: : ::...:::::.::::.	GCACUUGUUGGACAAUAUUCU	Cleavage
ath-miR166e	AT5TE65640	45	-10	1	21	4130	4150	GGAAUGUUGUCUGGCACGAGG	.:: ::.:::..: ::::.:	AUUCAUGUCAGGUAUCAUUUC	Cleavage
ath-miR166e	AT2TE20135	45	-10	1	21	208	228	GGAAUGUUGUCUGGCACGAGG	::: :::: :.::::::.	UAUCGGGCCAUAUAACAUUUA	Translation
ath-miR166e	AT3TE69130	45	-10	1	21	1106	1126	GGAAUGUUGUCUGGCACGAGG	:.:: .:::: :.::::.:	GAUUGUUUCAGAAAGCAUUUC	Cleavage
ath-miR166e	AT3TE51140	45	-10	1	21	2610	2629	GGAAUGUUGUCUGGCACGAGG	:.:: : :::::::.:.::.:	CUUCCU-CCAGACAGCGUUUC	Cleavage
ath-miR166e	AT1TE20050	45	-10	1	21	30	50	GGAAUGUUGUCUGGCACGAGG	::: ::::.:::::::	GAACGUAACAGAUAACAUUCA	Cleavage
ath-miR166e	AT1TE33210	45	-10	1	21	805	825	GGAAUGUUGUCUGGCACGAGG	::. : ::::.:::::::.	GCUUAUAGCAGAUAACAUUCU	Cleavage
ath-miR166e	AT3TE60410	475	-10	1	21	4167	4189	GGAAUGUUGUCU--GGCACGAGG	: :.::::. ::::::::::::	CAUUGUGCUUAAGACAACAUUCC	Cleavage
ath-miR166e	AT2TE11400	50	-10	1	21	2521	2541	GGAAUGUUGUCUGGCACGAGG	:::::: .: :.::::.:::	CCUCGUCUCUGGCAACGUUCA	Cleavage
ath-miR166e	AT2TE04905	50	-10	1	21	41	61	GGAAUGUUGUCUGGCACGAGG	:: ::::::: :::: :::..	CCACGUGCCAAACAAAAUUUU	Translation
ath-miR166e	AT3TE51250	50	-10	1	21	7100	7120	GGAAUGUUGUCUGGCACGAGG	::.::::.: :::: .:::.	ACUUGUGCUAAACAAAGUUCU	Translation
ath-miR166e	AT4TE13250	50	-10	1	21	1120	1140	GGAAUGUUGUCUGGCACGAGG	.::::: ::: .:.::::: :	UCUCGUACCAAGCGACAUUAC	Translation
ath-miR166e	AT1TE52765	50	-10	1	21	93	113	GGAAUGUUGUCUGGCACGAGG	.::::: ::: .:.::::: :	UCUCGUACCAAGCGACAUUAC	Translation
ath-miR166e	AT1TE49265	50	-10	1	21	1109	1129	GGAAUGUUGUCUGGCACGAGG	.::::: ::: .:.::::: :	UCUCGUACCAAGCGACAUUAC	Translation
ath-miR166e	AT2TE55625	50	-10	1	21	147	166	GGAAUGUUGUCUGGCACGAGG	.::: ::::::: :::.::.:	UCUCCUGCCAGA-AACGUUUC	Cleavage
ath-miR166e	AT5TE53610	50	-10	1	21	323	343	GGAAUGUUGUCUGGCACGAGG	: .:::.:::: ::::::.	ACAUGUGUCAGAAAACAUUUA	Cleavage
ath-miR166e	AT2TE18840	50	-10	1	21	1250	1270	GGAAUGUUGUCUGGCACGAGG	:: ::::.: ::::.:::.	ACUAGUGCUAUACAAUAUUUA	Translation
ath-miR166e	AT5TE34270	50	-10	1	21	125	145	GGAAUGUUGUCUGGCACGAGG	: .:::.:::: ::::::.	ACAUGUGUCAGAAAACAUUUA	Cleavage
ath-miR166e	AT5TE56375	50	-10	1	21	56	76	GGAAUGUUGUCUGGCACGAGG	::::: .:::. :::::: :	GCUCGUUUCAGGAAACAUUGC	Cleavage
ath-miR166e	AT4TE16990	50	-10	1	21	2497	2517	GGAAUGUUGUCUGGCACGAGG	::.:: :.::.::..::: :	ACUUGUUCUAGGCAGUAUUAC	Cleavage
ath-miR166e	AT2TE05755	50	-10	1	21	3324	3344	GGAAUGUUGUCUGGCACGAGG	::.:: :.::.::..::: :	ACUUGUUCUAGGCAGUAUUAC	Cleavage
ath-miR166e	AT2TE11755	50	-10	1	21	110	130	GGAAUGUUGUCUGGCACGAGG	:.:: : .:::.::...:::.	CUUCCUAUCAGGCAGUGUUCU	Cleavage
ath-miR166e	AT1TE45560	50	-10	1	21	4712	4732	GGAAUGUUGUCUGGCACGAGG	:::::::....::::..	UCAGGUGCCAGGUGGCAUUUU	Cleavage
ath-miR166e	AT2TE20140	50	-10	1	21	3967	3987	GGAAUGUUGUCUGGCACGAGG	::.:: :.::.::..::: :	ACUUGUUCUAGGCAGUAUUAC	Cleavage
ath-miR166e	AT3TE40740	50	-10	1	21	74	94	GGAAUGUUGUCUGGCACGAGG	:::. : :::::.:.:::.:	CCUUCGGACAGACGAUAUUUC	Cleavage
ath-miR166e	AT2TE11245	50	-10	1	21	312	332	GGAAUGUUGUCUGGCACGAGG	.::. :: :: .:::::::.:	UCUUAUGACAAGCAACAUUUC	Translation
ath-miR166e	AT2TE24635	50	-10	1	21	226	246	GGAAUGUUGUCUGGCACGAGG	.::: : .:.::.::.:::..	UCUCAUAUCGGAUAAUAUUUU	Cleavage
ath-miR166e	AT1TE31710	50	-10	1	21	842	862	GGAAUGUUGUCUGGCACGAGG	.::: : .:::: ::.::::.	UCUCAUUUCAGAAAAUAUUCU	Cleavage
ath-miR166e	AT2TE22230	50	-10	1	21	991	1011	GGAAUGUUGUCUGGCACGAGG	:::::.: ::::::: .:	CACCGUGCUACACAACAUAUC	Translation
ath-miR166e	AT3TE59670	50	-10	1	21	1761	1781	GGAAUGUUGUCUGGCACGAGG	.:: ::: :: .:::::::..	UCUAGUGACAAGCAACAUUUU	Translation
ath-miR166e	AT1TE53735	50	-10	1	21	1630	1650	GGAAUGUUGUCUGGCACGAGG	:: : .::::.::.::::.	ACUGAUUUCAGAUAAUAUUCU	Cleavage
ath-miR166e	AT3TE63440	50	-10	1	21	3741	3761	GGAAUGUUGUCUGGCACGAGG	..:. ::.:::: ::.:::..	UUUUUUGUCAGAAAAUAUUUU	Cleavage
ath-miR166e	AT5TE47100	50	-10	1	21	2015	2035	GGAAUGUUGUCUGGCACGAGG	.::: :: ::..::::::.:	UCUCAUGAAAGGUAACAUUUC	Cleavage
ath-miR166e	AT2TE22235	50	-10	1	21	4827	4847	GGAAUGUUGUCUGGCACGAGG	:::::.: ::::::: .:	CACCGUGCUACACAACAUAUC	Translation
ath-miR166e	AT3TE61650	50	-10	1	21	1102	1122	GGAAUGUUGUCUGGCACGAGG	:.:: : ::.:: .:::::.:	CUUCCUACCGGAAGACAUUUC	Cleavage
ath-miR166e	AT5TE33315	50	-10	1	21	5637	5657	GGAAUGUUGUCUGGCACGAGG	:::::.: ::::::: .:	CACCGUGCUACACAACAUAUC	Translation
ath-miR166e	AT1TE35180	50	-10	1	21	288	307	GGAAUGUUGUCUGGCACGAGG	:::.: :.:::.:::::::.	CCUUGA-CUAGAUAACAUUCU	Cleavage
ath-miR166e	AT3TE48365	50	-10	1	21	2186	2206	GGAAUGUUGUCUGGCACGAGG	:.:::.::::::. : :.:	UAUUGUGUCAGACAGGAAUUC	Cleavage
ath-miR166e	AT3TE47230	50	-10	1	21	4019	4039	GGAAUGUUGUCUGGCACGAGG	:.:::.::::::. : :.:	UAUUGUGUCAGACAGGAAUUC	Cleavage
ath-miR166e	AT3TE77780	50	-10	1	21	46	66	GGAAUGUUGUCUGGCACGAGG	::. : : ::::::::::..	ACUUCUUCAAGACAACAUUUU	Cleavage
ath-miR166e	AT3TE49115	50	-10	1	21	266	286	GGAAUGUUGUCUGGCACGAGG	.:.:: ...::.::..:::.	AUUUGUAUUGGAUAAUGUUCU	Cleavage
ath-miR166e	AT1TE79065	50	-10	1	21	671	691	GGAAUGUUGUCUGGCACGAGG	.: :::: :::.::::: :.	AUUGGUGCAAGAUAACAUACU	Cleavage
ath-miR166e	AT4TE84925	50	-10	1	21	830	850	GGAAUGUUGUCUGGCACGAGG	.:.::: :::..:.::::.	AUUUGUGAAAGAUGAUAUUCU	Cleavage
ath-miR166e	AT4TE03080	50	-10	1	21	277	297	GGAAUGUUGUCUGGCACGAGG	:: ::::: :.::::::..	GCUACUGCCAAAUAACAUUUU	Translation
ath-miR166e	AT2TE23415	50	-10	1	21	48	68	GGAAUGUUGUCUGGCACGAGG	::. : ..:::::: :::::	ACUUUUCUUAGACAAAAUUCC	Cleavage
ath-miR166e	AT3TE55140	50	-10	1	21	1037	1057	GGAAUGUUGUCUGGCACGAGG	.::::: ..:..: :::::.	GUUCGUGGUGGGUAUCAUUCU	Cleavage
ath-miR166e	AT2TE13635	50	-10	1	21	1811	1831	GGAAUGUUGUCUGGCACGAGG	.:: ::::: :: :::::..	AUUCAUGCCAAACUACAUUUU	Translation
ath-miR166f	AT4TE15175	40	-10	1	21	2095	2115	UCGGACCAGGCUUCAUUCCCC	:::::::::: :::: ..::	UGGGAAUGAAGGCUGGCUUGA	Translation
ath-miR166f	AT5TE48820	40	-10	1	21	2489	2509	UCGGACCAGGCUUCAUUCCCC	::::::::: .: :::.::	UUGGAAUGAAGAUUUGUCUGA	Translation
ath-miR166f	AT4TE16080	40	-10	1	21	9092	9112	UCGGACCAGGCUUCAUUCCCC	:::: :.::.::::..::	AAGGAAAAAGGCUUGGUUUGA	Cleavage
ath-miR166f	AT3TE47975	40	-10	1	21	2663	2683	UCGGACCAGGCUUCAUUCCCC	:::: :.::.::::..::	AAGGAAAAAGGCUUGGUUUGA	Cleavage
ath-miR166f	AT4TE16085	40	-10	1	21	2658	2678	UCGGACCAGGCUUCAUUCCCC	:::: :.::.::::..::	AAGGAAAAAGGCUUGGUUUGA	Cleavage
ath-miR166f	AT2TE15155	45	-10	1	21	909	929	UCGGACCAGGCUUCAUUCCCC	:::: ::::::.:: ::::	CGGGAUUGAAGCUUGUCCCGA	Cleavage
ath-miR166f	AT2TE15160	45	-10	1	21	427	447	UCGGACCAGGCUUCAUUCCCC	:::: ::::::.:: ::::	CGGGAUUGAAGCUUGUCCCGA	Cleavage
ath-miR166f	AT4TE09480	45	-10	1	21	9451	9471	UCGGACCAGGCUUCAUUCCCC	: ::: ::.:::.::: :::	GAGGAUUGGAGCUUGGACCGU	Cleavage
ath-miR166f	AT3TE57850	45	-10	1	21	135	155	UCGGACCAGGCUUCAUUCCCC	.:: .::::::::.:::	UCAUGAUAGAGCCUGGUUCGA	Cleavage
ath-miR166f	AT2TE27465	45	-10	1	21	3081	3101	UCGGACCAGGCUUCAUUCCCC	::: :.:::.::: ::::	AAAGAAAGGAGCUUGGGCCGA	Cleavage
ath-miR166f	AT2TE17935	50	-10	1	21	2107	2127	UCGGACCAGGCUUCAUUCCCC	:: ::::.:: :::::..::	GGCAAAUGGAGACUGGUUUGA	Translation
ath-miR166f	AT4TE20705	50	-10	1	21	741	761	UCGGACCAGGCUUCAUUCCCC	::::::..:::::::	AAUACAUGAAGUUUGGUCCGU	Cleavage
ath-miR166f	AT4TE20700	50	-10	1	21	128	148	UCGGACCAGGCUUCAUUCCCC	::::::..:::::::	AAUACAUGAAGUUUGGUCCGU	Cleavage
ath-miR166f	AT2TE29220	50	-10	1	21	724	744	UCGGACCAGGCUUCAUUCCCC	::::.::..:::::.:	UGAAAAUGGAGUUUGGUCUGC	Cleavage
ath-miR166f	AT3TE62450	50	-10	1	21	684	704	UCGGACCAGGCUUCAUUCCCC	.:::: :.::::::.::	AGAUGAUGACGUCUGGUCUGA	Cleavage
ath-miR166f	AT2TE15975	50	-10	1	21	1528	1548	UCGGACCAGGCUUCAUUCCCC	:.:::.::.::: ::::	GAUCAGUGAGGCUUGGGCCGA	Cleavage
ath-miR166f	AT3TE62395	50	-10	1	21	617	637	UCGGACCAGGCUUCAUUCCCC	:: :::: .: :::::.:::	AGGUAAUGCGGACUGGUUCGA	Translation
ath-miR166f	AT2TE28580	50	-10	1	21	902	922	UCGGACCAGGCUUCAUUCCCC	:::::::..::: .:::	AUUAAAUGAAGUUUGGAUCGA	Cleavage
ath-miR166f	AT4TE14325	50	-10	1	21	923	943	UCGGACCAGGCUUCAUUCCCC	:: .:::.::..:::: .::	UGGAGAUGGAGUUUGGUAUGA	Cleavage
ath-miR166f	AT2TE25740	50	-10	1	21	880	900	UCGGACCAGGCUUCAUUCCCC	:: : ::.::::::::.::	GGCGUCUGGAGCCUGGUUCGU	Cleavage
ath-miR166f	AT5TE36610	50	-10	1	21	332	352	UCGGACCAGGCUUCAUUCCCC	:::::: :::::::: :	AUUUAAUGAAUCCUGGUCCAA	Translation
ath-miR166f	AT2TE45020	50	-10	1	21	2118	2139	UCGGACCAGGCU-UCAUUCCCC	::::: : ::.:::::.:::	UCGGAAUCAGAGUCUGGUUCGA	Cleavage
ath-miR166f	AT2TE42810	50	-10	1	21	2015	2035	UCGGACCAGGCUUCAUUCCCC	::: ::.:..::::.::	GAAGAAGGAGGUUUGGUUCGU	Cleavage
ath-miR166f	AT2TE05755	50	-10	1	21	1816	1836	UCGGACCAGGCUUCAUUCCCC	::: ::.:..::::.::	GAAGAAGGAGGUUUGGUUCGU	Cleavage
ath-miR166f	AT4TE16990	50	-10	1	21	419	439	UCGGACCAGGCUUCAUUCCCC	::: ::.:..::::.::	GAAGAAGGAGGUUUGGUUCGU	Cleavage
ath-miR166f	AT4TE15615	50	-10	1	21	400	420	UCGGACCAGGCUUCAUUCCCC	::: ::.:..::::.::	GAAGAAGGAGGUUUGGUUCGU	Cleavage
ath-miR166f	AT3TE51365	50	-10	1	21	3099	3119	UCGGACCAGGCUUCAUUCCCC	:::: ::::::: ::.:	CUAGAAUCAAGCCUGCUCUGU	Cleavage
ath-miR166f	AT4TE17180	50	-10	1	21	1064	1084	UCGGACCAGGCUUCAUUCCCC	:: :.:::.::::.::.	AUACAAGGGAGCUUGGUUCGG	Cleavage
ath-miR166f	AT4TE03375	50	-10	1	21	346	366	UCGGACCAGGCUUCAUUCCCC	:: ::::::..::::.: :	CGGUUAUGAAGUUUGGUUCAA	Cleavage
ath-miR166f	AT2TE27450	50	-10	1	21	195	215	UCGGACCAGGCUUCAUUCCCC	.:: ::: :::::::::	UAUAGAUAAAGACUGGUCCGA	Translation
ath-miR166f	AT2TE37450	50	-10	1	21	195	215	UCGGACCAGGCUUCAUUCCCC	::: :::..::::..::	AUAAAAUCAAGUUUGGUUUGA	Cleavage
ath-miR166f	AT4TE10345	50	-10	1	21	3998	4018	UCGGACCAGGCUUCAUUCCCC	: ::::.:.:::: :.::	UUUGUAUGAGGUCUGGCCUGA	Cleavage
ath-miR166f	AT3TE42960	50	-10	1	21	4829	4849	UCGGACCAGGCUUCAUUCCCC	: :: :::::: .:: :.:::	GAGGCAUGAAGAUUGAUUCGA	Translation
ath-miR166f	AT5TE40425	50	-10	1	21	1801	1821	UCGGACCAGGCUUCAUUCCCC	: ::::.:.:::: :.::	UUUGUAUGAGGUCUGGCCUGA	Cleavage
ath-miR166f	AT1TE38940	50	-10	1	21	1635	1655	UCGGACCAGGCUUCAUUCCCC	: ::::.:.:::: :.::	UUUGUAUGAGGUCUGGCCUGA	Cleavage
ath-miR166f	AT2TE24525	50	-10	1	21	1685	1705	UCGGACCAGGCUUCAUUCCCC	: ::::.:.:::: :.::	UUUGUAUGAGGUCUGGCCUGA	Cleavage
ath-miR166f	AT4TE10350	50	-10	1	21	1597	1617	UCGGACCAGGCUUCAUUCCCC	: ::::.:.:::: :.::	UUUGUAUGAGGUCUGGCCUGA	Cleavage
ath-miR166f	AT2TE22335	50	-10	1	21	1652	1672	UCGGACCAGGCUUCAUUCCCC	: ::::.:.:::: :.::	UUUGUAUGAGGUCUGGCCUGA	Cleavage
ath-miR166f	AT1TE45805	50	-10	1	21	3377	3397	UCGGACCAGGCUUCAUUCCCC	:.: :::: :::::..::	AUUGGAAGAAGACUGGUUUGA	Translation
ath-miR166f	AT2TE22065	50	-10	1	21	3933	3953	UCGGACCAGGCUUCAUUCCCC	:::: :::: :::::. :.	UAGGAACGAAGGCUGGUUGGG	Translation
ath-miR166f	AT2TE10500	50	-10	1	21	884	904	UCGGACCAGGCUUCAUUCCCC	: :.:::::..: :::.:.	AUGCAGUGAAGUUUUGUCUGG	Cleavage
ath-miR166f	AT3TE48860	50	-10	1	21	1101	1121	UCGGACCAGGCUUCAUUCCCC	: .:::.:::.:::: .:.	UAGUGAUGGAGCUUGGUGUGG	Cleavage
ath-miR166g	AT4TE15175	40	-10	1	21	2095	2115	UCGGACCAGGCUUCAUUCCCC	:::::::::: :::: ..::	UGGGAAUGAAGGCUGGCUUGA	Translation
ath-miR166g	AT5TE48820	40	-10	1	21	2489	2509	UCGGACCAGGCUUCAUUCCCC	::::::::: .: :::.::	UUGGAAUGAAGAUUUGUCUGA	Translation
ath-miR166g	AT4TE16080	40	-10	1	21	9092	9112	UCGGACCAGGCUUCAUUCCCC	:::: :.::.::::..::	AAGGAAAAAGGCUUGGUUUGA	Cleavage
ath-miR166g	AT3TE47975	40	-10	1	21	2663	2683	UCGGACCAGGCUUCAUUCCCC	:::: :.::.::::..::	AAGGAAAAAGGCUUGGUUUGA	Cleavage
ath-miR166g	AT4TE16085	40	-10	1	21	2658	2678	UCGGACCAGGCUUCAUUCCCC	:::: :.::.::::..::	AAGGAAAAAGGCUUGGUUUGA	Cleavage
ath-miR166g	AT2TE15155	45	-10	1	21	909	929	UCGGACCAGGCUUCAUUCCCC	:::: ::::::.:: ::::	CGGGAUUGAAGCUUGUCCCGA	Cleavage
ath-miR166g	AT2TE15160	45	-10	1	21	427	447	UCGGACCAGGCUUCAUUCCCC	:::: ::::::.:: ::::	CGGGAUUGAAGCUUGUCCCGA	Cleavage
ath-miR166g	AT4TE09480	45	-10	1	21	9451	9471	UCGGACCAGGCUUCAUUCCCC	: ::: ::.:::.::: :::	GAGGAUUGGAGCUUGGACCGU	Cleavage
ath-miR166g	AT3TE57850	45	-10	1	21	135	155	UCGGACCAGGCUUCAUUCCCC	.:: .::::::::.:::	UCAUGAUAGAGCCUGGUUCGA	Cleavage
ath-miR166g	AT2TE27465	45	-10	1	21	3081	3101	UCGGACCAGGCUUCAUUCCCC	::: :.:::.::: ::::	AAAGAAAGGAGCUUGGGCCGA	Cleavage
ath-miR166g	AT2TE17935	50	-10	1	21	2107	2127	UCGGACCAGGCUUCAUUCCCC	:: ::::.:: :::::..::	GGCAAAUGGAGACUGGUUUGA	Translation
ath-miR166g	AT4TE20705	50	-10	1	21	741	761	UCGGACCAGGCUUCAUUCCCC	::::::..:::::::	AAUACAUGAAGUUUGGUCCGU	Cleavage
ath-miR166g	AT4TE20700	50	-10	1	21	128	148	UCGGACCAGGCUUCAUUCCCC	::::::..:::::::	AAUACAUGAAGUUUGGUCCGU	Cleavage
ath-miR166g	AT2TE29220	50	-10	1	21	724	744	UCGGACCAGGCUUCAUUCCCC	::::.::..:::::.:	UGAAAAUGGAGUUUGGUCUGC	Cleavage
ath-miR166g	AT3TE62450	50	-10	1	21	684	704	UCGGACCAGGCUUCAUUCCCC	.:::: :.::::::.::	AGAUGAUGACGUCUGGUCUGA	Cleavage
ath-miR166g	AT2TE15975	50	-10	1	21	1528	1548	UCGGACCAGGCUUCAUUCCCC	:.:::.::.::: ::::	GAUCAGUGAGGCUUGGGCCGA	Cleavage
ath-miR166g	AT3TE62395	50	-10	1	21	617	637	UCGGACCAGGCUUCAUUCCCC	:: :::: .: :::::.:::	AGGUAAUGCGGACUGGUUCGA	Translation
ath-miR166g	AT2TE28580	50	-10	1	21	902	922	UCGGACCAGGCUUCAUUCCCC	:::::::..::: .:::	AUUAAAUGAAGUUUGGAUCGA	Cleavage
ath-miR166g	AT4TE14325	50	-10	1	21	923	943	UCGGACCAGGCUUCAUUCCCC	:: .:::.::..:::: .::	UGGAGAUGGAGUUUGGUAUGA	Cleavage
ath-miR166g	AT2TE25740	50	-10	1	21	880	900	UCGGACCAGGCUUCAUUCCCC	:: : ::.::::::::.::	GGCGUCUGGAGCCUGGUUCGU	Cleavage
ath-miR166g	AT5TE36610	50	-10	1	21	332	352	UCGGACCAGGCUUCAUUCCCC	:::::: :::::::: :	AUUUAAUGAAUCCUGGUCCAA	Translation
ath-miR166g	AT2TE45020	50	-10	1	21	2118	2139	UCGGACCAGGCU-UCAUUCCCC	::::: : ::.:::::.:::	UCGGAAUCAGAGUCUGGUUCGA	Cleavage
ath-miR166g	AT2TE42810	50	-10	1	21	2015	2035	UCGGACCAGGCUUCAUUCCCC	::: ::.:..::::.::	GAAGAAGGAGGUUUGGUUCGU	Cleavage
ath-miR166g	AT2TE05755	50	-10	1	21	1816	1836	UCGGACCAGGCUUCAUUCCCC	::: ::.:..::::.::	GAAGAAGGAGGUUUGGUUCGU	Cleavage
ath-miR166g	AT4TE16990	50	-10	1	21	419	439	UCGGACCAGGCUUCAUUCCCC	::: ::.:..::::.::	GAAGAAGGAGGUUUGGUUCGU	Cleavage
ath-miR166g	AT4TE15615	50	-10	1	21	400	420	UCGGACCAGGCUUCAUUCCCC	::: ::.:..::::.::	GAAGAAGGAGGUUUGGUUCGU	Cleavage
ath-miR166g	AT3TE51365	50	-10	1	21	3099	3119	UCGGACCAGGCUUCAUUCCCC	:::: ::::::: ::.:	CUAGAAUCAAGCCUGCUCUGU	Cleavage
ath-miR166g	AT4TE17180	50	-10	1	21	1064	1084	UCGGACCAGGCUUCAUUCCCC	:: :.:::.::::.::.	AUACAAGGGAGCUUGGUUCGG	Cleavage
ath-miR166g	AT4TE03375	50	-10	1	21	346	366	UCGGACCAGGCUUCAUUCCCC	:: ::::::..::::.: :	CGGUUAUGAAGUUUGGUUCAA	Cleavage
ath-miR166g	AT2TE27450	50	-10	1	21	195	215	UCGGACCAGGCUUCAUUCCCC	.:: ::: :::::::::	UAUAGAUAAAGACUGGUCCGA	Translation
ath-miR166g	AT2TE37450	50	-10	1	21	195	215	UCGGACCAGGCUUCAUUCCCC	::: :::..::::..::	AUAAAAUCAAGUUUGGUUUGA	Cleavage
ath-miR166g	AT4TE10345	50	-10	1	21	3998	4018	UCGGACCAGGCUUCAUUCCCC	: ::::.:.:::: :.::	UUUGUAUGAGGUCUGGCCUGA	Cleavage
ath-miR166g	AT3TE42960	50	-10	1	21	4829	4849	UCGGACCAGGCUUCAUUCCCC	: :: :::::: .:: :.:::	GAGGCAUGAAGAUUGAUUCGA	Translation
ath-miR166g	AT5TE40425	50	-10	1	21	1801	1821	UCGGACCAGGCUUCAUUCCCC	: ::::.:.:::: :.::	UUUGUAUGAGGUCUGGCCUGA	Cleavage
ath-miR166g	AT1TE38940	50	-10	1	21	1635	1655	UCGGACCAGGCUUCAUUCCCC	: ::::.:.:::: :.::	UUUGUAUGAGGUCUGGCCUGA	Cleavage
ath-miR166g	AT2TE24525	50	-10	1	21	1685	1705	UCGGACCAGGCUUCAUUCCCC	: ::::.:.:::: :.::	UUUGUAUGAGGUCUGGCCUGA	Cleavage
ath-miR166g	AT4TE10350	50	-10	1	21	1597	1617	UCGGACCAGGCUUCAUUCCCC	: ::::.:.:::: :.::	UUUGUAUGAGGUCUGGCCUGA	Cleavage
ath-miR166g	AT2TE22335	50	-10	1	21	1652	1672	UCGGACCAGGCUUCAUUCCCC	: ::::.:.:::: :.::	UUUGUAUGAGGUCUGGCCUGA	Cleavage
ath-miR166g	AT1TE45805	50	-10	1	21	3377	3397	UCGGACCAGGCUUCAUUCCCC	:.: :::: :::::..::	AUUGGAAGAAGACUGGUUUGA	Translation
ath-miR166g	AT2TE22065	50	-10	1	21	3933	3953	UCGGACCAGGCUUCAUUCCCC	:::: :::: :::::. :.	UAGGAACGAAGGCUGGUUGGG	Translation
ath-miR166g	AT2TE10500	50	-10	1	21	884	904	UCGGACCAGGCUUCAUUCCCC	: :.:::::..: :::.:.	AUGCAGUGAAGUUUUGUCUGG	Cleavage
ath-miR166g	AT3TE48860	50	-10	1	21	1101	1121	UCGGACCAGGCUUCAUUCCCC	: .:::.:::.:::: .:.	UAGUGAUGGAGCUUGGUGUGG	Cleavage
ath-miR399d	AT5TE55020	30	-10	1	21	2218	2238	UGCCAAAGGAGAUUUGCCCCG	::: ::::.:..::::::.	GCGGGAAAAUUUUUUUUGGCG	Cleavage
ath-miR399d	AT1TE40120	35	-10	1	21	4006	4026	UGCCAAAGGAGAUUUGCCCCG	: :: ::::::..::::::.	GGCGGGAAAUCUUUUUUGGCG	Cleavage
ath-miR399d	AT5TE62740	40	-10	1	21	4741	4761	UGCCAAAGGAGAUUUGCCCCG	: :::::.:::::::: ::	GGAGGCAAGUCUCCUUUAGCU	Cleavage
ath-miR399d	AT2TE22690	40	-10	1	21	855	875	UGCCAAAGGAGAUUUGCCCCG	:.::::.:..:::::::	CCUUGUAAAUUUUUUUUGGCA	Cleavage
ath-miR399d	AT1TE54710	40	-10	1	21	1799	1819	UGCCAAAGGAGAUUUGCCCCG	.:: : ::::.:..::::::.	UGGCGGAAAUUUUUUUUGGCG	Cleavage
ath-miR399d	AT5TE44715	40	-10	1	21	1402	1422	UGCCAAAGGAGAUUUGCCCCG	:::.::.:::.::::: :	ACGGGUAAGUCUUCUUUGCCU	Cleavage
ath-miR399d	AT5TE44710	40	-10	1	21	2380	2400	UGCCAAAGGAGAUUUGCCCCG	:::.::.:::.::::: :	ACGGGUAAGUCUUCUUUGCCU	Cleavage
ath-miR399d	AT2TE37380	40	-10	1	21	1165	1185	UGCCAAAGGAGAUUUGCCCCG	: :: ::::.:..::::::.	GGUGGGAAAUUUUUUUUGGCG	Cleavage
ath-miR399d	AT5TE59815	40	-10	1	21	883	903	UGCCAAAGGAGAUUUGCCCCG	: :: ::::.:..::::::.	GGCGGAAAAUUUUUUUUGGCG	Cleavage
ath-miR399d	AT2TE44870	40	-10	1	21	127	147	UGCCAAAGGAGAUUUGCCCCG	: ::::::: .:::::::	AAAGUCAAAUCUAUUUUGGCA	Cleavage
ath-miR399d	AT3TE63620	40	-10	1	21	804	824	UGCCAAAGGAGAUUUGCCCCG	::: :: :.:..:::::::	GCGGGAAAUUUUUUUUUGGCA	Cleavage
ath-miR399d	AT3TE05790	40	-10	1	21	1213	1233	UGCCAAAGGAGAUUUGCCCCG	:: ::::: :..:::::.:	UUGGUCAAAUAUUUUUUGGUA	Translation
ath-miR399d	AT5TE63140	40	-10	1	21	2244	2264	UGCCAAAGGAGAUUUGCCCCG	::: ::::.:..::::: :	GUGGGAAAAUUUUUUUUGGAA	Cleavage
ath-miR399d	AT2TE11165	40	-10	1	21	4960	4980	UGCCAAAGGAGAUUUGCCCCG	:::: :::::::::: ::	GUGGGCUAAUCUCCUUUCUCA	Cleavage
ath-miR399d	AT5TE38130	40	-10	1	21	669	689	UGCCAAAGGAGAUUUGCCCCG	::: :::::::::::..	AUCGGCCUAUCUCCUUUGGUG	Cleavage
ath-miR399d	AT5TE62385	40	-10	1	21	57	77	UGCCAAAGGAGAUUUGCCCCG	: ::: : .::::::::::	AUGAGCAUACUUCCUUUGGCA	Cleavage
ath-miR399d	AT3TE47245	40	-10	1	21	380	400	UGCCAAAGGAGAUUUGCCCCG	: :: :::::.: ::::::	UUGUGCCAAUCUUCGUUGGCA	Cleavage
ath-miR399d	AT3TE61500	45	-10	1	21	336	356	UGCCAAAGGAGAUUUGCCCCG	:::::::: ::.:::::	UAGGGCAAAUAUCUUUUGGAU	Translation
ath-miR399d	AT5TE40900	45	-10	1	21	1323	1344	UGCCAAAGGAGAUU-UGCCCCG	.:::::: :::.:..:::::..	UGGGGCAGAAUUUUUUUUGGUG	Cleavage
ath-miR399d	AT4TE14555	45	-10	1	21	947	967	UGCCAAAGGAGAUUUGCCCCG	:: : ::::::::::: :::	CGUGCCAAAUCUCCUUCGGCU	Cleavage
ath-miR399d	AT1TE72850	45	-10	1	21	43	63	UGCCAAAGGAGAUUUGCCCCG	.::.:.::::::::::	GAAUCUAAGUUUCCUUUGGCA	Cleavage
ath-miR399d	AT1TE29770	45	-10	1	21	228	248	UGCCAAAGGAGAUUUGCCCCG	:.::::.:..::::::.	CCUUGUAAAUUUUUUUUGGCG	Cleavage
ath-miR399d	AT4TE22480	45	-10	1	21	153	173	UGCCAAAGGAGAUUUGCCCCG	:.::::.:..::::::.	CCUUGUAAAUUUUUUUUGGCG	Cleavage
ath-miR399d	AT3TE65930	45	-10	1	21	725	745	UGCCAAAGGAGAUUUGCCCCG	:.::::.:..::::::.	CCUUGUAAAUUUUUUUUGGCG	Cleavage
ath-miR399d	AT4TE84225	45	-10	1	21	601	621	UGCCAAAGGAGAUUUGCCCCG	:.::::.:..::::::.	CCUUGUAAAUUUUUUUUGGCG	Cleavage
ath-miR399d	AT2TE17320	45	-10	1	21	1072	1092	UGCCAAAGGAGAUUUGCCCCG	:.::::.:..::::::.	CUUUGUAAAUUUUUUUUGGCG	Cleavage
ath-miR399d	AT2TE12930	45	-10	1	21	614	634	UGCCAAAGGAGAUUUGCCCCG	:.::::.:..::::::.	UCUUGUAAAUUUUUUUUGGCG	Cleavage
ath-miR399d	AT5TE51970	45	-10	1	21	3050	3070	UGCCAAAGGAGAUUUGCCCCG	:: ::::::::.:: :: ::	AGGUGCAAAUCUUCUGUGACA	Cleavage
ath-miR399d	AT1TE29060	45	-10	1	21	3052	3072	UGCCAAAGGAGAUUUGCCCCG	:: ::::::::.:: :: ::	AGGUGCAAAUCUUCUGUGACA	Cleavage
ath-miR399d	AT3TE65875	45	-10	1	21	10526	10546	UGCCAAAGGAGAUUUGCCCCG	:.::::.:..::::::.	CCUUGUAAAUUUUUUUUGGCG	Cleavage
ath-miR399d	AT3TE37060	45	-10	1	21	3052	3072	UGCCAAAGGAGAUUUGCCCCG	:: ::::::::.:: :: ::	AGGUGCAAAUCUUCUGUGACA	Cleavage
ath-miR399d	AT1TE41460	45	-10	1	21	3052	3072	UGCCAAAGGAGAUUUGCCCCG	:: ::::::::.:: :: ::	AGGUGCAAAUCUUCUGUGACA	Cleavage
ath-miR399d	AT5TE52200	45	-10	1	21	3050	3070	UGCCAAAGGAGAUUUGCCCCG	:: ::::::::.:: :: ::	AGGUGCAAAUCUUCUGUGACA	Cleavage
ath-miR399d	AT3TE60260	45	-10	1	21	259	279	UGCCAAAGGAGAUUUGCCCCG	:::::::.:..::: :.:	CCCGGCAAAUUUUUUUUCGUA	Cleavage
ath-miR399d	AT5TE67210	45	-10	1	21	945	965	UGCCAAAGGAGAUUUGCCCCG	::.::::::.: ::::..	UUUGGUAAAUCUUCAUUGGUG	Cleavage
ath-miR399d	AT5TE25085	45	-10	1	21	938	958	UGCCAAAGGAGAUUUGCCCCG	::.::::::.: ::::..	UUUGGUAAAUCUUCAUUGGUG	Cleavage
ath-miR399d	AT5TE45090	45	-10	1	21	2800	2820	UGCCAAAGGAGAUUUGCCCCG	:::.::::: ::::: ::	AUUGGCGAAUCUGCUUUGCCA	Cleavage
ath-miR399d	AT3TE20540	45	-10	1	21	1448	1468	UGCCAAAGGAGAUUUGCCCCG	::: :..:::.::::::..	GGGGAGAGGUCUUCUUUGGUG	Cleavage
ath-miR399d	AT2TE18300	45	-10	1	21	895	915	UGCCAAAGGAGAUUUGCCCCG	:: : : ::.:..:::::::	AGGAGAAUAUUUUUUUUGGCA	Cleavage
ath-miR399d	AT1TE59535	45	-10	1	21	920	940	UGCCAAAGGAGAUUUGCCCCG	:::: .::: .:::::::	AACGGCAUGUCUAUUUUGGCA	Cleavage
ath-miR399d	AT4TE15215	45	-10	1	21	896	916	UGCCAAAGGAGAUUUGCCCCG	:: ::.:::.:: :::::	AUAGGGAAGUCUUCUGUGGCA	Cleavage
ath-miR399d	AT5TE42805	45	-10	1	21	1024	1044	UGCCAAAGGAGAUUUGCCCCG	:: ::.:::.::: ::::	AUAGGGAAGUCUUCUUGGGCA	Cleavage
ath-miR399d	AT5TE05390	45	-10	1	21	1933	1953	UGCCAAAGGAGAUUUGCCCCG	: :::::::::. ::::.	UUGAGCAAAUCUCUGUUGGUU	Cleavage
ath-miR399d	AT2TE07175	45	-10	1	21	968	988	UGCCAAAGGAGAUUUGCCCCG	: ::::: ::.:::: :: ::	CAGGGCAUAUUUCCUCUGACA	Cleavage
ath-miR399d	AT4TE86060	45	-10	1	21	56	76	UGCCAAAGGAGAUUUGCCCCG	:: ::.::.:..::: :::	GAGGACAGAUUUUUUUUUGCA	Cleavage
ath-miR399d	AT1TE76070	45	-10	1	21	831	851	UGCCAAAGGAGAUUUGCCCCG	: :.::::::.:::: :..	UUGAGUAAAUCUUCUUUUGUG	Cleavage
ath-miR399d	AT5TE74350	45	-10	1	21	962	982	UGCCAAAGGAGAUUUGCCCCG	::: :: :.:..::::::.	GCGGGAAAUUUUUUUUUGGCG	Cleavage
ath-miR399d	AT2TE15655	45	-10	1	21	3637	3657	UGCCAAAGGAGAUUUGCCCCG	::: ::::.:..:::: .:	UAGGGGAAAUUUUUUUUGAUA	Cleavage
ath-miR399d	AT3TE62260	45	-10	1	21	9383	9403	UGCCAAAGGAGAUUUGCCCCG	::::: : :: ::::::.:	GUGGGCACAACUGCUUUGGUA	Cleavage
ath-miR399d	AT3TE60260	50	-10	1	21	318	338	UGCCAAAGGAGAUUUGCCCCG	:.::::.:..::::::	CCUUGUAAAUUUUUUUUGGCU	Cleavage
ath-miR399d	AT2TE28760	50	-10	1	21	1473	1493	UGCCAAAGGAGAUUUGCCCCG	::: : ::::.::.:::: .:	CGGUGAAAAUUUCUUUUGAUA	Cleavage
ath-miR399d	AT3TE34525	50	-10	1	21	1346	1366	UGCCAAAGGAGAUUUGCCCCG	:::: .: .:.:..:::::.:	CGGGUUAUGUUUUUUUUGGUA	Cleavage
ath-miR399d	AT5TE45200	50	-10	1	21	2590	2610	UGCCAAAGGAGAUUUGCCCCG	:: : ::.::::.: :::::.	CGCGCCAGAUCUUCAUUGGCG	Cleavage
ath-miR399d	AT2TE13365	50	-10	1	21	124	144	UGCCAAAGGAGAUUUGCCCCG	:.::::.::.:::::.	CUUUGUAAAUUUCUUUUGGUC	Cleavage
ath-miR399d	AT4TE34325	50	-10	1	21	271	291	UGCCAAAGGAGAUUUGCCCCG	.::::.::.:::::.:	UUGAAUAAAUUUCUUUUGGUA	Cleavage
ath-miR399d	AT1TE44395	50	-10	1	21	795	815	UGCCAAAGGAGAUUUGCCCCG	:.::::.:..::::::	CCUUGUAAAUUUUUUUUGGCU	Cleavage
ath-miR399d	AT5TE87420	50	-10	1	21	1071	1091	UGCCAAAGGAGAUUUGCCCCG	:::::.:..:::::.:	AAAAACAAAUUUUUUUUGGUA	Cleavage
ath-miR399d	AT3TE53975	50	-10	1	21	548	568	UGCCAAAGGAGAUUUGCCCCG	:::.::::::::: ::	GCUCCCAAGUCUCCUUUGUCA	Cleavage
ath-miR399d	AT3TE52725	50	-10	1	21	950	970	UGCCAAAGGAGAUUUGCCCCG	:::.::::::::: ::	GCUCCCAAGUCUCCUUUGUCA	Cleavage
ath-miR399d	AT1TE98440	50	-10	1	21	2371	2391	UGCCAAAGGAGAUUUGCCCCG	::::::::. ::::::	UUCAUCAAAUCUCUCUUGGCA	Cleavage
ath-miR399d	AT4TE10350	50	-10	1	21	1388	1408	UGCCAAAGGAGAUUUGCCCCG	:.:::::::::::: :	GCUUGUAAAUCUCCUUUGACU	Cleavage
ath-miR399d	AT5TE36620	50	-10	1	21	4631	4651	UGCCAAAGGAGAUUUGCCCCG	: :::::::::: :::: :	AGUGGCAAAUCUCAUUUGUCC	Cleavage
ath-miR399d	AT2TE25540	50	-10	1	21	2084	2104	UGCCAAAGGAGAUUUGCCCCG	:::.::::::::: ::	GCUCCCAAGUCUCCUUUGUCA	Cleavage
ath-miR399d	AT3TE56735	50	-10	1	21	64	84	UGCCAAAGGAGAUUUGCCCCG	::: ..:: ::::::: :::	GGGGUUGAACCUCCUUUUGCA	Cleavage
ath-miR399d	AT4TE10345	50	-10	1	21	3789	3809	UGCCAAAGGAGAUUUGCCCCG	:.:::::::::::: :	GCUUGUAAAUCUCCUUUGACU	Cleavage
ath-miR399d	AT4TE22620	50	-10	1	21	150	170	UGCCAAAGGAGAUUUGCCCCG	::.:::::::.::: :.	ACAGGUAAAUCUCUUUUCGUU	Cleavage
ath-miR399d	AT1TE83335	50	-10	1	21	621	641	UGCCAAAGGAGAUUUGCCCCG	::::::.:..:::: ::	UAAAGCAAAUUUUUUUUGUCA	Cleavage
ath-miR399d	AT4TE19645	50	-10	1	21	1227	1247	UGCCAAAGGAGAUUUGCCCCG	:: ::::.::::::: : :.	GGGUGCAAGUCUCCUUGGCCG	Cleavage
ath-miR399d	AT5TE15610	50	-10	1	21	1758	1778	UGCCAAAGGAGAUUUGCCCCG	::::: ::..:::::.:	UUUUGCAAAACUUUUUUGGUA	Cleavage
ath-miR399d	AT2TE15490	50	-10	1	21	305	325	UGCCAAAGGAGAUUUGCCCCG	::: ..:: ::::::: :::	GGGGCUGAACCUCCUUUUGCA	Cleavage
ath-miR399d	AT2TE54360	50	-10	1	21	4576	4596	UGCCAAAGGAGAUUUGCCCCG	: :::..:: ::..:::::.	CAGGGUGAAGCUUUUUUGGUU	Cleavage
ath-miR399d	AT4TE12420	50	-10	1	21	77	97	UGCCAAAGGAGAUUUGCCCCG	:::::.::.:.. ::::.	UUGGGCAGAUUUUUAUUGGUC	Cleavage
ath-miR399d	AT4TE22600	50	-10	1	21	1727	1747	UGCCAAAGGAGAUUUGCCCCG	::.:::::::.::: :.	ACAGGUAAAUCUCUUUUCGUU	Cleavage
ath-miR399d	AT3TE53970	50	-10	1	21	6195	6215	UGCCAAAGGAGAUUUGCCCCG	::: ..:: ::::::: :::	GGGGUUGAACCUCCUUUUGCA	Cleavage
ath-miR399d	AT4TE13505	50	-10	1	21	7859	7879	UGCCAAAGGAGAUUUGCCCCG	: ::::.: :::.:: ::::	CAGGGCGAUUCUUCUAUGGCC	Cleavage
ath-miR399d	AT1TE48765	50	-10	1	21	5180	5200	UGCCAAAGGAGAUUUGCCCCG	::: ..:: ::::::: :::	GGGGUUGAACCUCCUUUUGCA	Cleavage
ath-miR399d	AT5TE25460	50	-10	1	21	3667	3687	UGCCAAAGGAGAUUUGCCCCG	:::::::::..::: :.	GUCGGCAAAUCUUUUUUUGUU	Cleavage
ath-miR399d	AT5TE25460	50	-10	1	21	3912	3932	UGCCAAAGGAGAUUUGCCCCG	:::::::::..::: :.	UCUGGCAAAUCUUUUUUUGUU	Cleavage
ath-miR399d	AT4TE17360	50	-10	1	21	6120	6140	UGCCAAAGGAGAUUUGCCCCG	::: ..:: ::::::: :::	GGGGCUGAACCUCCUUUUGCA	Cleavage
ath-miR399d	AT5TE42265	50	-10	1	21	6804	6824	UGCCAAAGGAGAUUUGCCCCG	::: ..:: ::::::: :::	GGGGCUGAACCUCCUUUUGCA	Cleavage
ath-miR399d	AT5TE38710	50	-10	1	21	3796	3816	UGCCAAAGGAGAUUUGCCCCG	: :::::.:::.:::: ::	GGUGGCAAGUCUUCUUUUUCA	Cleavage
ath-miR399d	AT4TE16945	50	-10	1	21	8113	8133	UGCCAAAGGAGAUUUGCCCCG	::: ..:: ::::::: :::	GGGGCUGAACCUCCUUUUGCA	Cleavage
ath-miR399d	AT4TE19755	50	-10	1	21	1227	1247	UGCCAAAGGAGAUUUGCCCCG	:: ::::.::::::: : :.	GGGUGCAAGUCUCCUUGGCCG	Cleavage
ath-miR399d	AT1TE42050	50	-10	1	21	615	635	UGCCAAAGGAGAUUUGCCCCG	:::::::::..: :: ::	AAAGGCAAAUCUUUUCUGACA	Cleavage
ath-miR399d	AT2TE09570	50	-10	1	21	1761	1781	UGCCAAAGGAGAUUUGCCCCG	::..:::.:.. ::::::	CAUGGUGAAUUUUUGUUGGCA	Cleavage
ath-miR399d	AT1TE45795	50	-10	1	21	1903	1923	UGCCAAAGGAGAUUUGCCCCG	:::.:: :::.::: :::	CUUGGCGAAGCUCUUUUCGCA	Cleavage
ath-miR399d	AT5TE69650	50	-10	1	21	2740	2760	UGCCAAAGGAGAUUUGCCCCG	.: :: ::.:.::.:::: ::	UGAGGAAAGUUUCUUUUGUCA	Cleavage
ath-miR399d	AT5TE38495	50	-10	1	21	5066	5086	UGCCAAAGGAGAUUUGCCCCG	::::.: ::: ::::::.	GCUGGCAGAACUCAUUUGGCG	Cleavage
ath-miR399d	AT3TE58050	50	-10	1	21	3092	3112	UGCCAAAGGAGAUUUGCCCCG	:::.:: :::.::: :::	GUCGGCGAAGCUCUUUUCGCA	Cleavage
ath-miR399d	AT2TE23940	50	-10	1	21	2037	2057	UGCCAAAGGAGAUUUGCCCCG	:::.:: :::.::: :::	GUCGGCGAAGCUCUUUUUGCA	Cleavage
ath-miR399d	AT3TE07330	50	-10	1	21	614	634	UGCCAAAGGAGAUUUGCCCCG	: : :::::.::: :::::	GGAGUCAAAUUUCCAUUGGCU	Cleavage
ath-miR399d	AT3TE44000	50	-10	1	21	1103	1123	UGCCAAAGGAGAUUUGCCCCG	::: ::.::::::::.	UGCAGCAUAUUUCCUUUGGUU	Cleavage
ath-miR399d	AT2TE20640	50	-10	1	21	916	936	UGCCAAAGGAGAUUUGCCCCG	: ::::::.:: :::::	AUAAGGAAAUCUUCUGUGGCA	Cleavage
ath-miR399d	AT5TE54185	50	-10	1	21	940	960	UGCCAAAGGAGAUUUGCCCCG	:::: .:.:..::::::	AACGGCAUGUUUUUUUUGGCC	Cleavage
ath-miR399d	AT3TE49500	50	-10	1	21	1088	1108	UGCCAAAGGAGAUUUGCCCCG	: ::::.:..::::::.	GGCAGAAAAUUUUUUUUGGCG	Cleavage
ath-miR399f	AT5TE55020	30	-10	1	21	2218	2238	UGCCAAAGGAGAUUUGCCCGG	:::: ::::.:..::::::.	GCGGGAAAAUUUUUUUUGGCG	Cleavage
ath-miR399f	AT1TE40120	35	-10	1	21	4006	4026	UGCCAAAGGAGAUUUGCCCGG	:: ::::::..::::::.	GGCGGGAAAUCUUUUUUGGCG	Cleavage
ath-miR399f	AT5TE44715	40	-10	1	21	1402	1422	UGCCAAAGGAGAUUUGCCCGG	::::.::.:::.::::: :	ACGGGUAAGUCUUCUUUGCCU	Cleavage
ath-miR399f	AT5TE44710	40	-10	1	21	2380	2400	UGCCAAAGGAGAUUUGCCCGG	::::.::.:::.::::: :	ACGGGUAAGUCUUCUUUGCCU	Cleavage
ath-miR399f	AT2TE22690	40	-10	1	21	855	875	UGCCAAAGGAGAUUUGCCCGG	:: :.::::.:..:::::::	CCUUGUAAAUUUUUUUUGGCA	Cleavage
ath-miR399f	AT3TE63620	40	-10	1	21	804	824	UGCCAAAGGAGAUUUGCCCGG	:::: :: :.:..:::::::	GCGGGAAAUUUUUUUUUGGCA	Cleavage
ath-miR399f	AT5TE62740	40	-10	1	21	4741	4761	UGCCAAAGGAGAUUUGCCCGG	:::::.:::::::: ::	GGAGGCAAGUCUCCUUUAGCU	Cleavage
ath-miR399f	AT3TE05790	40	-10	1	21	1213	1233	UGCCAAAGGAGAUUUGCCCGG	..:: ::::: :..:::::.:	UUGGUCAAAUAUUUUUUGGUA	Translation
ath-miR399f	AT5TE63140	40	-10	1	21	2244	2264	UGCCAAAGGAGAUUUGCCCGG	.::: ::::.:..::::: :	GUGGGAAAAUUUUUUUUGGAA	Cleavage
ath-miR399f	AT2TE11165	40	-10	1	21	4960	4980	UGCCAAAGGAGAUUUGCCCGG	.:::: :::::::::: ::	GUGGGCUAAUCUCCUUUCUCA	Cleavage
ath-miR399f	AT3TE47245	40	-10	1	21	380	400	UGCCAAAGGAGAUUUGCCCGG	..: :: :::::.: ::::::	UUGUGCCAAUCUUCGUUGGCA	Cleavage
ath-miR399f	AT4TE34325	40	-10	1	21	271	291	UGCCAAAGGAGAUUUGCCCGG	..: .::::.::.:::::.:	UUGAAUAAAUUUCUUUUGGUA	Cleavage
ath-miR399f	AT2TE44870	40	-10	1	21	127	147	UGCCAAAGGAGAUUUGCCCGG	: ::::::: .:::::::	AAAGUCAAAUCUAUUUUGGCA	Cleavage
ath-miR399f	AT2TE37380	40	-10	1	21	1165	1185	UGCCAAAGGAGAUUUGCCCGG	:: ::::.:..::::::.	GGUGGGAAAUUUUUUUUGGCG	Cleavage
ath-miR399f	AT5TE59815	40	-10	1	21	883	903	UGCCAAAGGAGAUUUGCCCGG	:: ::::.:..::::::.	GGCGGAAAAUUUUUUUUGGCG	Cleavage
ath-miR399f	AT5TE62385	40	-10	1	21	57	77	UGCCAAAGGAGAUUUGCCCGG	.: ::: : .::::::::::	AUGAGCAUACUUCCUUUGGCA	Cleavage
ath-miR399f	AT5TE38130	40	-10	1	21	669	689	UGCCAAAGGAGAUUUGCCCGG	::: :::::::::::..	AUCGGCCUAUCUCCUUUGGUG	Cleavage
ath-miR399f	AT1TE54710	40	-10	1	21	1799	1819	UGCCAAAGGAGAUUUGCCCGG	: : ::::.:..::::::.	UGGCGGAAAUUUUUUUUGGCG	Cleavage
ath-miR399f	AT3TE60260	45	-10	1	21	259	279	UGCCAAAGGAGAUUUGCCCGG	:: :::::::.:..::: :.:	CCCGGCAAAUUUUUUUUCGUA	Cleavage
ath-miR399f	AT3TE61500	45	-10	1	21	336	356	UGCCAAAGGAGAUUUGCCCGG	:::::::: ::.:::::	UAGGGCAAAUAUCUUUUGGAU	Translation
ath-miR399f	AT1TE29770	45	-10	1	21	228	248	UGCCAAAGGAGAUUUGCCCGG	:: :.::::.:..::::::.	CCUUGUAAAUUUUUUUUGGCG	Cleavage
ath-miR399f	AT4TE22480	45	-10	1	21	153	173	UGCCAAAGGAGAUUUGCCCGG	:: :.::::.:..::::::.	CCUUGUAAAUUUUUUUUGGCG	Cleavage
ath-miR399f	AT3TE65930	45	-10	1	21	725	745	UGCCAAAGGAGAUUUGCCCGG	:: :.::::.:..::::::.	CCUUGUAAAUUUUUUUUGGCG	Cleavage
ath-miR399f	AT4TE84225	45	-10	1	21	601	621	UGCCAAAGGAGAUUUGCCCGG	:: :.::::.:..::::::.	CCUUGUAAAUUUUUUUUGGCG	Cleavage
ath-miR399f	AT1TE72850	45	-10	1	21	43	63	UGCCAAAGGAGAUUUGCCCGG	.::.:.::::::::::	GAAUCUAAGUUUCCUUUGGCA	Cleavage
ath-miR399f	AT3TE65875	45	-10	1	21	10526	10546	UGCCAAAGGAGAUUUGCCCGG	:: :.::::.:..::::::.	CCUUGUAAAUUUUUUUUGGCG	Cleavage
ath-miR399f	AT5TE74350	45	-10	1	21	962	982	UGCCAAAGGAGAUUUGCCCGG	:::: :: :.:..::::::.	GCGGGAAAUUUUUUUUUGGCG	Cleavage
ath-miR399f	AT2TE17320	45	-10	1	21	1072	1092	UGCCAAAGGAGAUUUGCCCGG	:.::::.:..::::::.	CUUUGUAAAUUUUUUUUGGCG	Cleavage
ath-miR399f	AT2TE12930	45	-10	1	21	614	634	UGCCAAAGGAGAUUUGCCCGG	:.::::.:..::::::.	UCUUGUAAAUUUUUUUUGGCG	Cleavage
ath-miR399f	AT5TE05390	45	-10	1	21	1933	1953	UGCCAAAGGAGAUUUGCCCGG	..: :::::::::. ::::.	UUGAGCAAAUCUCUGUUGGUU	Cleavage
ath-miR399f	AT1TE76070	45	-10	1	21	831	851	UGCCAAAGGAGAUUUGCCCGG	..: :.::::::.:::: :..	UUGAGUAAAUCUUCUUUUGUG	Cleavage
ath-miR399f	AT5TE67210	45	-10	1	21	945	965	UGCCAAAGGAGAUUUGCCCGG	::.::::::.: ::::..	UUUGGUAAAUCUUCAUUGGUG	Cleavage
ath-miR399f	AT5TE25085	45	-10	1	21	938	958	UGCCAAAGGAGAUUUGCCCGG	::.::::::.: ::::..	UUUGGUAAAUCUUCAUUGGUG	Cleavage
ath-miR399f	AT5TE45090	45	-10	1	21	2800	2820	UGCCAAAGGAGAUUUGCCCGG	:::.::::: ::::: ::	AUUGGCGAAUCUGCUUUGCCA	Cleavage
ath-miR399f	AT4TE14555	45	-10	1	21	947	967	UGCCAAAGGAGAUUUGCCCGG	: ::::::::::: :::	CGUGCCAAAUCUCCUUCGGCU	Cleavage
ath-miR399f	AT3TE62260	45	-10	1	21	9383	9403	UGCCAAAGGAGAUUUGCCCGG	.::::: : :: ::::::.:	GUGGGCACAACUGCUUUGGUA	Cleavage
ath-miR399f	AT1TE59535	45	-10	1	21	920	940	UGCCAAAGGAGAUUUGCCCGG	:::: .::: .:::::::	AACGGCAUGUCUAUUUUGGCA	Cleavage
ath-miR399f	AT4TE15215	45	-10	1	21	896	916	UGCCAAAGGAGAUUUGCCCGG	:: ::.:::.:: :::::	AUAGGGAAGUCUUCUGUGGCA	Cleavage
ath-miR399f	AT5TE40900	45	-10	1	21	1323	1344	UGCCAAAGGAGAUU-UGCCCGG	::::: :::.:..:::::..	UGGGGCAGAAUUUUUUUUGGUG	Cleavage
ath-miR399f	AT2TE07175	45	-10	1	21	968	988	UGCCAAAGGAGAUUUGCCCGG	: ::::: ::.:::: :: ::	CAGGGCAUAUUUCCUCUGACA	Cleavage
ath-miR399f	AT4TE86060	45	-10	1	21	56	76	UGCCAAAGGAGAUUUGCCCGG	:: ::.::.:..::: :::	GAGGACAGAUUUUUUUUUGCA	Cleavage
ath-miR399f	AT5TE51970	45	-10	1	21	3050	3070	UGCCAAAGGAGAUUUGCCCGG	: ::::::::.:: :: ::	AGGUGCAAAUCUUCUGUGACA	Cleavage
ath-miR399f	AT5TE52200	45	-10	1	21	3050	3070	UGCCAAAGGAGAUUUGCCCGG	: ::::::::.:: :: ::	AGGUGCAAAUCUUCUGUGACA	Cleavage
ath-miR399f	AT1TE41460	45	-10	1	21	3052	3072	UGCCAAAGGAGAUUUGCCCGG	: ::::::::.:: :: ::	AGGUGCAAAUCUUCUGUGACA	Cleavage
ath-miR399f	AT3TE37060	45	-10	1	21	3052	3072	UGCCAAAGGAGAUUUGCCCGG	: ::::::::.:: :: ::	AGGUGCAAAUCUUCUGUGACA	Cleavage
ath-miR399f	AT2TE15655	45	-10	1	21	3637	3657	UGCCAAAGGAGAUUUGCCCGG	::: ::::.:..:::: .:	UAGGGGAAAUUUUUUUUGAUA	Cleavage
ath-miR399f	AT1TE29060	45	-10	1	21	3052	3072	UGCCAAAGGAGAUUUGCCCGG	: ::::::::.:: :: ::	AGGUGCAAAUCUUCUGUGACA	Cleavage
ath-miR399f	AT3TE60260	50	-10	1	21	318	338	UGCCAAAGGAGAUUUGCCCGG	:: :.::::.:..::::::	CCUUGUAAAUUUUUUUUGGCU	Cleavage
ath-miR399f	AT4TE12420	50	-10	1	21	77	97	UGCCAAAGGAGAUUUGCCCGG	..:::::.::.:.. ::::.	UUGGGCAGAUUUUUAUUGGUC	Cleavage
ath-miR399f	AT1TE44395	50	-10	1	21	795	815	UGCCAAAGGAGAUUUGCCCGG	:: :.::::.:..::::::	CCUUGUAAAUUUUUUUUGGCU	Cleavage
ath-miR399f	AT5TE25460	50	-10	1	21	3912	3932	UGCCAAAGGAGAUUUGCCCGG	.: :::::::::..::: :.	UCUGGCAAAUCUUUUUUUGUU	Cleavage
ath-miR399f	AT5TE25460	50	-10	1	21	3667	3687	UGCCAAAGGAGAUUUGCCCGG	:::::::::..::: :.	GUCGGCAAAUCUUUUUUUGUU	Cleavage
ath-miR399f	AT2TE43485	50	-10	1	21	2427	2447	UGCCAAAGGAGAUUUGCCCGG	::::: : : ::::::::::	CCGGGGAUUUGUCCUUUGGCA	Translation
ath-miR399f	AT1TE45795	50	-10	1	21	1903	1923	UGCCAAAGGAGAUUUGCCCGG	:. :::.:: :::.::: :::	CUUGGCGAAGCUCUUUUCGCA	Cleavage
ath-miR399f	AT2TE13365	50	-10	1	21	124	144	UGCCAAAGGAGAUUUGCCCGG	:.::::.::.:::::.	CUUUGUAAAUUUCUUUUGGUC	Cleavage
ath-miR399f	AT4TE22620	50	-10	1	21	150	170	UGCCAAAGGAGAUUUGCCCGG	: ::.:::::::.::: :.	ACAGGUAAAUCUCUUUUCGUU	Cleavage
ath-miR399f	AT5TE87420	50	-10	1	21	1071	1091	UGCCAAAGGAGAUUUGCCCGG	:::::.:..:::::.:	AAAAACAAAUUUUUUUUGGUA	Cleavage
ath-miR399f	AT3TE53975	50	-10	1	21	548	568	UGCCAAAGGAGAUUUGCCCGG	:::.::::::::: ::	GCUCCCAAGUCUCCUUUGUCA	Cleavage
ath-miR399f	AT3TE52725	50	-10	1	21	950	970	UGCCAAAGGAGAUUUGCCCGG	:::.::::::::: ::	GCUCCCAAGUCUCCUUUGUCA	Cleavage
ath-miR399f	AT1TE98440	50	-10	1	21	2371	2391	UGCCAAAGGAGAUUUGCCCGG	::::::::. ::::::	UUCAUCAAAUCUCUCUUGGCA	Cleavage
ath-miR399f	AT4TE10350	50	-10	1	21	1388	1408	UGCCAAAGGAGAUUUGCCCGG	:.:::::::::::: :	GCUUGUAAAUCUCCUUUGACU	Cleavage
ath-miR399f	AT4TE22600	50	-10	1	21	1727	1747	UGCCAAAGGAGAUUUGCCCGG	: ::.:::::::.::: :.	ACAGGUAAAUCUCUUUUCGUU	Cleavage
ath-miR399f	AT2TE25540	50	-10	1	21	2084	2104	UGCCAAAGGAGAUUUGCCCGG	:::.::::::::: ::	GCUCCCAAGUCUCCUUUGUCA	Cleavage
ath-miR399f	AT4TE10345	50	-10	1	21	3789	3809	UGCCAAAGGAGAUUUGCCCGG	:.:::::::::::: :	GCUUGUAAAUCUCCUUUGACU	Cleavage
ath-miR399f	AT1TE83335	50	-10	1	21	621	641	UGCCAAAGGAGAUUUGCCCGG	::::::.:..:::: ::	UAAAGCAAAUUUUUUUUGUCA	Cleavage
ath-miR399f	AT3TE91990	50	-10	1	21	293	313	UGCCAAAGGAGAUUUGCCCGG	:::: ::::.: :::: ::.	GCGGGAAAAUUUGCUUUUGCG	Cleavage
ath-miR399f	AT1TE73190	50	-10	1	21	620	640	UGCCAAAGGAGAUUUGCCCGG	:::: ::::. ..:::::..	ACGGGAAAAUUAUUUUUGGUG	Translation
ath-miR399f	AT1TE67495	50	-10	1	21	580	600	UGCCAAAGGAGAUUUGCCCGG	..: ::::::.: .:::::.	UUGAGCAAAUUUGUUUUGGUU	Cleavage
ath-miR399f	AT5TE15610	50	-10	1	21	1758	1778	UGCCAAAGGAGAUUUGCCCGG	::::: ::..:::::.:	UUUUGCAAAACUUUUUUGGUA	Cleavage
ath-miR399f	AT2TE54360	50	-10	1	21	4576	4596	UGCCAAAGGAGAUUUGCCCGG	: :::..:: ::..:::::.	CAGGGUGAAGCUUUUUUGGUU	Cleavage
ath-miR399f	AT5TE36620	50	-10	1	21	4631	4651	UGCCAAAGGAGAUUUGCCCGG	:::::::::: :::: :	AGUGGCAAAUCUCAUUUGUCC	Cleavage
ath-miR399f	AT5TE38495	50	-10	1	21	5066	5086	UGCCAAAGGAGAUUUGCCCGG	: ::::.: ::: ::::::.	GCUGGCAGAACUCAUUUGGCG	Cleavage
ath-miR399f	AT4TE13505	50	-10	1	21	7859	7879	UGCCAAAGGAGAUUUGCCCGG	: ::::.: :::.:: ::::	CAGGGCGAUUCUUCUAUGGCC	Cleavage
ath-miR399f	AT1TE42050	50	-10	1	21	615	635	UGCCAAAGGAGAUUUGCCCGG	:::::::::..: :: ::	AAAGGCAAAUCUUUUCUGACA	Cleavage
ath-miR399f	AT2TE09570	50	-10	1	21	1761	1781	UGCCAAAGGAGAUUUGCCCGG	::..:::.:.. ::::::	CAUGGUGAAUUUUUGUUGGCA	Cleavage
ath-miR399f	AT3TE58050	50	-10	1	21	3092	3112	UGCCAAAGGAGAUUUGCCCGG	:::.:: :::.::: :::	GUCGGCGAAGCUCUUUUCGCA	Cleavage
ath-miR399f	AT2TE23940	50	-10	1	21	2037	2057	UGCCAAAGGAGAUUUGCCCGG	:::.:: :::.::: :::	GUCGGCGAAGCUCUUUUUGCA	Cleavage
ath-miR399f	AT3TE59865	50	-10	1	21	929	949	UGCCAAAGGAGAUUUGCCCGG	:.::: : :: ::.:::::..	CUGGGGAUAUAUCUUUUGGUG	Translation
ath-miR399f	AT4TE17970	50	-10	1	21	9904	9924	UGCCAAAGGAGAUUUGCCCGG	..::: .:.:::.. ::::.:	UUGGGAGAGUCUUUCUUGGUA	Cleavage
ath-miR399f	AT5TE38710	50	-10	1	21	3796	3816	UGCCAAAGGAGAUUUGCCCGG	:::::.:::.:::: ::	GGUGGCAAGUCUUCUUUUUCA	Cleavage
ath-miR399f	AT3TE44000	50	-10	1	21	1103	1123	UGCCAAAGGAGAUUUGCCCGG	::: ::.::::::::.	UGCAGCAUAUUUCCUUUGGUU	Cleavage
ath-miR399f	AT2TE21360	50	-10	1	21	7883	7903	UGCCAAAGGAGAUUUGCCCGG	: : ..:.:::.:::::::	GCUGCUGAGUCUUCUUUGGCU	Cleavage
ath-miR399f	AT1TE34590	50	-10	1	21	57	77	UGCCAAAGGAGAUUUGCCCGG	.: ::::.::::.:: : ::	AUGAGCAAGUCUCUUUCGCCA	Cleavage
ath-miR399f	AT2TE20640	50	-10	1	21	916	936	UGCCAAAGGAGAUUUGCCCGG	: ::::::.:: :::::	AUAAGGAAAUCUUCUGUGGCA	Cleavage
ath-miR399f	AT5TE54185	50	-10	1	21	940	960	UGCCAAAGGAGAUUUGCCCGG	:::: .:.:..::::::	AACGGCAUGUUUUUUUUGGCC	Cleavage
ath-miR399f	AT3TE49500	50	-10	1	21	1088	1108	UGCCAAAGGAGAUUUGCCCGG	: ::::.:..::::::.	GGCAGAAAAUUUUUUUUGGCG	Cleavage
ath-miR403	AT4TE08410	20	-10	1	22	62	83	UGUUUUGUGCUUGAAUCUAAUU	:: :::::::.::::::.:	AUAUAUAUUCAAGUACAAAAUA	Cleavage
ath-miR403	AT2TE19885	20	-10	1	22	1373	1394	UGUUUUGUGCUUGAAUCUAAUU	:: :::::::.::::::.:	AUAUAUAUUCAAGUACAAAAUA	Cleavage
ath-miR403	AT3TE72645	25	-10	1	22	170	191	UGUUUUGUGCUUGAAUCUAAUU	::. .::.::::::::::::	GUUUGUGUUUAAGCACAAAACA	Cleavage
ath-miR403	AT2TE44220	25	-10	1	22	1	22	UGUUUUGUGCUUGAAUCUAAUU	::::::..::.:..:::::	GUGUAGAUUUGAGUAUGAAACA	Cleavage
ath-miR403	AT5TE38925	25	-10	1	22	496	517	UGUUUUGUGCUUGAAUCUAAUU	:. :::::::.::::::.:	AUAUGUAUUCAAGUACAAAAUA	Cleavage
ath-miR403	AT2TE11815	30	-10	1	22	2915	2936	UGUUUUGUGCUUGAAUCUAAUU	.::.::::..::::.:..:::	UGUUGGAUUUGAGCAUAGGACA	Cleavage
ath-miR403	AT5TE52345	30	-10	1	22	882	903	UGUUUUGUGCUUGAAUCUAAUU	:.: ::: :::::::::.::.:	AGUGAGACUCAAGCACAGAAUA	Cleavage
ath-miR403	AT3TE45715	30	-10	1	19	1	19	UGUUUUGUGCUUGAAUCUA	:::.::::::.:.:.:::	UAGGUUCAAGUAUAGAACU	Cleavage
ath-miR403	AT5TE52585	30	-10	1	22	1640	1661	UGUUUUGUGCUUGAAUCUAAUU	::.::::::.:..:::::	GUCAAGGUUCAAGUAUGAAACA	Cleavage
ath-miR403	AT5TE56685	35	-10	1	22	194	215	UGUUUUGUGCUUGAAUCUAAUU	.:::: :::.:.:.:..:::::	GAUUAAAUUUAGGUAUGAAACA	Cleavage
ath-miR403	AT2TE19995	35	-10	1	22	2832	2853	UGUUUUGUGCUUGAAUCUAAUU	:.:: :::::::.:.:::.::	AGUUCCAUUCAAGUAUAAAGCA	Cleavage
ath-miR403	AT2TE11165	35	-10	1	22	4657	4678	UGUUUUGUGCUUGAAUCUAAUU	:.:: .::::::..:::::::	AGUUUUGUUCAAGUGCAAAACA	Cleavage
ath-miR403	AT2TE33315	35	-10	1	22	24	45	UGUUUUGUGCUUGAAUCUAAUU	: ::: :::::: .::.:::::	AUUUAUAUUCAAAUACGAAACA	Translation
ath-miR403	AT2TE84980	35	-10	1	22	984	1005	UGUUUUGUGCUUGAAUCUAAUU	:: ::::::: ::::::.::.	AAGAAGAUUCACGCACAAGACG	Translation
ath-miR403	AT1TE55380	35	-10	1	22	307	328	UGUUUUGUGCUUGAAUCUAAUU	:: ::::::: ::.::::.:	GCUUUGAUUCAAUCAUAAAAUA	Translation
ath-miR403	AT1TE72655	35	-10	1	22	468	489	UGUUUUGUGCUUGAAUCUAAUU	::::.:::.::::::.:	UUAAUGAUUUAAGUACAAAAUA	Cleavage
ath-miR403	AT3TE41910	35	-10	1	22	76	97	UGUUUUGUGCUUGAAUCUAAUU	:: : : :::::.::::::::	UAUAAAACUCAAGUACAAAACA	Cleavage
ath-miR403	AT3TE60130	35	-10	1	22	632	653	UGUUUUGUGCUUGAAUCUAAUU	: ::::::..::.:.::::.	CAGUAGAUUUGAGUAUAAAAUU	Cleavage
ath-miR403	AT2TE25830	35	-10	1	22	864	885	UGUUUUGUGCUUGAAUCUAAUU	:.:::::.::..::::.:	GUAUGGAUUCGAGUGCAAAGCU	Cleavage
ath-miR403	AT3TE42985	35	-10	1	22	173	194	UGUUUUGUGCUUGAAUCUAAUU	:: :: :: .:::.::::::.:	AAAUAAAUGUAAGUACAAAAUA	Cleavage
ath-miR403	AT5TE40520	35	-10	1	22	684	705	UGUUUUGUGCUUGAAUCUAAUU	::::::.::: :: :::::	CCAUAGAUUUAAGAACCAAACA	Cleavage
ath-miR403	AT5TE48460	35	-10	1	22	879	900	UGUUUUGUGCUUGAAUCUAAUU	::::::: ::: :::.:::	UUGUAGAUUCUAGCCCAAGACA	Cleavage
ath-miR403	AT4TE19925	35	-10	1	22	933	954	UGUUUUGUGCUUGAAUCUAAUU	::::::: ::: :::.:::	UUGUAGAUUCUAGCCCAAGACA	Cleavage
ath-miR403	AT4TE19915	35	-10	1	22	9442	9463	UGUUUUGUGCUUGAAUCUAAUU	::::::: ::: :::.:::	UUGUAGAUUCUAGCCCAAGACA	Cleavage
ath-miR403	AT3TE47925	40	-10	1	22	538	559	UGUUUUGUGCUUGAAUCUAAUU	::::: :::::.:.:::.:: :	AAUUAUAUUCAGGUACAGAAAA	Cleavage
ath-miR403	AT2TE17430	40	-10	1	22	880	901	UGUUUUGUGCUUGAAUCUAAUU	.:::::: :.::::: :::::	GAUUAGACUUAAGCAAAAAACU	Cleavage
ath-miR403	AT5TE60680	40	-10	1	22	21	43	UGUUUUGUGCUUG-AAUCUAAUU	::::::: ::::.:.::::::	UUUUAGAUUACAAGUAUAAAACA	Cleavage
ath-miR403	AT4TE10725	40	-10	1	22	426	447	UGUUUUGUGCUUGAAUCUAAUU	:.:: ::::.:: :::::::..	AGUUUGAUUUAAACACAAAAUG	Translation
ath-miR403	AT4TE10720	40	-10	1	22	1468	1489	UGUUUUGUGCUUGAAUCUAAUU	:.:: ::::.:: :::::::..	AGUUUGAUUUAAACACAAAAUG	Translation
ath-miR403	AT4TE29275	40	-10	1	22	287	309	UGUUUUGUGCUUG-AAUCUAAUU	::::::: ::::.:.::::::	UUUUAGAUUGCAAGUAUAAAACA	Cleavage
ath-miR403	AT5TE39905	40	-10	1	22	817	838	UGUUUUGUGCUUGAAUCUAAUU	:::: :::: : :::::::::	CAUUAUAUUCUAACACAAAACA	Translation
ath-miR403	AT2TE19900	40	-10	1	22	977	998	UGUUUUGUGCUUGAAUCUAAUU	..::: :::: ::.:.:.::::	GGUUAAAUUCUAGUAUAGAACA	Cleavage
ath-miR403	AT4TE20800	40	-10	1	22	3863	3884	UGUUUUGUGCUUGAAUCUAAUU	::.:.::...::::::::.	UUUUGGGUUUGGGCACAAAAUU	Cleavage
ath-miR403	AT3TE59225	40	-10	1	22	199	219	UGUUUUGUGCUUGAAUCUAAUU	:: ::::::::::.. ::::::	AAGUAGAUUCAAGUG-AAAACA	Cleavage
ath-miR403	AT2TE09785	40	-10	1	22	48	69	UGUUUUGUGCUUGAAUCUAAUU	:: :: .::::::.::::.:.	AAAUAAGUUCAAGUACAAGAUU	Cleavage
ath-miR403	AT2TE03815	40	-10	1	22	8	29	UGUUUUGUGCUUGAAUCUAAUU	::: :::.:::.:.::::.	UCUUAAAUUUAAGUAUAAAAUU	Cleavage
ath-miR403	AT5TE31645	40	-10	1	22	35	56	UGUUUUGUGCUUGAAUCUAAUU	:: :::::.:::.: ::::.:	AAAAAGAUUUAAGUAAAAAAUA	Cleavage
ath-miR403	AT2TE08785	40	-10	1	22	65	86	UGUUUUGUGCUUGAAUCUAAUU	:: : ::::::: ::::: :::	AACUCGAUUCAAUCACAACACA	Translation
ath-miR403	AT2TE08785	40	-10	1	22	4805	4826	UGUUUUGUGCUUGAAUCUAAUU	:: : ::::::: ::::: :::	AACUCGAUUCAAUCACAACACA	Translation
ath-miR403	AT3TE61650	45	-10	1	22	2052	2074	UGUUUUGUG-CUUGAAUCUAAUU	::::::.:::::: .::::::.:	AAUUAGGUUCAAGAUACAAAAUA	Cleavage
ath-miR403	AT4TE18565	45	-10	1	22	1161	1182	UGUUUUGUGCUUGAAUCUAAUU	:::::::::. ::..::::.:	AAUUAGAUUUUAGUGCAAAGCC	Cleavage
ath-miR403	AT3TE51545	45	-10	1	22	1378	1399	UGUUUUGUGCUUGAAUCUAAUU	.:: :::::::::.::::.:	GAUGAGAUUCAAGUACAAGAAU	Cleavage
ath-miR403	AT1TE10140	45	-10	1	22	26	47	UGUUUUGUGCUUGAAUCUAAUU	::::: ::::::: : ::::.:	AAUUAUAUUCAAGAAAAAAAUA	Cleavage
ath-miR403	AT4TE31165	45	-10	1	22	27	48	UGUUUUGUGCUUGAAUCUAAUU	::::: :::.::: : ::::::	AAUUAUAUUUAAGAAAAAAACA	Cleavage
ath-miR403	AT5TE44145	45	-10	1	22	180	201	UGUUUUGUGCUUGAAUCUAAUU	::::: :::::::.:.: ::..	AAUUACAUUCAAGUAUAUAAUG	Cleavage
ath-miR403	AT3TE47715	45	-10	1	22	596	617	UGUUUUGUGCUUGAAUCUAAUU	::::: ::::::: : ::::.:	AAUUAUAUUCAAGAAAAAAAUA	Cleavage
ath-miR403	AT1TE32095	45	-10	1	22	805	826	UGUUUUGUGCUUGAAUCUAAUU	::::.::: .:.:.: ::::::	AAUUGGAUAUAGGUAAAAAACA	Cleavage
ath-miR403	AT5TE44140	45	-10	1	22	1440	1461	UGUUUUGUGCUUGAAUCUAAUU	::::: :::::::.:.: ::..	AAUUACAUUCAAGUAUAUAAUG	Cleavage
ath-miR403	AT3TE55060	45	-10	1	22	809	830	UGUUUUGUGCUUGAAUCUAAUU	:::.::::::: .:.:::: :	CAUUGGAUUCAAAUAUAAAAGA	Translation
ath-miR403	AT3TE53640	45	-10	1	22	3527	3548	UGUUUUGUGCUUGAAUCUAAUU	:::::::::::: : .:::..	CAUUAGAUUCAAGAAAGAAAUG	Cleavage
ath-miR403	AT5TE36975	45	-10	1	22	1285	1306	UGUUUUGUGCUUGAAUCUAAUU	:.:: ::::::::..:::: :	AGUUUGAUUCAAGUGCAAACCU	Cleavage
ath-miR403	AT5TE36970	45	-10	1	22	2399	2420	UGUUUUGUGCUUGAAUCUAAUU	:.:: ::::::::..:::: :	AGUUUGAUUCAAGUGCAAACCU	Cleavage
ath-miR403	AT2TE19070	45	-10	1	22	251	272	UGUUUUGUGCUUGAAUCUAAUU	:.:: ::::::::..:::: :	AGUUUGAUUCAAGUGCAAACCU	Cleavage
ath-miR403	AT5TE40000	45	-10	1	22	3485	3506	UGUUUUGUGCUUGAAUCUAAUU	:.:: ::::::::..:::: :	AGUUUGAUUCAAGUGCAAACCU	Cleavage
ath-miR403	AT5TE50560	45	-10	1	22	3489	3510	UGUUUUGUGCUUGAAUCUAAUU	:.:: ::::::::..:::: :	AGUUUGAUUCAAGUGCAAACCU	Cleavage
ath-miR403	AT1TE39960	45	-10	1	22	37	58	UGUUUUGUGCUUGAAUCUAAUU	.:::: .::::: ..:::::.:	GAUUAUGUUCAACUGCAAAAUA	Translation
ath-miR403	AT5TE50325	45	-10	1	22	98	120	UGUUUUGUGCUUG-AAUCUAAUU	::::::: ::::.:.:.::::	UUUUAGAUUGCAAGUAUAGAACA	Cleavage
ath-miR403	AT4TE45360	45	-10	1	22	126	147	UGUUUUGUGCUUGAAUCUAAUU	::::.: : ::: :::::::.:	AAUUGGCUACAAUCACAAAAUA	Translation
ath-miR403	AT4TE04415	45	-10	1	22	170	191	UGUUUUGUGCUUGAAUCUAAUU	::::: :: :::::.::::.:	AAUUAUUUUAAAGCAUAAAAUA	Cleavage
ath-miR403	AT3TE89830	45	-10	1	22	331	352	UGUUUUGUGCUUGAAUCUAAUU	:.::. :::::::. .:::.::	AGUUGUAUUCAAGUUUAAAGCA	Cleavage
ath-miR403	AT3TE89830	45	-10	1	22	4686	4707	UGUUUUGUGCUUGAAUCUAAUU	:.::. :::::::. .:::.::	AGUUGUAUUCAAGUUUAAAGCA	Cleavage
ath-miR403	AT1TE12295	45	-10	1	22	331	352	UGUUUUGUGCUUGAAUCUAAUU	:.::. :::::::. .:::.::	AGUUGUAUUCAAGUUUAAAGCA	Cleavage
ath-miR403	AT1TE12295	45	-10	1	22	4847	4868	UGUUUUGUGCUUGAAUCUAAUU	:.::. :::::::. .:::.::	AGUUGUAUUCAAGUUUAAAGCA	Cleavage
ath-miR403	AT1TE59755	45	-10	1	22	331	352	UGUUUUGUGCUUGAAUCUAAUU	:.::. :::::::. .:::.::	AGUUGUAUUCAAGUUUAAAGCA	Cleavage
ath-miR403	AT1TE59755	45	-10	1	22	4847	4868	UGUUUUGUGCUUGAAUCUAAUU	:.::. :::::::. .:::.::	AGUUGUAUUCAAGUUUAAAGCA	Cleavage
ath-miR403	AT1TE49300	45	-10	1	22	1701	1722	UGUUUUGUGCUUGAAUCUAAUU	.:: :::::::.:. :::::..	GAUCAGAUUCAGGUUCAAAAUG	Cleavage
ath-miR403	AT1TE49300	45	-10	1	22	5222	5243	UGUUUUGUGCUUGAAUCUAAUU	.:: :::::::.:. :::::..	GAUCAGAUUCAGGUUCAAAAUG	Cleavage
ath-miR403	AT5TE22365	45	-10	1	22	667	688	UGUUUUGUGCUUGAAUCUAAUU	: :::::::..:: :.::::.	AUUUAGAUUUGAGAAUAAAAUU	Cleavage
ath-miR403	AT4TE89815	45	-10	1	22	537	558	UGUUUUGUGCUUGAAUCUAAUU	::::::: . : :::::::::	CAUUAGAUCUCAACACAAAACA	Translation
ath-miR403	AT4TE42875	45	-10	1	22	46	67	UGUUUUGUGCUUGAAUCUAAUU	:::: :::.:: .:.::::.:	CAUUAAAUUUAAUUAUAAAAUA	Translation
ath-miR403	AT5TE37350	45	-10	1	22	15156	15177	UGUUUUGUGCUUGAAUCUAAUU	.::.::::..::::. ..:::	UGUUGGAUUUGAGCAUUGGACA	Cleavage
ath-miR403	AT2TE11900	45	-10	1	22	2154	2175	UGUUUUGUGCUUGAAUCUAAUU	.::.::::..::::. ..:::	UGUUGGAUUUGAGCAUUGGACA	Cleavage
ath-miR403	AT5TE65550	45	-10	1	22	219	240	UGUUUUGUGCUUGAAUCUAAUU	:: . ::::: ::::::.:	GGAUAUGAUCAAGAACAAAAUA	Cleavage
ath-miR403	AT5TE59610	45	-10	1	22	750	771	UGUUUUGUGCUUGAAUCUAAUU	..:::: :::: :...::::.:	GGUUAGUUUCAUGUGUAAAAUA	Translation
ath-miR403	AT4TE33030	45	-10	1	22	1625	1646	UGUUUUGUGCUUGAAUCUAAUU	: :::::::.:: :..:::: :	AUUUAGAUUUAAACGUAAAAGA	Translation
ath-miR403	AT4TE23020	475	-10	1	22	91	114	UGUUUUGU--GCUUGAAUCUAAUU	::: :::::::: ::::::::	UUUUAAAUUCAAGCUGACAAAACA	Cleavage
ath-miR403	AT1TE00470	50	-10	1	22	34	54	UGUUUUGUGCUUGAAUCUAAUU	::::::::::::: : ::::.:	AAUUAGAUUCAAG-AAAAAAUA	Cleavage
ath-miR403	AT3TE53530	50	-10	1	22	747	768	UGUUUUGUGCUUGAAUCUAAUU	:::: :.::.:: :::::::.	AAUUUGGUUUAAUCACAAAAUC	Translation
ath-miR403	AT1TE60030	50	-10	1	22	170	191	UGUUUUGUGCUUGAAUCUAAUU	:::::::: :.:.: ::::::	AAUUAGAUAAAGGUAAAAAACA	Cleavage
ath-miR403	AT3TE73575	50	-10	1	22	70	91	UGUUUUGUGCUUGAAUCUAAUU	::::: :::.:. .:.::::.:	AAUUAUAUUUAGCUAUAAAAUA	Translation
ath-miR403	AT3TE39545	50	-10	1	22	167	188	UGUUUUGUGCUUGAAUCUAAUU	.::::::::..: . .::::::	GAUUAGAUUUGAUUUUAAAACA	Translation
ath-miR403	AT2TE37850	50	-10	1	22	452	473	UGUUUUGUGCUUGAAUCUAAUU	::::: :::.:. ::::::::	AAUUAAAUUUAGAGACAAAACA	Translation
ath-miR403	AT3TE62540	50	-10	1	22	45	66	UGUUUUGUGCUUGAAUCUAAUU	:::::::: :: ::::.:: .:	AAUUAGAUGCAUGCACGAACUA	Translation
ath-miR403	AT3TE80230	50	-10	1	22	768	789	UGUUUUGUGCUUGAAUCUAAUU	.::::::::.:: .:::: :..	GAUUAGAUUUAACUACAAUAUG	Translation
ath-miR403	AT3TE68385	50	-10	1	22	612	633	UGUUUUGUGCUUGAAUCUAAUU	::::: :::.:: .: ::::::	AAUUAAAUUUAACUAAAAAACA	Translation
ath-miR403	AT1TE22750	50	-10	1	22	306	327	UGUUUUGUGCUUGAAUCUAAUU	::::: :::.:: .: ::::::	AAUUAAAUUUAAUUAAAAAACA	Translation
ath-miR403	AT5TE31735	50	-10	1	22	420	441	UGUUUUGUGCUUGAAUCUAAUU	::::: :::.:: .: ::::::	AAUUAAAUUUAAUUAAAAAACA	Translation
ath-miR403	AT5TE34810	50	-10	1	22	180	201	UGUUUUGUGCUUGAAUCUAAUU	::::: :::.:: .: ::::::	AAUUAAAUUUAAUUAAAAAACA	Translation
ath-miR403	AT1TE72655	50	-10	1	22	774	795	UGUUUUGUGCUUGAAUCUAAUU	::::.:::.:::: :.:	UUAAUGAUUUAAGUACAAUAUA	Cleavage
ath-miR403	AT4TE29920	50	-10	1	22	559	580	UGUUUUGUGCUUGAAUCUAAUU	:: ::::::. ::::::::.	AAGUAGAUUUUAGCACAAAGGG	Cleavage
ath-miR403	AT5TE36080	50	-10	1	22	890	911	UGUUUUGUGCUUGAAUCUAAUU	..::.:::::..:::.: .::	GGUUGGAUUCGGGCAUAUGACU	Cleavage
ath-miR403	AT2TE09735	50	-10	1	22	841	862	UGUUUUGUGCUUGAAUCUAAUU	:::.::::.:::.::: ::.	CAUUGGAUUUAAGUACAUUACG	Cleavage
ath-miR403	AT3TE54030	50	-10	1	22	45	66	UGUUUUGUGCUUGAAUCUAAUU	.::::: ::: ::. .::::::	GAUUAGUUUCUAGUCUAAAACA	Cleavage
ath-miR403	AT2TE02660	50	-10	1	22	422	443	UGUUUUGUGCUUGAAUCUAAUU	:::: .::.:: :::::::.:	AAUUUCGUUUAAUCACAAAAUA	Translation
ath-miR403	AT4TE37230	50	-10	1	22	354	375	UGUUUUGUGCUUGAAUCUAAUU	.:::: :::.:: .: ::::::	GAUUAAAUUUAAAUAGAAAACA	Translation
ath-miR403	AT4TE11130	50	-10	1	22	342	363	UGUUUUGUGCUUGAAUCUAAUU	:.::: :::.:.:.: :::..:	AGUUAUAUUUAGGUAAAAAGUA	Cleavage
ath-miR403	AT4TE57430	50	-10	1	22	346	367	UGUUUUGUGCUUGAAUCUAAUU	::: :::: . :::..::::::	AAUAAGAUAUUAGCGUAAAACA	Cleavage
ath-miR403	AT3TE51950	50	-10	1	22	344	365	UGUUUUGUGCUUGAAUCUAAUU	:.::.::: .:: .::.:::.:	AGUUGGAUGUAAUUACGAAAUA	Translation
ath-miR403	AT2TE24210	50	-10	1	22	446	467	UGUUUUGUGCUUGAAUCUAAUU	:.:::: ::.: :.:::::: :	AGUUAGUUUUAUGUACAAAAAA	Translation
ath-miR403	AT1TE94285	50	-10	1	22	21	42	UGUUUUGUGCUUGAAUCUAAUU	.:: ::.:: .::::::::...	GAUAAGGUUGGAGCACAAAGUG	Cleavage
ath-miR403	AT5TE50675	50	-10	1	22	548	569	UGUUUUGUGCUUGAAUCUAAUU	::::: :: .: :.::::::.:	AAUUAUAUAUAUGUACAAAAUA	Translation
ath-miR403	AT3TE42985	50	-10	1	22	751	772	UGUUUUGUGCUUGAAUCUAAUU	: :::::: .::. .::::.:	UAAUAGAUUGGAGUCUAAAAUA	Cleavage
ath-miR403	AT3TE52730	50	-10	1	22	1003	1024	UGUUUUGUGCUUGAAUCUAAUU	.::::: ::: ::. .::::::	GAUUAGUUUCUAGUCUAAAACA	Cleavage
ath-miR403	AT1TE72325	50	-10	1	22	1260	1281	UGUUUUGUGCUUGAAUCUAAUU	::::::: . ::.:::::::.	AAUUAGAGAUUAGUACAAAACG	Cleavage
ath-miR403	AT2TE16575	50	-10	1	22	5858	5879	UGUUUUGUGCUUGAAUCUAAUU	.:::. :::::: :::::.::	GAUUGAAUUCAACAACAAAGCA	Translation
ath-miR824	AT1TE81810	25	-10	1	21	1309	1329	UAGACCAUUUGUGAGAAGGGA	:...::::::.::.::::.::	UUUUUUCUCAUAAGUGGUUUA	Cleavage
ath-miR824	AT1TE72850	30	-10	1	21	54	74	UAGACCAUUUGUGAGAAGGGA	:::.:: ::.::::::::::	UCCUUUGGCAUAAAUGGUCUA	Cleavage
ath-miR824	AT4TE17500	35	-10	1	21	1973	1993	UAGACCAUUUGUGAGAAGGGA	::..::::::::::::: ::	UCUUUUCUCACAAAUGGGCUU	Cleavage
ath-miR824	AT2TE08785	35	-10	1	21	4001	4021	UAGACCAUUUGUGAGAAGGGA	:. .::::::: :.:::::::	UUGUUUCUCACUAGUGGUCUA	Translation
ath-miR824	AT3TE18040	35	-10	1	21	5492	5512	UAGACCAUUUGUGAGAAGGGA	: :.::.:. ::::::::::.	UGCUUUUUUCCAAAUGGUCUG	Cleavage
ath-miR824	AT5TE55640	35	-10	1	21	318	338	UAGACCAUUUGUGAGAAGGGA	...:: :::::::::::.:	GUUUUUGUCACAAAUGGUUUU	Cleavage
ath-miR824	AT2TE09010	35	-10	1	21	620	640	UAGACCAUUUGUGAGAAGGGA	::::::.:.:::::: .:.	AGCCUUCUUAUAAAUGGCUUG	Cleavage
ath-miR824	AT5TE39245	40	-10	1	21	3152	3172	UAGACCAUUUGUGAGAAGGGA	:...::.:.:::::: ::.::	UUUUUUUUUACAAAUCGUUUA	Cleavage
ath-miR824	AT4TE32170	40	-10	1	21	396	416	UAGACCAUUUGUGAGAAGGGA	: ..::::::.::::::::	UAUUUUCUCAUAAAUGGUCAG	Cleavage
ath-miR824	AT5TE58755	40	-10	1	21	272	292	UAGACCAUUUGUGAGAAGGGA	:::::::::.:: ::::	AGGCUUCUCACAGAUCGUCUU	Cleavage
ath-miR824	AT5TE46555	40	-10	1	21	590	610	UAGACCAUUUGUGAGAAGGGA	:...: :.:.::::::::::	UUUUUGAUUAUAAAUGGUCUA	Cleavage
ath-miR824	AT4TE23575	40	-10	1	21	5404	5424	UAGACCAUUUGUGAGAAGGGA	:::::.:.:::::: ::.	UGGCUUCUUAUAAAUGGACUG	Cleavage
ath-miR824	AT5TE47070	40	-10	1	21	90	110	UAGACCAUUUGUGAGAAGGGA	:.::.:.:.:::::: .::	AACUUUUUUAUAAAUGGCUUA	Cleavage
ath-miR824	AT5TE51705	40	-10	1	21	365	385	UAGACCAUUUGUGAGAAGGGA	.:::.:.:.:.::::: ::	CGUCUUUUUAUAGAUGGUGUA	Cleavage
ath-miR824	AT5TE51725	40	-10	1	21	427	447	UAGACCAUUUGUGAGAAGGGA	.:::.:.:.:.::::: ::	CGUCUUUUUAUAGAUGGUGUA	Cleavage
ath-miR824	AT2TE18320	40	-10	1	21	2752	2772	UAGACCAUUUGUGAGAAGGGA	..::.:.::::::: :.::	AAUUUUUUUACAAAUGUUUUA	Cleavage
ath-miR824	AT2TE09500	40	-10	1	21	2578	2598	UAGACCAUUUGUGAGAAGGGA	:.::::.: .::::::.:.	AACUUUCUUAAGAAUGGUUUG	Translation
ath-miR824	AT2TE26275	40	-10	1	21	5330	5350	UAGACCAUUUGUGAGAAGGGA	.:. :.:::::.::: ::::	CUCUGUUUCACAGAUGCUCUA	Cleavage
ath-miR824	AT1TE40380	40	-10	1	21	1650	1670	UAGACCAUUUGUGAGAAGGGA	: ::.::::::: :::::	GACAUUUUCACAAAGGGUCUU	Cleavage
ath-miR824	AT1TE78765	40	-10	1	21	845	865	UAGACCAUUUGUGAGAAGGGA	.:::: .:.:::::::: :	CAUCUUCAUAUAAAUGGUCCA	Cleavage
ath-miR824	AT5TE52410	40	-10	1	21	3029	3049	UAGACCAUUUGUGAGAAGGGA	.: :::..:..:::::.::	AAUCGUCUUGCGGAUGGUUUA	Cleavage
ath-miR824	AT1TE45080	40	-10	1	21	4796	4816	UAGACCAUUUGUGAGAAGGGA	..: .: ::::::::::::	GGUUUGUUAACAAAUGGUCUA	Cleavage
ath-miR824	AT4TE18055	40	-10	1	21	62	82	UAGACCAUUUGUGAGAAGGGA	.:: : :.::::: ::::::	AUCCAUAUUACAAAAGGUCUA	Cleavage
ath-miR824	AT5TE74770	45	-10	1	21	459	479	UAGACCAUUUGUGAGAAGGGA	::.:::::. ::: ::::.::	UCUCUUCUUUCAAUUGGUUUA	Cleavage
ath-miR824	AT2TE11300	45	-10	1	21	1385	1405	UAGACCAUUUGUGAGAAGGGA	:::.::::::. ::::::. :	UCCUUUCUCAUCAAUGGUUCA	Translation
ath-miR824	AT3TE64985	45	-10	1	21	1781	1801	UAGACCAUUUGUGAGAAGGGA	::..::::::. :::: ::::	UCUUUUCUCAUUAAUGUUCUA	Translation
ath-miR824	AT4TE23095	45	-10	1	21	684	704	UAGACCAUUUGUGAGAAGGGA	:..:::::.:: : ::::.::	UUUCUUCUUACCAUUGGUUUA	Translation
ath-miR824	AT5TE26090	45	-10	1	21	860	880	UAGACCAUUUGUGAGAAGGGA	:...::.:. .:::::::::.	UUUUUUUUUUUAAAUGGUCUG	Cleavage
ath-miR824	AT4TE30490	45	-10	1	21	115	135	UAGACCAUUUGUGAGAAGGGA	:: .::::..::::: ::.::	UCAUUUCUUGCAAAUAGUUUA	Cleavage
ath-miR824	AT1TE46405	45	-10	1	21	3855	3875	UAGACCAUUUGUGAGAAGGGA	:. .:::::::::. :::::	UUGUUUCUCACAAGAGGUCUU	Cleavage
ath-miR824	AT5TE70300	45	-10	1	21	181	201	UAGACCAUUUGUGAGAAGGGA	:. .::::.::::::: :.:.	UUAUUUCUUACAAAUGUUUUG	Cleavage
ath-miR824	AT1TE84190	45	-10	1	21	156	176	UAGACCAUUUGUGAGAAGGGA	:..:::. :: ::.::::.::	UUUCUUUCCAAAAGUGGUUUA	Translation
ath-miR824	AT4TE20205	45	-10	1	21	2509	2530	UAGACCAUUUGUG-AGAAGGGA	.::::: ::.:.::::::::	AGUCUUCUACAUAGAUGGUCUA	Cleavage
ath-miR824	AT2TE21710	45	-10	1	21	857	877	UAGACCAUUUGUGAGAAGGGA	:: ::::...:.:::::::.	UCAGUUCUUGUAGAUGGUCUG	Cleavage
ath-miR824	AT1TE15090	45	-10	1	21	2872	2892	UAGACCAUUUGUGAGAAGGGA	:: .::. ::::::::: :::	UCAUUUUCCACAAAUGGCCUA	Cleavage
ath-miR824	AT2TE14665	45	-10	1	21	381	401	UAGACCAUUUGUGAGAAGGGA	:.:.:::::::::::.	ACAGAUUUUACAAAUGGUCUG	Cleavage
ath-miR824	AT5TE36845	45	-10	1	21	75	95	UAGACCAUUUGUGAGAAGGGA	::: :.:.: :::::::::	GCCCCUUUUAAAAAUGGUCUU	Translation
ath-miR824	AT3TE79140	45	-10	1	21	464	484	UAGACCAUUUGUGAGAAGGGA	...::::::.::::: :.:	AUUUUUCUCAUAAAUGUUUUU	Cleavage
ath-miR824	AT5TE64050	45	-10	1	21	21	41	UAGACCAUUUGUGAGAAGGGA	:.: :::: ::::: :::::	CCUCCUCUCUCAAAUCGUCUA	Cleavage
ath-miR824	AT4TE19370	45	-10	1	21	1905	1925	UAGACCAUUUGUGAGAAGGGA	.::::::.: ..:::: :::	GUCCUUCUUAAGGAUGGACUA	Translation
ath-miR824	AT1TE30195	45	-10	1	21	1651	1671	UAGACCAUUUGUGAGAAGGGA	:. :::::::::::: :::	CCUGUUCUCACAAAUGCACUA	Cleavage
ath-miR824	AT3TE48590	45	-10	1	21	3722	3742	UAGACCAUUUGUGAGAAGGGA	::::::.: ::::::.:	AGGCUUCUCGCCAAUGGUUUU	Translation
ath-miR824	AT4TE21695	45	-10	1	21	862	882	UAGACCAUUUGUGAGAAGGGA	::::::. ::::::::.	CGUGUUCUCAUUAAUGGUCUG	Translation
ath-miR824	AT4TE16185	45	-10	1	21	4027	4047	UAGACCAUUUGUGAGAAGGGA	:::::.: .::::::::	AAGCUUCUUAGGAAUGGUCUU	Translation
ath-miR824	AT2TE42500	45	-10	1	21	623	643	UAGACCAUUUGUGAGAAGGGA	:.::: :.:::::: ::.::	UUCCUGAUUACAAAUUGUUUA	Cleavage
ath-miR824	AT2TE32460	45	-10	1	21	213	233	UAGACCAUUUGUGAGAAGGGA	.::.:::.:::: ::.::	CAAUUUUUCAUAAAUUGUUUA	Cleavage
ath-miR824	AT5TE60970	45	-10	1	21	444	464	UAGACCAUUUGUGAGAAGGGA	: ..::.::::::::: :: :	UAUUUUUUCACAAAUGUUCAA	Cleavage
ath-miR824	AT5TE39685	45	-10	1	21	997	1017	UAGACCAUUUGUGAGAAGGGA	: ::::::...::::: :: :	UACCUUCUUGUAAAUGCUCAA	Cleavage
ath-miR824	AT4TE84225	45	-10	1	21	891	911	UAGACCAUUUGUGAGAAGGGA	: ..::::...:::: ::.::	UGUUUUCUUGUAAAUUGUUUA	Cleavage
ath-miR824	AT2TE11515	45	-10	1	21	9250	9270	UAGACCAUUUGUGAGAAGGGA	:::.:.::::.:: :.::	AAGCUUUUUACAAGUGAUUUA	Cleavage
ath-miR824	AT5TE41635	45	-10	1	21	1627	1647	UAGACCAUUUGUGAGAAGGGA	.:::::.:.::: :::.:	GAUCUUCUUAUAAAAGGUUUU	Cleavage
ath-miR824	AT3TE63035	45	-10	1	21	10023	10043	UAGACCAUUUGUGAGAAGGGA	.::.::.:::::::: :.	GUGUUUUUCGCAAAUGGUAUG	Cleavage
ath-miR824	AT3TE54885	45	-10	1	21	105	124	UAGACCAUUUGUGAGAAGGGA	:..::: :::::::::::. :	UUUCUU-UCACAAAUGGUUAA	Cleavage
ath-miR824	AT2TE76585	45	-10	1	21	114	134	UAGACCAUUUGUGAGAAGGGA	:: :::::::::::.:	AGUAUUAUCACAAAUGGUUUU	Cleavage
ath-miR824	AT5TE37495	45	-10	1	21	2050	2070	UAGACCAUUUGUGAGAAGGGA	..::.:.:::.::: :.::	GAUUUUUUUACAGAUGUUUUA	Cleavage
ath-miR824	AT2TE28260	45	-10	1	21	1726	1746	UAGACCAUUUGUGAGAAGGGA	.::::::: .:::: :.::	AAUCUUCUCAAGAAUGUUUUA	Translation
ath-miR824	AT4TE16600	45	-10	1	21	56	76	UAGACCAUUUGUGAGAAGGGA	..: :.: :::::::::.:.	AUUCAUUUAACAAAUGGUUUG	Cleavage
ath-miR824	AT4TE11990	50	-10	1	21	54	74	UAGACCAUUUGUGAGAAGGGA	::..::.:....::::::.:	UCUUUUUUUGUGAAUGGUUUU	Cleavage
ath-miR824	AT4TE07420	50	-10	1	21	426	446	UAGACCAUUUGUGAGAAGGGA	::..:::::..:.::::: :	UCUUUUCUCGUAGAUGGUAUC	Cleavage
ath-miR824	AT1TE33090	50	-10	1	21	54	74	UAGACCAUUUGUGAGAAGGGA	:...: :::::::.:::::	UUUUUCCUCACAAGUGGUCAC	Cleavage
ath-miR824	AT1TE17370	50	-10	1	21	361	381	UAGACCAUUUGUGAGAAGGGA	:...::.:..:::::: :::	UUUUUUUUUGCAAAUGUUCUC	Cleavage
ath-miR824	AT2TE02815	50	-10	1	21	217	237	UAGACCAUUUGUGAGAAGGGA	:...::::..::::: ::.:	UUUUUUCUUGCAAAUUGUUUU	Cleavage
ath-miR824	AT3TE57370	50	-10	1	21	84	104	UAGACCAUUUGUGAGAAGGGA	::.:::: .:::::: ::.:	UCUCUUCAUACAAAUAGUUUU	Cleavage
ath-miR824	AT1TE39660	50	-10	1	21	209	229	UAGACCAUUUGUGAGAAGGGA	:...::.:.:.::::::: :	UUUUUUUUUAUAAAUGGUAUU	Cleavage
ath-miR824	AT1TE51210	50	-10	1	21	1956	1976	UAGACCAUUUGUGAGAAGGGA	::..::: ::::.:::: ::	UCUUUUCCCACAGAUGGGCUU	Cleavage
ath-miR824	AT2TE16560	50	-10	1	21	1933	1953	UAGACCAUUUGUGAGAAGGGA	::..::: ::::.:::: ::	UCUUUUCCCACAGAUGGGCUU	Cleavage
ath-miR824	AT2TE17695	50	-10	1	21	1894	1914	UAGACCAUUUGUGAGAAGGGA	::..::: ::::.:::: ::	UCUUUUCCCACAGAUGGGCUU	Cleavage
ath-miR824	AT3TE57705	50	-10	1	21	1950	1970	UAGACCAUUUGUGAGAAGGGA	::..::: ::::.:::: ::	UCUUUUCCCACAGAUGGGCUU	Cleavage
ath-miR824	AT5TE40455	50	-10	1	21	2107	2127	UAGACCAUUUGUGAGAAGGGA	::..::: ::::.:::: ::	UCUUUUCCCACAGAUGGGCUU	Cleavage
ath-miR824	AT4TE13850	50	-10	1	21	1934	1954	UAGACCAUUUGUGAGAAGGGA	::..::: ::::.:::: ::	UCUUUUCCCACAGAUGGGCUU	Cleavage
ath-miR824	AT3TE42795	50	-10	1	21	18	38	UAGACCAUUUGUGAGAAGGGA	:...:::::..::::: :.:	UUUUUUCUCGUAAAUGUUUUU	Cleavage
ath-miR824	AT2TE11370	50	-10	1	21	4981	5001	UAGACCAUUUGUGAGAAGGGA	::..::: ::::.:::: ::	UCUUUUCCCACAGAUGGGCUU	Cleavage
ath-miR824	AT2TE11370	50	-10	1	21	935	955	UAGACCAUUUGUGAGAAGGGA	:: ::.:.::: :: :::::	CCCAUUUUUACACAUAGUCUA	Cleavage
ath-miR824	AT2TE02805	50	-10	1	21	3691	3711	UAGACCAUUUGUGAGAAGGGA	:...::::..::::: ::.:	UUUUUUCUUGCAAAUUGUUUU	Cleavage
ath-miR824	AT2TE02805	50	-10	1	21	4693	4713	UAGACCAUUUGUGAGAAGGGA	:...::.:..:::::: :::	UUUUUUUUUGCAAAUGUUCUU	Cleavage
ath-miR824	AT2TE02805	50	-10	1	21	1321	1341	UAGACCAUUUGUGAGAAGGGA	:. :::.:::.:::: ::::	UUGCUUUUCAUAAAUUAUCUA	Cleavage
ath-miR824	AT2TE26865	50	-10	1	21	255	275	UAGACCAUUUGUGAGAAGGGA	:...:::::..::::: :.:	UUUUUUCUCGUAAAUGUUUUU	Cleavage
ath-miR824	AT3TE57445	50	-10	1	21	6050	6070	UAGACCAUUUGUGAGAAGGGA	::..::: ::::.:::: ::	UCUUUUCCCACAGAUGGGCUU	Cleavage
ath-miR824	AT5TE42265	50	-10	1	21	8991	9011	UAGACCAUUUGUGAGAAGGGA	::..::: ::::.:::: ::	UCUUUUCCCACAGAUGGGCUU	Cleavage
ath-miR824	AT3TE38655	50	-10	1	21	8	28	UAGACCAUUUGUGAGAAGGGA	:..:::.:.:: : ::::.::	UUUCUUUUUACUAUUGGUUUA	Translation
ath-miR824	AT1TE37735	50	-10	1	21	95	115	UAGACCAUUUGUGAGAAGGGA	:...::::.:::::: :::.	UUUUUUCUUACAAAUUUUCUG	Cleavage
ath-miR824	AT5TE88220	50	-10	1	21	108	128	UAGACCAUUUGUGAGAAGGGA	:...::.:.: ::::::: ::	UUUUUUUUUAAAAAUGGUAUA	Translation
ath-miR824	AT5TE46935	50	-10	1	21	221	241	UAGACCAUUUGUGAGAAGGGA	:...::::.:::: : ::.::	UUUUUUCUUACAAUUUGUUUA	Cleavage
ath-miR824	AT2TE10255	50	-10	1	21	414	434	UAGACCAUUUGUGAGAAGGGA	:...::::. ::::::::. :	UUUUUUCUUUCAAAUGGUUAA	Cleavage
ath-miR824	AT3TE81750	50	-10	1	21	707	727	UAGACCAUUUGUGAGAAGGGA	:::: :.:.::: ::: ::::	UCCCAUUUUACAUAUGUUCUA	Cleavage
ath-miR824	AT5TE58265	50	-10	1	21	599	619	UAGACCAUUUGUGAGAAGGGA	:.:.::.::::::. ::.::	UUCUUUUUCACAAGAUGUUUA	Cleavage
ath-miR824	AT1TE45360	50	-10	1	21	551	571	UAGACCAUUUGUGAGAAGGGA	:.:.::::: :.::::: .:.	UUCUUUCUCUCGAAUGGCUUG	Cleavage
ath-miR824	AT3TE86800	50	-10	1	21	2991	3011	UAGACCAUUUGUGAGAAGGGA	::. :::: :.:::::::: :	UCUGUUCUGAUAAAUGGUCAA	Cleavage
ath-miR824	AT4TE16945	50	-10	1	21	1334	1354	UAGACCAUUUGUGAGAAGGGA	:...::: ::::.:::: ::	UUUUUUCCCACAGAUGGGCUU	Cleavage
ath-miR824	AT4TE16945	50	-10	1	21	10302	10322	UAGACCAUUUGUGAGAAGGGA	:...::: ::::.:::: ::	UUUUUUCCCACAGAUGGGCUU	Cleavage
ath-miR824	AT4TE17360	50	-10	1	21	8307	8327	UAGACCAUUUGUGAGAAGGGA	:...::: ::::.:::: ::	UUUUUUCCCACAGAUGGGCUU	Cleavage
ath-miR824	AT4TE16910	50	-10	1	21	5356	5376	UAGACCAUUUGUGAGAAGGGA	:...::: ::::.:::: ::	UUUUUUCCCACAGAUGGGCUU	Cleavage
ath-miR824	AT5TE31930	50	-10	1	21	335	355	UAGACCAUUUGUGAGAAGGGA	:. .:::::: ::::: :.::	UUGUUUCUCAAAAAUGAUUUA	Translation
ath-miR824	AT1TE29420	50	-10	1	21	521	541	UAGACCAUUUGUGAGAAGGGA	::.::::::::: :.:.	GUUAUUUUCACAAAUGUUUUG	Cleavage
ath-miR824	AT3TE55430	50	-10	1	21	153	173	UAGACCAUUUGUGAGAAGGGA	:.: ::::: :::.:: :.::	UUCAUUCUCCCAAGUGCUUUA	Cleavage
ath-miR824	AT5TE39140	50	-10	1	21	4549	4569	UAGACCAUUUGUGAGAAGGGA	:..: :::.: ::::: ::::	UUUCAUCUUAGAAAUGCUCUA	Translation
ath-miR824	AT5TE47100	50	-10	1	21	4738	4758	UAGACCAUUUGUGAGAAGGGA	:::.: . .:::: :::::::	UCCUUAUAUACAAUUGGUCUA	Cleavage
ath-miR824	AT4TE16725	50	-10	1	21	4748	4768	UAGACCAUUUGUGAGAAGGGA	:.:. ::::.: ::::::::	UUCUCUCUCGCCUAUGGUCUA	Translation
ath-miR824	AT1TE21710	50	-10	1	21	4667	4687	UAGACCAUUUGUGAGAAGGGA	:.:.: .::::: ::: ::::	UUCUUCUUCACACAUGAUCUA	Cleavage
ath-miR824	AT2TE20735	50	-10	1	21	3579	3599	UAGACCAUUUGUGAGAAGGGA	:.:. ::::.: ::::::::	UUCUCUCUCGCCUAUGGUCUA	Translation
ath-miR824	AT2TE67180	50	-10	1	21	526	546	UAGACCAUUUGUGAGAAGGGA	.:::::: :.:::: ::.:	AUCCUUCUAAUAAAUAGUUUU	Cleavage
ath-miR824	AT2TE76585	50	-10	1	21	591	611	UAGACCAUUUGUGAGAAGGGA	:: ::::::::: :.::	UUAGUUGUCACAAAUGAUUUA	Cleavage
ath-miR824	AT3TE76745	50	-10	1	21	182	202	UAGACCAUUUGUGAGAAGGGA	: .::.:.:::.:: ::.::	ACAUUUUUUACAGAUUGUUUA	Cleavage
ath-miR824	AT5TE35210	50	-10	1	21	111	131	UAGACCAUUUGUGAGAAGGGA	::::.:.::.:::: ::	UGUGUUCUUAUAAGUGGUGUA	Cleavage
ath-miR824	AT2TE04025	50	-10	1	21	566	586	UAGACCAUUUGUGAGAAGGGA	.::::.:.:.::.: ::::	AUCCUUUUUAUAAGUAUUCUA	Cleavage
ath-miR824	AT2TE03970	50	-10	1	21	582	602	UAGACCAUUUGUGAGAAGGGA	.::::.:.:.::.: ::::	AUCCUUUUUAUAAGUAUUCUA	Cleavage
ath-miR824	AT4TE74230	50	-10	1	21	12140	12160	UAGACCAUUUGUGAGAAGGGA	::: :.::.::: : :::::	GCCCAUUUCGCAAUUCGUCUA	Cleavage
ath-miR824	AT4TE32165	50	-10	1	21	15	35	UAGACCAUUUGUGAGAAGGGA	...::.:.:..:::: :.::	GUUUUUUUUAUGAAUGUUUUA	Cleavage
ath-miR824	AT1TE47700	50	-10	1	21	1294	1314	UAGACCAUUUGUGAGAAGGGA	:::::.:.:: ::::.:	UAACUUCUUAUAACUGGUUUU	Cleavage
ath-miR824	AT2TE08235	50	-10	1	21	194	214	UAGACCAUUUGUGAGAAGGGA	.:.::::.:...:: ::.:.	AUCUUUCUUAUGGAUCGUUUG	Cleavage
ath-miR829	AT5TE58410	25	-10	1	21	148	168	ACUUUGAAGCUUUGAUUUGAA	:.::: :::::.:::::.::	AUUAAACCAAAGUUUCAAGGU	Cleavage
ath-miR829	AT5TE65585	35	-10	1	21	902	922	ACUUUGAAGCUUUGAUUUGAA	::::::::: .:::::: :	AACAAAUCAAAUUUUCAAACU	Translation
ath-miR829	AT1TE57530	35	-10	1	21	1330	1350	ACUUUGAAGCUUUGAUUUGAA	::::::::::: :::.::	AACAAAUCAAAGCAACAAGGU	Cleavage
ath-miR829	AT1TE54480	35	-10	1	21	4757	4777	ACUUUGAAGCUUUGAUUUGAA	: .:: ..::::::::::::	AUAGAAAUGAAGCUUCAAAGU	Cleavage
ath-miR829	AT3TE57780	35	-10	1	21	13272	13292	ACUUUGAAGCUUUGAUUUGAA	:::: : .:.:.::::::::	GUCAAUUAGAGGUUUCAAAGU	Cleavage
ath-miR829	AT4TE10210	35	-10	1	21	11636	11656	ACUUUGAAGCUUUGAUUUGAA	:::: : .:.:.::::::::	GUCAAUUAGAGGUUUCAAAGU	Cleavage
ath-miR829	AT3TE67445	35	-10	1	21	10955	10975	ACUUUGAAGCUUUGAUUUGAA	:::: : .:.:.::::::::	GUCAAUUAGAGGUUUCAAAGU	Cleavage
ath-miR829	AT2TE24735	35	-10	1	21	10999	11019	ACUUUGAAGCUUUGAUUUGAA	:::: : .:.:.::::::::	GUCAAUUAGAGGUUUCAAAGU	Cleavage
ath-miR829	AT5TE43450	35	-10	1	21	7511	7531	ACUUUGAAGCUUUGAUUUGAA	:: .:::::::::::::	CAAUAAGUAAAGCUUCAAAGU	Cleavage
ath-miR829	AT5TE43460	35	-10	1	21	2550	2570	ACUUUGAAGCUUUGAUUUGAA	:: .:::::::::::::	CAAUAAGUAAAGCUUCAAAGU	Cleavage
ath-miR829	AT5TE42330	35	-10	1	21	2934	2954	ACUUUGAAGCUUUGAUUUGAA	: .:: ..::::::::::::	AUAGAAAUGAAGCUUCAAAGU	Cleavage
ath-miR829	AT1TE61730	35	-10	1	21	115	135	ACUUUGAAGCUUUGAUUUGAA	: :::::: :::::::::	UGAAUAUCAAAACUUCAAAGU	Translation
ath-miR829	AT4TE67950	35	-10	1	21	102	122	ACUUUGAAGCUUUGAUUUGAA	::: .::::.::.:::::	UAAAAAAUAAAGUUUUAAAGU	Cleavage
ath-miR829	AT1TE57060	35	-10	1	21	816	836	ACUUUGAAGCUUUGAUUUGAA	: : :.:.:.:::::..::::	UGCUAGUUAGAGCUUUGAAGU	Cleavage
ath-miR829	AT3TE61530	35	-10	1	21	6344	6364	ACUUUGAAGCUUUGAUUUGAA	:: ::::::::::::: :	UGGAAUUCAAAGCUUCAAACU	Cleavage
ath-miR829	AT1TE66620	40	-10	1	21	89	109	ACUUUGAAGCUUUGAUUUGAA	::.:::::::: ::.:::::	UUUAAAUCAAAAAUUUAAAGU	Translation
ath-miR829	AT5TE56155	40	-10	1	21	753	773	ACUUUGAAGCUUUGAUUUGAA	::.:::::::: ::.:::::	UUUAAAUCAAAAAUUUAAAGU	Translation
ath-miR829	AT3TE67015	40	-10	1	21	786	806	ACUUUGAAGCUUUGAUUUGAA	::.:::::::: ::.:::::	UUUAAAUCAAAAAUUUAAAGU	Translation
ath-miR829	AT1TE30365	40	-10	1	21	755	775	ACUUUGAAGCUUUGAUUUGAA	::.:::::::: ::.:::::	UUUAAAUCAAAAAUUUAAAGU	Translation
ath-miR829	AT2TE06025	40	-10	1	21	1080	1100	ACUUUGAAGCUUUGAUUUGAA	::.:::::::: ::.:::::	UUUAAAUCAAAAAUUUAAAGU	Translation
ath-miR829	AT1TE66380	40	-10	1	21	327	347	ACUUUGAAGCUUUGAUUUGAA	: ::::::::::::::::	UGCAAAUCAAAGCUUCAACUU	Cleavage
ath-miR829	AT1TE72460	40	-10	1	21	5	25	ACUUUGAAGCUUUGAUUUGAA	:: ::.::::::.::.:: ::	UUGAAGUCAAAGUUUUAAUGU	Cleavage
ath-miR829	AT4TE85275	40	-10	1	21	217	237	ACUUUGAAGCUUUGAUUUGAA	::.: ::.:::: ::.:::::	UUUAUAUUAAAGAUUUAAAGU	Cleavage
ath-miR829	AT2TE22095	40	-10	1	21	348	368	ACUUUGAAGCUUUGAUUUGAA	::.::: .:::::::.::: :	UUUAAAAUAAAGCUUUAAACU	Cleavage
ath-miR829	AT1TE78475	40	-10	1	21	1117	1137	ACUUUGAAGCUUUGAUUUGAA	:: ..::::.::.::.:.:::	UUGGGAUCAGAGUUUUAGAGU	Cleavage
ath-miR829	AT2TE42285	40	-10	1	21	129	149	ACUUUGAAGCUUUGAUUUGAA	:::::::.::::::. .::	AUCAAAUCGAAGCUUUCGAGA	Cleavage
ath-miR829	AT4TE17205	40	-10	1	21	1451	1471	ACUUUGAAGCUUUGAUUUGAA	:::.::.::::.: :::::	AUCAGAUUAAAGUUGCAAAGG	Cleavage
ath-miR829	AT3TE51285	40	-10	1	21	145	165	ACUUUGAAGCUUUGAUUUGAA	::::::::: :.::.::: :	AUCAAAUCAAUGUUUUAAAUU	Translation
ath-miR829	AT3TE51285	40	-10	1	21	542	562	ACUUUGAAGCUUUGAUUUGAA	::::::::: :.::.::: :	AUCAAAUCAAUGUUUUAAACU	Translation
ath-miR829	AT3TE51285	40	-10	1	21	939	959	ACUUUGAAGCUUUGAUUUGAA	::::::::: :.::.::: :	AUCAAAUCAAUGUUUUAAACU	Translation
ath-miR829	AT5TE61515	40	-10	1	21	712	732	ACUUUGAAGCUUUGAUUUGAA	:.::::::::.:::.::	AACGAAUCAAAGUUUCGAACA	Cleavage
ath-miR829	AT1TE97605	40	-10	1	21	709	729	ACUUUGAAGCUUUGAUUUGAA	:.::.:. :::.::.:::::	CUUAAGUUUAAGUUUUAAAGU	Cleavage
ath-miR829	AT5TE46950	40	-10	1	21	805	825	ACUUUGAAGCUUUGAUUUGAA	:.::::.::::.::.. :::	AUUAAAUUAAAGUUUUGUAGU	Cleavage
ath-miR829	AT3TE14870	40	-10	1	21	9	29	ACUUUGAAGCUUUGAUUUGAA	:::::::::::::::	CUUCUUUCAAAGCUUCAAAGU	Cleavage
ath-miR829	AT1TE48750	40	-10	1	21	2159	2179	ACUUUGAAGCUUUGAUUUGAA	:: :: :::.::::::::: :	UUGAAUUCAGAGCUUCAAACU	Cleavage
ath-miR829	AT1TE48230	40	-10	1	21	1672	1692	ACUUUGAAGCUUUGAUUUGAA	:: :: :::.::::::::: :	UUGAAUUCAGAGCUUCAAACU	Cleavage
ath-miR829	AT5TE44730	40	-10	1	21	273	293	ACUUUGAAGCUUUGAUUUGAA	:: :. ::::::::::::: :	UUGAGUUCAAAGCUUCAAACU	Cleavage
ath-miR829	AT5TE44750	40	-10	1	21	2018	2038	ACUUUGAAGCUUUGAUUUGAA	:: :. ::::::::::::: :	UUGAGUUCAAAGCUUCAAACU	Cleavage
ath-miR829	AT1TE84330	40	-10	1	21	312	332	ACUUUGAAGCUUUGAUUUGAA	:: ::::::: .:::::::	AUCUAAUCAAAAUUUCAAAGA	Translation
ath-miR829	AT5TE49700	40	-10	1	21	4892	4912	ACUUUGAAGCUUUGAUUUGAA	::::.::::::.::::	AUAUAAUCGAAGCUUUAAAGA	Cleavage
ath-miR829	AT1TE17360	40	-10	1	21	578	598	ACUUUGAAGCUUUGAUUUGAA	::::..:::.::.::::	UGAAAAUUGAAGUUUUAAAGA	Cleavage
ath-miR829	AT2TE10910	40	-10	1	21	368	388	ACUUUGAAGCUUUGAUUUGAA	:..:.: .:::.:::.::::	GUUGAGUAGAAGUUUCGAAGU	Cleavage
ath-miR829	AT5TE41975	40	-10	1	21	1356	1376	ACUUUGAAGCUUUGAUUUGAA	::: ::.::: :::..::::	CUCAUAUUAAACCUUUGAAGU	Translation
ath-miR829	AT3TE47975	40	-10	1	21	7562	7582	ACUUUGAAGCUUUGAUUUGAA	: ....::.:::.:::::::	UAUGGGUCGAAGUUUCAAAGA	Cleavage
ath-miR829	AT2TE29905	40	-10	1	21	498	518	ACUUUGAAGCUUUGAUUUGAA	::::.:.::.:::::: :	GAAAAAUUAGAGUUUCAAAUU	Cleavage
ath-miR829	AT1TE69855	40	-10	1	21	12	32	ACUUUGAAGCUUUGAUUUGAA	.:.: .:::::::::: ::	CAUAGAAUAAAGCUUCAAUGU	Cleavage
ath-miR829	AT1TE51635	40	-10	1	21	308	328	ACUUUGAAGCUUUGAUUUGAA	:::::::: ::::::: :	UGGAAAUCAAAUCUUCAAAAU	Translation
ath-miR829	AT3TE59765	40	-10	1	21	1059	1079	ACUUUGAAGCUUUGAUUUGAA	:::::..:.:::::: ::	AGCAAAUUGAGGCUUCACAGG	Cleavage
ath-miR829	AT5TE09460	45	-10	1	21	24	44	ACUUUGAAGCUUUGAUUUGAA	::: :.::::::.::::::	UUCCAGUCAAAGUUUCAAACC	Cleavage
ath-miR829	AT1TE75285	45	-10	1	21	303	323	ACUUUGAAGCUUUGAUUUGAA	:::::.::::. .::: ::::	UUCAAGUCAAGCUUUCCAAGU	Translation
ath-miR829	AT2TE29970	45	-10	1	21	24	44	ACUUUGAAGCUUUGAUUUGAA	:::::::::.: .::.::: :	UUCAAAUCAGAAUUUUAAAUU	Translation
ath-miR829	AT5TE20440	45	-10	1	21	737	757	ACUUUGAAGCUUUGAUUUGAA	::.:::::::. ::.:::::	UUUAAAUCAAGAAUUUAAAGU	Translation
ath-miR829	AT1TE02265	45	-10	1	21	799	819	ACUUUGAAGCUUUGAUUUGAA	::.::::.::: ::.:::::	UUUAAAUUAAAAAUUUAAAGU	Translation
ath-miR829	AT1TE17555	45	-10	1	21	940	960	ACUUUGAAGCUUUGAUUUGAA	::.::::.::: ::.:::::	UUUAAAUUAAAAAUUUAAAGU	Translation
ath-miR829	AT4TE32165	45	-10	1	21	1064	1084	ACUUUGAAGCUUUGAUUUGAA	::.::::.::: ::.:::::	UUUAAAUUAAAAAUUUAAAGU	Translation
ath-miR829	AT5TE62840	45	-10	1	21	1637	1657	ACUUUGAAGCUUUGAUUUGAA	::.::::.::: ::.:::::	UUUAAAUUAAAAAUUUAAAGU	Translation
ath-miR829	AT2TE29225	45	-10	1	21	738	758	ACUUUGAAGCUUUGAUUUGAA	::.::::.::: ::.:::::	UUUAAAUUAAAAAUUUAAAGU	Translation
ath-miR829	AT4TE14500	45	-10	1	21	2671	2691	ACUUUGAAGCUUUGAUUUGAA	::..:::::::::: .: :::	UUUGAAUCAAAGCUGUAUAGU	Cleavage
ath-miR829	AT4TE44080	45	-10	1	21	4755	4775	ACUUUGAAGCUUUGAUUUGAA	:..::::.::::::::.:	CUUGAAUCGAAGCUUCAGAAG	Cleavage
ath-miR829	AT4TE10345	45	-10	1	21	7629	7649	ACUUUGAAGCUUUGAUUUGAA	::.::.::::.:.::..:: :	UUUAAGUCAAGGUUUUGAAAU	Cleavage
ath-miR829	AT3TE69900	45	-10	1	21	96	116	ACUUUGAAGCUUUGAUUUGAA	:::::.: .:::.::.:.::	UUCAAGUGGAAGUUUUAGAGA	Cleavage
ath-miR829	AT3TE60420	45	-10	1	21	437	457	ACUUUGAAGCUUUGAUUUGAA	::.::: ::::::: ::.::	UUUAAACCAAAGCUGCAGAGG	Cleavage
ath-miR829	AT1TE20200	45	-10	1	21	21	41	ACUUUGAAGCUUUGAUUUGAA	::. ::::::::.::.:.: :	UUUUAAUCAAAGUUUUAGAAU	Cleavage
ath-miR829	AT4TE01955	45	-10	1	21	229	249	ACUUUGAAGCUUUGAUUUGAA	::.::: :::: ::::: :::	UUUAAAACAAAACUUCAUAGU	Translation
ath-miR829	AT2TE16430	45	-10	1	21	342	362	ACUUUGAAGCUUUGAUUUGAA	::.::: .:::::::..:: :	UUUAAAAUAAAGCUUUGAACU	Cleavage
ath-miR829	AT2TE08020	45	-10	1	21	92	112	ACUUUGAAGCUUUGAUUUGAA	:: ::::. :::::::::::	UUAAAAUUUUAGCUUCAAAGU	Cleavage
ath-miR829	AT2TE27200	45	-10	1	21	178	198	ACUUUGAAGCUUUGAUUUGAA	:: ::.:.::::.::.::: :	UUGAAGUUAAAGUUUUAAAUU	Cleavage
ath-miR829	AT2TE25510	45	-10	1	21	78	98	ACUUUGAAGCUUUGAUUUGAA	::.:..: ::.:.::.:.:::	UUUAGGUAAAGGUUUUAGAGU	Cleavage
ath-miR829	AT1TE11565	45	-10	1	21	829	849	ACUUUGAAGCUUUGAUUUGAA	::.::: .:.:: ::::.:::	UUUAAAAUAGAGAUUCAGAGU	Cleavage
ath-miR829	AT1TE51855	45	-10	1	21	1666	1686	ACUUUGAAGCUUUGAUUUGAA	::.:..: ::.:.::.:.:::	UUUAGGUAAAGGUUUUAGAGU	Cleavage
ath-miR829	AT4TE14000	45	-10	1	21	734	754	ACUUUGAAGCUUUGAUUUGAA	::.: .::::::.:: .::::	UUUAUGUCAAAGUUUAGAAGU	Cleavage
ath-miR829	AT1TE42600	45	-10	1	21	50	70	ACUUUGAAGCUUUGAUUUGAA	:::::::.::::: ...::	AUCAAAUCGAAGCUCUGGAGA	Cleavage
ath-miR829	AT5TE38615	45	-10	1	21	1180	1200	ACUUUGAAGCUUUGAUUUGAA	: :::.::::::::: :::	UCCAAGUCAAAGCUUGAAAAA	Cleavage
ath-miR829	AT5TE62495	45	-10	1	21	110	130	ACUUUGAAGCUUUGAUUUGAA	::::::..:.:.:::. .::	GUCAAAUUGAGGUUUCGCGGU	Cleavage
ath-miR829	AT1TE82550	45	-10	1	21	40	60	ACUUUGAAGCUUUGAUUUGAA	:::::::.:. .: ::::::	AUCAAAUCGAGAUUACAAAGU	Translation
ath-miR829	AT1TE51545	45	-10	1	21	818	838	ACUUUGAAGCUUUGAUUUGAA	:: :::: ::::.::.::.:	UUAAAAUAAAAGUUUUAAGGG	Cleavage
ath-miR829	AT5TE54365	45	-10	1	21	39	59	ACUUUGAAGCUUUGAUUUGAA	::::.:.:: :.:::::: :	AUCAAGUUAAUGUUUCAAACU	Translation
ath-miR829	AT5TE46980	45	-10	1	21	68	88	ACUUUGAAGCUUUGAUUUGAA	:.::::..:::.::.. :::	AUUAAAUUGAAGUUUUGUAGU	Cleavage
ath-miR829	AT4TE08260	45	-10	1	21	6254	6274	ACUUUGAAGCUUUGAUUUGAA	::.:::..:::.: .::.::	AUCGAAUUGAAGUUAUAAGGU	Cleavage
ath-miR829	AT5TE46985	45	-10	1	21	158	178	ACUUUGAAGCUUUGAUUUGAA	:.::::..:::.::.. :::	AUUAAAUUGAAGUUUUGUAGU	Cleavage
ath-miR829	AT5TE46985	45	-10	1	21	2092	2112	ACUUUGAAGCUUUGAUUUGAA	:.::::..:::.::.. :::	CUUAAAUUGAAGUUUUGUAGU	Cleavage
ath-miR829	AT5TE46945	45	-10	1	21	1326	1346	ACUUUGAAGCUUUGAUUUGAA	:.::::.::.:.::.. :::	AUUAAAUUAAGGUUUUGUAGU	Cleavage
ath-miR829	AT5TE48190	45	-10	1	21	3963	3983	ACUUUGAAGCUUUGAUUUGAA	:.::::::: ::::.:.: :	AUUAAAUCAACGCUUUAGAAU	Translation
ath-miR829	AT4TE17925	45	-10	1	21	5036	5056	ACUUUGAAGCUUUGAUUUGAA	:::.:..:::.::::::	GCCAAGUUGAAGUUUCAAACA	Cleavage
ath-miR829	AT3TE54550	45	-10	1	21	4561	4581	ACUUUGAAGCUUUGAUUUGAA	::::::: :::.: .:.:::	GUCAAAUCCAAGUUCUAGAGU	Cleavage
ath-miR829	AT2TE06885	45	-10	1	21	181	201	ACUUUGAAGCUUUGAUUUGAA	:..:::..:::::::.:. :	CUUGAAUUGAAGCUUCGAGUU	Cleavage
ath-miR829	AT1TE59755	45	-10	1	21	68	88	ACUUUGAAGCUUUGAUUUGAA	::::::: :::.: .:.:::	GUCAAAUCCAAGUUCUAGAGU	Cleavage
ath-miR829	AT1TE54510	45	-10	1	21	124	144	ACUUUGAAGCUUUGAUUUGAA	:: :::::.::::::: .::	UUAUAAUCAGAGCUUCAUGGU	Cleavage
ath-miR829	AT4TE40735	45	-10	1	21	321	341	ACUUUGAAGCUUUGAUUUGAA	:: ::::::::.: .:::::	UUGUAAUCAAAGUUGUAAAGU	Cleavage
ath-miR829	AT1TE46665	45	-10	1	21	7702	7722	ACUUUGAAGCUUUGAUUUGAA	:: :: :::.::::::.:: :	UUGAAUUCAGAGCUUCGAACU	Cleavage
ath-miR829	AT2TE12555	45	-10	1	21	7473	7493	ACUUUGAAGCUUUGAUUUGAA	:: :: :::.::::::.:: :	UUGAAUUCAGAGCUUCGAACU	Cleavage
ath-miR829	AT4TE18315	45	-10	1	21	7684	7704	ACUUUGAAGCUUUGAUUUGAA	:: :. :::.::::::::: :	UUGAGUUCAGAGCUUCAAACU	Cleavage
ath-miR829	AT4TE21985	45	-10	1	21	826	845	ACUUUGAAGCUUUGAUUUGAA	:::::::: :::: ::::::	AUCAAAUCAUAGCU-CAAAGU	Cleavage
ath-miR829	AT2TE06245	50	-10	1	21	1054	1074	ACUUUGAAGCUUUGAUUUGAA	:: ::::::::::::: ::	UUAAAAUCAAAGCUUCUAAAA	Cleavage
ath-miR829	AT1TE48050	50	-10	1	21	327	347	ACUUUGAAGCUUUGAUUUGAA	:::::::.::: . ::::::	UUCAAAUUAAACUCUCAAAGA	Translation
ath-miR829	AT2TE43100	50	-10	1	21	769	789	ACUUUGAAGCUUUGAUUUGAA	::.::::.::. ::.:::::	UUUAAAUUAAGAAUUUAAAGU	Translation
ath-miR829	AT3TE84475	50	-10	1	21	738	758	ACUUUGAAGCUUUGAUUUGAA	::.::::.::. ::.:::::	UUUAAAUUAAGUAUUUAAAGU	Translation
ath-miR829	AT1TE30240	50	-10	1	21	746	766	ACUUUGAAGCUUUGAUUUGAA	::.::::.::. ::.:::::	UUUAAAUUAAGAAUUUAAAGU	Translation
ath-miR829	AT2TE51815	50	-10	1	21	723	743	ACUUUGAAGCUUUGAUUUGAA	::.::::.::. ::.:::::	UUUAAAUUAAGAAUUUAAAGU	Translation
ath-miR829	AT1TE60645	50	-10	1	21	748	768	ACUUUGAAGCUUUGAUUUGAA	::.::::.::. ::.:::::	UUUAAAUUAAGAAUUUAAAGU	Translation
ath-miR829	AT2TE47365	50	-10	1	21	897	917	ACUUUGAAGCUUUGAUUUGAA	::.::::.::. ::.:::::	UUUAAAUUAAGAAUUUAAAGU	Translation
ath-miR829	AT2TE06350	50	-10	1	21	770	790	ACUUUGAAGCUUUGAUUUGAA	::.::::.::. ::.:::::	UUUAAAUUAAGAAUUUAAAGU	Translation
ath-miR829	AT4TE26075	50	-10	1	21	804	824	ACUUUGAAGCUUUGAUUUGAA	::.::::.::. ::.:::::	UUUAAAUUAAGAAUUUAAAGU	Translation
ath-miR829	AT2TE04630	50	-10	1	21	1040	1060	ACUUUGAAGCUUUGAUUUGAA	::.::::.::. ::.:::::	UUUAAAUUAAGAAUUUAAAGU	Translation
ath-miR829	AT5TE83195	50	-10	1	21	1131	1151	ACUUUGAAGCUUUGAUUUGAA	::.::::.::. ::.:::::	UUUAAAUUAAGAAUUUAAAGU	Translation
ath-miR829	AT3TE36040	50	-10	1	21	777	797	ACUUUGAAGCUUUGAUUUGAA	::.::::.::. ::.:::::	UUUAAAUUAAGAAUUUAAAGU	Translation
ath-miR829	AT5TE64790	50	-10	1	21	1806	1826	ACUUUGAAGCUUUGAUUUGAA	::.::::.::. ::.:::::	UUUAAAUUAAGAAUUUAAAGU	Translation
ath-miR829	AT1TE60640	50	-10	1	21	1090	1110	ACUUUGAAGCUUUGAUUUGAA	::.::::.::. ::.:::::	UUUAAAUUAAGAAUUUAAAGU	Translation
ath-miR829	AT4TE50435	50	-10	1	21	2002	2022	ACUUUGAAGCUUUGAUUUGAA	:::..:::..::::.:::	GUCAGGUCAGGGCUUUAAAUA	Cleavage
ath-miR829	AT1TE58480	50	-10	1	21	558	579	ACUUU-GAAGCUUUGAUUUGAA	:.:::::::: :::: :::::	CUUAAAUCAAAACUUCUAAAGU	Translation
ath-miR829	AT5TE33460	50	-10	1	21	752	772	ACUUUGAAGCUUUGAUUUGAA	:::::: :::: : ::::::	UUCAAAACAAAACCUCAAAGA	Translation
ath-miR829	AT2TE34125	50	-10	1	21	88	108	ACUUUGAAGCUUUGAUUUGAA	:::::: ::.:.::.:::	AUCAAAUGAAGGUUUUAAAAG	Cleavage
ath-miR829	AT4TE23995	50	-10	1	21	180	200	ACUUUGAAGCUUUGAUUUGAA	::: ::::::: .::: .:::	UUCUAAUCAAAAUUUCUGAGU	Translation
ath-miR829	AT5TE93025	50	-10	1	21	252	272	ACUUUGAAGCUUUGAUUUGAA	:..: ::::::.::::::	GUUGAUUCAAAGUUUCAAACA	Cleavage
ath-miR829	AT1TE54010	50	-10	1	21	27	47	ACUUUGAAGCUUUGAUUUGAA	::.::.: :::.::.:.:::	UUUAAGUAUAAGUUUUAGAGU	Cleavage
ath-miR829	AT5TE63865	50	-10	1	21	501	521	ACUUUGAAGCUUUGAUUUGAA	::..:: ..:::.:::::: :	UUUGAAAUGAAGUUUCAAAAU	Cleavage
ath-miR829	AT1TE67920	50	-10	1	21	599	619	ACUUUGAAGCUUUGAUUUGAA	::.:::: ::: ::.:::::	UUUAAAUAAAAAAUUUAAAGU	Translation
ath-miR829	AT2TE51960	50	-10	1	21	55	75	ACUUUGAAGCUUUGAUUUGAA	:::... :::::.:::::. :	UUCGGGGCAAAGUUUCAAGAU	Cleavage
ath-miR829	AT3TE23485	50	-10	1	21	773	793	ACUUUGAAGCUUUGAUUUGAA	::.:::: ::: ::.:::::	UUUAAAUAAAAAGUUUAAAGU	Translation
ath-miR829	AT1TE30520	50	-10	1	21	309	329	ACUUUGAAGCUUUGAUUUGAA	::..:: :::: ::::::: :	UUUGAAACAAAUCUUCAAAAU	Translation
ath-miR829	AT3TE58780	50	-10	1	21	702	722	ACUUUGAAGCUUUGAUUUGAA	::.::: :.:. .::.:::::	UUUAAAACGAGUUUUUAAAGU	Translation
ath-miR829	AT3TE57655	50	-10	1	21	8816	8836	ACUUUGAAGCUUUGAUUUGAA	::.:.:: :::.::.:.:::	UUUAGAUAUAAGUUUUAGAGU	Cleavage
ath-miR829	AT2TE30965	50	-10	1	21	1049	1069	ACUUUGAAGCUUUGAUUUGAA	::.:: :...:: ::.:::::	UUUAAUUUGGAGGUUUAAAGU	Cleavage
ath-miR829	AT4TE10760	50	-10	1	21	1288	1308	ACUUUGAAGCUUUGAUUUGAA	::.:.:: ::.:.::.: :::	UUUAGAUAAAGGUUUUAUAGU	Cleavage
ath-miR829	AT5TE33165	50	-10	1	21	1781	1801	ACUUUGAAGCUUUGAUUUGAA	:.:::: ::::.:::::.	AUUAAAUGAAAGUUUCAAGUC	Cleavage
ath-miR831	AT5TE46900	10	-10	1	22	75	96	AGAAGCGUACAAGGAGAUGAGG	:::.:::::::::::::.:	UUCCAUUUCCUUGUACGCUUUU	Cleavage
ath-miR831	AT5TE53970	25	-10	1	22	437	458	AGAAGCGUACAAGGAGAUGAGG	:::::::::: ::.:.::::	UGUCAUCUCCUUAUAUGUUUCU	Translation
ath-miR831	AT1TE46805	25	-10	1	22	6884	6905	AGAAGCGUACAAGGAGAUGAGG	: :::.::::::.:.::::	GACCUUCUUCUUGUAUGUUUCU	Cleavage
ath-miR831	AT2TE21730	25	-10	1	22	4542	4563	AGAAGCGUACAAGGAGAUGAGG	: :::.::::::.:.::::	GACCUUCUUCUUGUAUGUUUCU	Cleavage
ath-miR831	AT4TE10590	30	-10	1	22	5712	5733	AGAAGCGUACAAGGAGAUGAGG	:.:: : ::::::::::.::.:	CUUCUUGUCCUUGUACGUUUUU	Cleavage
ath-miR831	AT2TE17985	30	-10	1	22	5307	5328	AGAAGCGUACAAGGAGAUGAGG	:.:: : ::::::::::.::.:	CUUCUUGUCCUUGUACGUUUUU	Cleavage
ath-miR831	AT1TE46310	30	-10	1	22	2618	2639	AGAAGCGUACAAGGAGAUGAGG	:. :::.::::::.:.::::	GAUUUUCUUCUUGUAUGUUUCU	Cleavage
ath-miR831	AT2TE20420	30	-10	1	22	2437	2458	AGAAGCGUACAAGGAGAUGAGG	:::.::::::::.::::	AACUUUCUUCUUGUACGUUUCU	Cleavage
ath-miR831	AT2TE14495	30	-10	1	22	101	122	AGAAGCGUACAAGGAGAUGAGG	:::::::::: : ::::::	CAACAUCUCCUUGCAAGCUUCU	Cleavage
ath-miR831	AT2TE07415	35	-10	1	22	147	168	AGAAGCGUACAAGGAGAUGAGG	:.:: ::::::::::: .::.:	CUUCUUCUCCUUGUACAUUUUU	Cleavage
ath-miR831	AT1TE41020	35	-10	1	22	492	513	AGAAGCGUACAAGGAGAUGAGG	: ::::::.:::: ::::: ::	CAUCAUCUUCUUGCACGCUCCU	Cleavage
ath-miR831	AT4TE16080	35	-10	1	22	13650	13671	AGAAGCGUACAAGGAGAUGAGG	:::.::::::.:.::::	GACUUUCUUCUUGUAUGUUUCU	Cleavage
ath-miR831	AT2TE12555	35	-10	1	22	7158	7179	AGAAGCGUACAAGGAGAUGAGG	:::.::::::.:.::::	GACUUUCUUCUUGUAUGUUUCU	Cleavage
ath-miR831	AT4TE18315	35	-10	1	22	7331	7352	AGAAGCGUACAAGGAGAUGAGG	:::.::::::.:.::::	GACUUUCUUCUUGUAUGUUUCU	Cleavage
ath-miR831	AT1TE48730	35	-10	1	22	7117	7138	AGAAGCGUACAAGGAGAUGAGG	:::.::::::.:.::::	GACUUUCUUCUUGUAUGUUUCU	Cleavage
ath-miR831	AT1TE48230	35	-10	1	22	1304	1325	AGAAGCGUACAAGGAGAUGAGG	:::.::::::.:.::::	GACUUUCUUCUUGUAUGUUUCU	Cleavage
ath-miR831	AT4TE18605	35	-10	1	22	1618	1639	AGAAGCGUACAAGGAGAUGAGG	:::.::::::.:.::::	GACUUUCUUCUUGUAUGUUUCU	Cleavage
ath-miR831	AT1TE48750	35	-10	1	22	1791	1812	AGAAGCGUACAAGGAGAUGAGG	:::.::::::.:.::::	GACUUUCUUCUUGUAUGUUUCU	Cleavage
ath-miR831	AT4TE08455	35	-10	1	22	2389	2410	AGAAGCGUACAAGGAGAUGAGG	:::.::::::.:.::::	GACUUUCUUCUUGUAUGUUUCU	Cleavage
ath-miR831	AT2TE19845	35	-10	1	22	2178	2199	AGAAGCGUACAAGGAGAUGAGG	:::.::::::.:.::::	GACUUUCUUCUUGUAUGUUUCU	Cleavage
ath-miR831	AT3TE52345	35	-10	1	22	786	807	AGAAGCGUACAAGGAGAUGAGG	:::.::::::.:.::::	GACUUUCUUCUUGUAUGUUUCU	Cleavage
ath-miR831	AT1TE64830	35	-10	1	22	1092	1113	AGAAGCGUACAAGGAGAUGAGG	:::.::: ::::::::: :	AUCCAUUUCCAUGUACGCUUAU	Cleavage
ath-miR831	AT1TE41005	35	-10	1	22	378	399	AGAAGCGUACAAGGAGAUGAGG	.::::.::::::. .::::	AACUAUCUUCUUGUAUCUUUCU	Cleavage
ath-miR831	AT1TE85110	35	-10	1	22	113	134	AGAAGCGUACAAGGAGAUGAGG	.::.:.:::::..:.::.:	AUAUAUUUUCUUGUGUGUUUUU	Cleavage
ath-miR831	AT4TE15005	35	-10	1	22	19478	19499	AGAAGCGUACAAGGAGAUGAGG	: :.::::: :.:::::::	UUCCUUUUCCUUCUGCGCUUCU	Translation
ath-miR831	AT5TE38710	40	-10	1	22	7372	7393	AGAAGCGUACAAGGAGAUGAGG	:.:.::::.:::: : ::::::	CUUUAUCUUCUUGAAAGCUUCU	Cleavage
ath-miR831	AT2TE16620	40	-10	1	22	1027	1048	AGAAGCGUACAAGGAGAUGAGG	:::.:: ::::::::: .::.:	CCUUAUAUCCUUGUACAUUUUU	Cleavage
ath-miR831	AT2TE23120	40	-10	1	22	556	577	AGAAGCGUACAAGGAGAUGAGG	::::: ::.:::: :.::::.:	CCUCACCUUCUUGCAUGCUUUU	Cleavage
ath-miR831	AT1TE51445	40	-10	1	22	44	65	AGAAGCGUACAAGGAGAUGAGG	:::::.:.:::::.. :::.:	ACUCAUUUUCUUGUGUUCUUUU	Cleavage
ath-miR831	AT3TE54535	40	-10	1	22	5667	5688	AGAAGCGUACAAGGAGAUGAGG	:.:: :.:::::::: :.::.:	CUUCUUUUCCUUGUAGGUUUUU	Cleavage
ath-miR831	AT4TE54750	40	-10	1	22	2831	2853	AGAAGCGU-ACAAGGAGAUGAGG	::::.::::::: :.::::::	UAUCAUUUCCUUGUUAUGCUUCU	Cleavage
ath-miR831	AT2TE22635	40	-10	1	22	3776	3797	AGAAGCGUACAAGGAGAUGAGG	.:.::.::.:::::.: ::.:	AUUUAUUUCUUUGUAUGAUUUU	Cleavage
ath-miR831	AT1TE19430	40	-10	1	22	3493	3514	AGAAGCGUACAAGGAGAUGAGG	.:::::::::: ::.:.:: :	AUUCAUCUCCUUCUAUGUUUGU	Translation
ath-miR831	AT3TE77030	40	-10	1	22	448	469	AGAAGCGUACAAGGAGAUGAGG	:::: :.::::::.:.::.	AAUCAUAUUCUUGUAUGUUUUA	Cleavage
ath-miR831	AT5TE39990	40	-10	1	22	712	733	AGAAGCGUACAAGGAGAUGAGG	:. :.:.::::::::.:::	UAUUUUUUUCUUGUACGUUUCC	Cleavage
ath-miR831	AT3TE51590	40	-10	1	22	6150	6171	AGAAGCGUACAAGGAGAUGAGG	:.:.::::::.:.::::	CAAGCUUUUCUUGUAUGUUUCU	Cleavage
ath-miR831	AT1TE53000	40	-10	1	22	1595	1616	AGAAGCGUACAAGGAGAUGAGG	:.:.::::::.:.::::	GAAUUUUUUCUUGUAUGUUUCU	Cleavage
ath-miR831	AT5TE46055	40	-10	1	22	1283	1304	AGAAGCGUACAAGGAGAUGAGG	:::.:::::: ::::::	GACUUUCUUCUUGUAAGCUUCU	Cleavage
ath-miR831	AT1TE53765	40	-10	1	22	6674	6695	AGAAGCGUACAAGGAGAUGAGG	::.::.:::::. :::::	GAGAAUUUCUUUGUAUACUUCU	Cleavage
ath-miR831	AT3TE44790	40	-10	1	22	980	1001	AGAAGCGUACAAGGAGAUGAGG	:::::.:::::.. ::::	AUGCAUCUUCUUGUGUUCUUCA	Cleavage
ath-miR831	AT3TE52730	40	-10	1	22	172	193	AGAAGCGUACAAGGAGAUGAGG	:.:.:.::: ::::::::	CGACGUUUUCUUUUACGCUUCA	Translation
ath-miR831	AT4TE09310	40	-10	1	22	3399	3420	AGAAGCGUACAAGGAGAUGAGG	.:::::.:: ::.:.::.:	UAAUAUCUCUUUUUAUGUUUUU	Translation
ath-miR831	AT3TE51735	45	-10	1	22	2406	2427	AGAAGCGUACAAGGAGAUGAGG	::::.:.::.:: :::::::.	CCUCGUUUCUUUUUACGCUUUG	Translation
ath-miR831	AT2TE09640	45	-10	1	22	310	331	AGAAGCGUACAAGGAGAUGAGG	::::.:.::.:: :::::::.	CCUCGUUUCUUUUUACGCUUUG	Translation
ath-miR831	AT2TE23120	45	-10	1	22	2424	2445	AGAAGCGUACAAGGAGAUGAGG	..:. :: :.:::::.:::::	UUUUCUCCCUUUGUAUGCUUCA	Cleavage
ath-miR831	AT2TE18160	45	-10	1	22	152	173	AGAAGCGUACAAGGAGAUGAGG	::::: ::..::::: :.::.:	CCUCAACUUUUUGUAGGUUUUU	Cleavage
ath-miR831	AT4TE09795	45	-10	1	22	1751	1772	AGAAGCGUACAAGGAGAUGAGG	:::::::..:::: .:::: :	ACUCAUCUUUUUGUCUGCUUGU	Cleavage
ath-miR831	AT2TE04005	45	-10	1	22	577	598	AGAAGCGUACAAGGAGAUGAGG	::..::::.:::: .:.::.:	GCUUGUCUCUUUGUUUGUUUUU	Cleavage
ath-miR831	AT3TE09750	45	-10	1	22	159	180	AGAAGCGUACAAGGAGAUGAGG	:.:: :::::::::.: .:::	CUUCUUCUCCUUGUGCUUUUCC	Cleavage
ath-miR831	AT2TE11805	45	-10	1	22	197	218	AGAAGCGUACAAGGAGAUGAGG	.::: :::.::: ::::: :::	UCUCUUCUUCUUCUACGCCUCU	Translation
ath-miR831	AT2TE11890	45	-10	1	22	8	29	AGAAGCGUACAAGGAGAUGAGG	.::: :::.::: ::::: :::	UCUCUUCUUCUUCUACGCCUCU	Translation
ath-miR831	AT3TE63210	45	-10	1	22	9	30	AGAAGCGUACAAGGAGAUGAGG	.:: ::.::::: ::: :::::	UCUAAUUUCCUUAUACACUUCU	Translation
ath-miR831	AT2TE16930	45	-10	1	22	15023	15044	AGAAGCGUACAAGGAGAUGAGG	..:::::: ::::::: .::.	UUUCAUCUACUUGUACUUUUUC	Cleavage
ath-miR831	AT4TE09295	45	-10	1	22	14869	14890	AGAAGCGUACAAGGAGAUGAGG	..:::::: ::::::: .::.	UUUCAUCUACUUGUACCUUUUC	Cleavage
ath-miR831	AT3TE58895	45	-10	1	22	12529	12550	AGAAGCGUACAAGGAGAUGAGG	::..:.: .::::..:.::::	GCUUGUUUGUUUGUGUGUUUCU	Cleavage
ath-miR831	AT3TE53080	45	-10	1	22	7469	7490	AGAAGCGUACAAGGAGAUGAGG	..:: :.:.:::::..:.:::	UUUCUUUUUCUUGUGUGUUUCA	Cleavage
ath-miR831	AT4TE21135	45	-10	1	22	3814	3835	AGAAGCGUACAAGGAGAUGAGG	..:: :.:.:::::..:.:::	UUUCUUUUUCUUGUGUGUUUCA	Cleavage
ath-miR831	AT1TE51850	45	-10	1	22	1275	1296	AGAAGCGUACAAGGAGAUGAGG	..:: :.:.:::::..:.:::	UUUCUUUUUCUUGUGUGUUUCA	Cleavage
ath-miR831	AT1TE51690	45	-10	1	22	1298	1319	AGAAGCGUACAAGGAGAUGAGG	..:: :.:.:::::..:.:::	UUUCUUUUUCUUGUGUGUUUCA	Cleavage
ath-miR831	AT2TE22245	45	-10	1	22	1259	1280	AGAAGCGUACAAGGAGAUGAGG	..:: :.:.:::::..:.:::	UUUCUUUUUCUUGUGUGUUUCA	Cleavage
ath-miR831	AT4TE21020	45	-10	1	22	401	422	AGAAGCGUACAAGGAGAUGAGG	..:: :.:.:::::..:.:::	UUUCUUUUUCUUGUGUGUUUCA	Cleavage
ath-miR831	AT3TE58900	45	-10	1	22	1216	1237	AGAAGCGUACAAGGAGAUGAGG	::..:.: .::::..:.::::	GCUUGUUUGUUUGUGUGUUUCU	Cleavage
ath-miR831	AT4TE48225	45	-10	1	22	1767	1788	AGAAGCGUACAAGGAGAUGAGG	..:::::: ::::::: .::.	UUUCAUCUACUUGUACCUUUUC	Cleavage
ath-miR831	AT4TE32245	45	-10	1	22	1148	1169	AGAAGCGUACAAGGAGAUGAGG	::::: :..: :::::.::.:	GCUCAUAUUUUGGUACGUUUUU	Translation
ath-miR831	AT3TE53090	45	-10	1	22	110	131	AGAAGCGUACAAGGAGAUGAGG	..:: :.:.:::::..:.:::	UUUCUUUUUCUUGUGUGUUUCA	Cleavage
ath-miR831	AT2TE21760	45	-10	1	22	5972	5993	AGAAGCGUACAAGGAGAUGAGG	..::::: ..:::: .:.::::	UUUCAUCCUUUUGUUUGUUUCU	Cleavage
ath-miR831	AT2TE21760	45	-10	1	22	13094	13115	AGAAGCGUACAAGGAGAUGAGG	..::::: ..:::: .:.::::	UUUCAUCCUUUUGUUUGUUUCU	Cleavage
ath-miR831	AT5TE61240	45	-10	1	22	139	160	AGAAGCGUACAAGGAGAUGAGG	:::::.: ::::: ::::::	ACUCAUUUGGUUGUAAGCUUCU	Cleavage
ath-miR831	AT1TE16330	45	-10	1	22	205	226	AGAAGCGUACAAGGAGAUGAGG	.:.::.:..:::::: .::.:	AUUUAUUUUUUUGUACUUUUUU	Cleavage
ath-miR831	AT2TE21765	45	-10	1	22	3273	3294	AGAAGCGUACAAGGAGAUGAGG	..::::: ..:::: .:.::::	UUUCAUCCUUUUGUUUGUUUCU	Cleavage
ath-miR831	AT4TE25050	45	-10	1	22	1775	1796	AGAAGCGUACAAGGAGAUGAGG	..::::.: ::: ::.:.::.:	UUUCAUUUACUUUUAUGUUUUU	Translation
ath-miR831	AT2TE43165	45	-10	1	22	1774	1795	AGAAGCGUACAAGGAGAUGAGG	..::::.: ::: ::.:.::.:	UUUCAUUUACUUUUAUGUUUUU	Translation
ath-miR831	AT5TE64600	45	-10	1	22	1771	1792	AGAAGCGUACAAGGAGAUGAGG	..::::.: ::: ::.:.::.:	UUUCAUUUACUUUUAUGUUUUU	Translation
ath-miR831	AT1TE44125	45	-10	1	22	1771	1792	AGAAGCGUACAAGGAGAUGAGG	..::::.: ::: ::.:.::.:	UUUCAUUUACUUUUAUGUUUUU	Translation
ath-miR831	AT4TE19830	45	-10	1	22	3813	3834	AGAAGCGUACAAGGAGAUGAGG	..::::: ..:::: .:.::::	UUUCAUCCUUUUGUUUGUUUCU	Cleavage
ath-miR831	AT3TE60465	45	-10	1	22	772	793	AGAAGCGUACAAGGAGAUGAGG	..:.::: .:::::: :.::.:	UUUUAUCAUCUUGUAAGUUUUU	Cleavage
ath-miR831	AT5TE41500	45	-10	1	22	445	466	AGAAGCGUACAAGGAGAUGAGG	:.:: : ::::::::: .::.:	CUUCUUGUCCUUGUACCUUUUU	Cleavage
ath-miR831	AT1TE79765	45	-10	1	22	195	216	AGAAGCGUACAAGGAGAUGAGG	:.::.::::: ::.:.:::	UAUUAUUUCCUUAUAUGUUUCA	Translation
ath-miR831	AT2TE20630	45	-10	1	22	55	76	AGAAGCGUACAAGGAGAUGAGG	: :.::.::.:: ::::::::	CAUUAUUUCUUUCAACGCUUCU	Translation
ath-miR831	AT3TE61290	45	-10	1	22	6327	6348	AGAAGCGUACAAGGAGAUGAGG	.:.::: .:::::: :.::.:	AUUUAUCAUCUUGUAAGUUUUU	Cleavage
ath-miR831	AT3TE52775	45	-10	1	22	4919	4940	AGAAGCGUACAAGGAGAUGAGG	.:.::: .:::::: :.::.:	AUUUAUCAUCUUGUAAGUUUUU	Cleavage
ath-miR831	AT5TE38615	45	-10	1	22	1920	1941	AGAAGCGUACAAGGAGAUGAGG	::::::::::.::::	AAUACCAUCCUUGUACGUUUCU	Cleavage
ath-miR831	AT5TE58420	45	-10	1	22	570	591	AGAAGCGUACAAGGAGAUGAGG	: ::.:.:::::::: :::	AAUAAUUUUCUUGUACGAUUCC	Cleavage
ath-miR831	AT1TE46665	45	-10	1	22	7329	7350	AGAAGCGUACAAGGAGAUGAGG	:::.::::::.:.:::	GACUUUCUUCUUGUAUGUUUCC	Cleavage
ath-miR831	AT1TE52085	45	-10	1	22	2334	2355	AGAAGCGUACAAGGAGAUGAGG	..::: ::.:::::: .::::	UUUCAGGUCUUUGUACAUUUCU	Cleavage
ath-miR831	AT1TE44540	45	-10	1	22	572	593	AGAAGCGUACAAGGAGAUGAGG	: ::::.::::: .:::::	UAUAAUCUUCUUGUUUGCUUCA	Cleavage
ath-miR831	AT5TE59850	45	-10	1	22	383	404	AGAAGCGUACAAGGAGAUGAGG	: : ::.:..:::::.: ::::	CAUAAUUUUUUUGUAUGGUUCU	Cleavage
ath-miR831	AT1TE67290	45	-10	1	22	153	174	AGAAGCGUACAAGGAGAUGAGG	..: .:. :::::::.:.::.:	UUUGGUUCCCUUGUAUGUUUUU	Cleavage
ath-miR831	AT5TE57735	45	-10	1	22	298	319	AGAAGCGUACAAGGAGAUGAGG	:: :::: :.:: :: ::::::	CCACAUCACUUUCUAAGCUUCU	Translation
ath-miR831	AT3TE61335	45	-10	1	22	3284	3305	AGAAGCGUACAAGGAGAUGAGG	:::: :.:::::.: .::.:	UAUCAUAUUCUUGUGCAUUUUU	Cleavage
ath-miR831	AT4TE15750	45	-10	1	22	5290	5311	AGAAGCGUACAAGGAGAUGAGG	:::.:::::: :.::::	GACUUUCUUCUUGUAAGUUUCU	Cleavage
ath-miR831	AT4TE16060	45	-10	1	22	1700	1721	AGAAGCGUACAAGGAGAUGAGG	:::.:::::: :.::::	GACUUUCUUCUUGUAAGUUUCU	Cleavage
ath-miR831	AT2TE19445	45	-10	1	22	1623	1644	AGAAGCGUACAAGGAGAUGAGG	:::.:::::: :.::::	GACUUUCUUCUUGUAAGUUUCU	Cleavage
ath-miR831	AT1TE38090	50	-10	1	22	2351	2372	AGAAGCGUACAAGGAGAUGAGG	.:::::.:..:: ::::.::.	UCUCAUUUUUUUUUACGUUUUG	Translation
ath-miR831	AT5TE40000	50	-10	1	22	9932	9953	AGAAGCGUACAAGGAGAUGAGG	.:::::::.::: ::. .::.:	UCUCAUCUUCUUUUAUUUUUUU	Translation
ath-miR831	AT5TE50560	50	-10	1	22	12693	12714	AGAAGCGUACAAGGAGAUGAGG	.:::::::.::: ::. .::.:	UCUCAUCUUCUUCUAUUUUUUU	Translation
ath-miR831	AT2TE08320	50	-10	1	22	12561	12582	AGAAGCGUACAAGGAGAUGAGG	::.::.:.::::::: ::.:	ACUUAUUUUCUUGUACCAUUUU	Cleavage
ath-miR831	AT3TE53245	50	-10	1	22	11331	11352	AGAAGCGUACAAGGAGAUGAGG	::.::.:.::::::: ::.:	ACUUAUUUUCUUGUACCAUUUU	Cleavage
ath-miR831	AT4TE17925	50	-10	1	22	58	79	AGAAGCGUACAAGGAGAUGAGG	.:: .:::..:::::.:.::.	UCUAGUCUUUUUGUAUGUUUUG	Cleavage
ath-miR831	AT2TE17405	50	-10	1	22	1568	1590	AGAAGCGU-ACAAGGAGAUGAGG	..:.:: ::::::: :.::::::	UUUUAUAUCCUUGUGAUGCUUCU	Cleavage
ath-miR831	AT5TE44955	50	-10	1	22	1008	1029	AGAAGCGUACAAGGAGAUGAGG	::.::.:.::::::: ::.:	ACUUAUUUUCUUGUACAAUUUU	Cleavage
ath-miR831	AT1TE71480	50	-10	1	22	857	878	AGAAGCGUACAAGGAGAUGAGG	..::::.::.:: :.::.::.	UUUCAUUUCUUUUUGCGUUUUG	Translation
ath-miR831	AT2TE21715	50	-10	1	22	608	629	AGAAGCGUACAAGGAGAUGAGG	..::::.::::: ::. .::.:	UUUCAUUUCCUUUUAUUUUUUU	Translation
ath-miR831	AT2TE23170	50	-10	1	22	630	651	AGAAGCGUACAAGGAGAUGAGG	:.:: :.::::: : :::::.:	CUUCUUUUCCUUCUCCGCUUUU	Translation
ath-miR831	AT2TE23130	50	-10	1	22	164	185	AGAAGCGUACAAGGAGAUGAGG	..:.::.:.::: ::: :::.:	UUUUAUUUUCUUAUACUCUUUU	Translation
ath-miR831	AT3TE54140	50	-10	1	22	905	926	AGAAGCGUACAAGGAGAUGAGG	.::::::::::: :::. :.	GUUCAUCUCCUUGAACGUGUUC	Cleavage
ath-miR831	AT1TE43250	50	-10	1	22	698	718	AGAAGCGUACAAGGAGAUGAGG	:::::: ::.:: ::.:.::::	CCUCAU-UCUUUUUAUGUUUCU	Translation
ath-miR831	AT3TE61645	50	-10	1	22	2737	2759	AGAAGCGUACAAGGAG-AUGAGG	..:::: :::.:::: .:.::::	UUUCAUUCUCUUUGUUUGUUUCU	Cleavage
ath-miR831	AT2TE12140	50	-10	1	22	1682	1703	AGAAGCGUACAAGGAGAUGAGG	..:. :.:.:::::..:.:::	UUUUUUUUUCUUGUGUGUUUCA	Cleavage
ath-miR831	AT4TE14500	50	-10	1	22	3323	3345	AGAAGCGUACAAGGA-GAUGAGG	..::.:. ::::: :.:::::::	UUUCGUUGUCCUUCUGCGCUUCU	Translation
ath-miR831	AT2TE20045	50	-10	1	22	1684	1705	AGAAGCGUACAAGGAGAUGAGG	.:.::.:..::: .::.::.:	AUUUAUUUUUUUGGGCGUUUUU	Cleavage
ath-miR831	AT3TE20540	50	-10	1	22	2230	2251	AGAAGCGUACAAGGAGAUGAGG	:: :::::::::: :. :::.	CCGCAUCUCCUUGGAUUCUUUC	Cleavage
ath-miR831	AT5TE45920	50	-10	1	22	8779	8800	AGAAGCGUACAAGGAGAUGAGG	.:: :::..:::::: .::::	UCUGUUCUUUUUGUACCUUUCU	Cleavage
ath-miR831	AT3TE59580	50	-10	1	22	1272	1293	AGAAGCGUACAAGGAGAUGAGG	..:: :.:.:::::..:.::.	UUUCCUUUUCUUGUGUGUUUUA	Cleavage
ath-miR831	AT2TE12145	50	-10	1	22	1276	1297	AGAAGCGUACAAGGAGAUGAGG	..:. :.:.:::::..:.:::	UUUUUUUUUCUUGUGUGUUUCA	Cleavage
ath-miR831	AT5TE58420	50	-10	1	22	531	552	AGAAGCGUACAAGGAGAUGAGG	.:..:.:..:::: .:.::::	AUUUGUUUUUUUGUCUGUUUCU	Cleavage
ath-miR831	AT2TE21845	50	-10	1	22	311	332	AGAAGCGUACAAGGAGAUGAGG	: ::.::::::: ::: .:::	CAUCGUCUCCUUAUACAUUUCA	Translation
ath-miR831	AT2TE20050	50	-10	1	22	97	118	AGAAGCGUACAAGGAGAUGAGG	.:.::.:..::: .::.::.:	AUUUAUUUUUUUGGGCGUUUUU	Cleavage
ath-miR831	AT3TE52130	50	-10	1	22	386	407	AGAAGCGUACAAGGAGAUGAGG	:: :::::::: ::::.: .:	ACUAAUCUCCUUAUACGUUGUU	Translation
ath-miR831	AT3TE66200	50	-10	1	22	245	266	AGAAGCGUACAAGGAGAUGAGG	.:..:::..:: ::.:.::.:	AUUUGUCUUUUUAUAUGUUUUU	Translation
ath-miR831	AT5TE91835	50	-10	1	22	68	89	AGAAGCGUACAAGGAGAUGAGG	.:..:::..:: ::.:.::.:	AUUUGUCUUUUUAUAUGUUUUU	Translation
ath-miR831	AT4TE18270	50	-10	1	22	759	780	AGAAGCGUACAAGGAGAUGAGG	.:: : :::::: ::: :::::	UCUGAACUCCUUUUACUCUUCU	Translation
ath-miR831	AT5TE51685	50	-10	1	22	3335	3356	AGAAGCGUACAAGGAGAUGAGG	:..: :::::::. :.::.:	UGUUGUGUCCUUGUGAGUUUUU	Cleavage
ath-miR831	AT1TE46825	50	-10	1	22	291	312	AGAAGCGUACAAGGAGAUGAGG	:. :::::::::: .::::	GGUUUUCUCCUUGUAGCUUUCU	Cleavage
ath-miR831	AT5TE42025	50	-10	1	22	1476	1497	AGAAGCGUACAAGGAGAUGAGG	.:.::: ..::::: :.::.:	AUUUAUCAUUUUGUAAGUUUUU	Cleavage
ath-miR831	AT3TE46170	50	-10	1	22	367	388	AGAAGCGUACAAGGAGAUGAGG	..::::: :.:::: : .::::	UUUCAUCGCUUUGUUCUUUUCU	Cleavage
ath-miR831	AT3TE47395	50	-10	1	22	909	930	AGAAGCGUACAAGGAGAUGAGG	:: :.:::..::: ::: ::.:	CCGCGUCUUUUUGAACGGUUUU	Cleavage
ath-miR831	AT4TE18275	50	-10	1	22	443	464	AGAAGCGUACAAGGAGAUGAGG	.:: : :::::: ::: :::::	UCUGAACUCCUUUUACUCUUCU	Translation
ath-miR831	AT5TE56210	50	-10	1	22	423	444	AGAAGCGUACAAGGAGAUGAGG	..:.::.: .:: ::::.::.:	UUUUAUUUGUUUUUACGUUUUU	Translation
ath-miR831	AT2TE10980	50	-10	1	22	3765	3786	AGAAGCGUACAAGGAGAUGAGG	::.: :.:::::..:::::	ACUUAGGUUCUUGUGUGCUUCA	Cleavage
ath-miR831	AT2TE18920	50	-10	1	22	9831	9852	AGAAGCGUACAAGGAGAUGAGG	.:: :::::::::: :: ::	AUUCUUCUCCUUGUAAGCCUCA	Cleavage
ath-miR831	AT2TE04635	50	-10	1	22	176	197	AGAAGCGUACAAGGAGAUGAGG	::::.:.:::::.. .:::	UAUCAUUUUCUUGUGUUUUUCC	Cleavage
ath-miR831	AT1TE86120	50	-10	1	22	303	324	AGAAGCGUACAAGGAGAUGAGG	: :.::.:. :::: .::::::	CGUUAUUUUAUUGUUUGCUUCU	Cleavage
ath-miR842	AT1TE65400	25	-10	1	21	594	614	UCAUGGUCAGAUCCGUCAUCC	::::. :::.:::.:::::	AUAUGAUAGAUUUGAUCAUGA	Cleavage
ath-miR842	AT3TE62480	35	-10	1	21	126	146	UCAUGGUCAGAUCCGUCAUCC	: :::: ::::::.:::::	CGUUGACAGAUCUGGCCAUGU	Cleavage
ath-miR842	AT3TE40145	35	-10	1	21	4840	4861	UCAUGGUCAGAUCCGU-CAUCC	: ::: :.::.:.:::::::::	GAAUGUAUGGGUUUGACCAUGA	Cleavage
ath-miR842	AT2TE28260	40	-10	1	21	3976	3996	UCAUGGUCAGAUCCGUCAUCC	: :::.::::.::::.:: :	AGUUGAUGGAUUUGACUAUAA	Cleavage
ath-miR842	AT5TE45090	40	-10	1	21	2505	2525	UCAUGGUCAGAUCCGUCAUCC	::::.: :: :::..:::::	CGAUGGCUGAGCUGGUCAUGA	Translation
ath-miR842	AT3TE70635	40	-10	1	21	805	825	UCAUGGUCAGAUCCGUCAUCC	: ::::.:::: :::. ::::	GCAUGAUGGAUAUGAUAAUGA	Translation
ath-miR842	AT1TE27295	40	-10	1	21	1142	1162	UCAUGGUCAGAUCCGUCAUCC	: ::::.:::: :::. ::::	GCAUGAUGGAUAUGAUAAUGA	Translation
ath-miR842	AT4TE25200	40	-10	1	21	2871	2891	UCAUGGUCAGAUCCGUCAUCC	::::.: ::.:::::: ::	AAAUGAUGAAUUUGACCACGA	Cleavage
ath-miR842	AT1TE76215	40	-10	1	21	2874	2894	UCAUGGUCAGAUCCGUCAUCC	::::.: ::.:::::: ::	AAAUGAUGAAUUUGACCACGA	Cleavage
ath-miR842	AT4TE33010	40	-10	1	21	2266	2286	UCAUGGUCAGAUCCGUCAUCC	: .::: :::::: ::::::	GUGUGAGGGAUCUCACCAUGU	Cleavage
ath-miR842	AT2TE23965	40	-10	1	21	6394	6415	UCAUGGUCAGAUCCGU-CAUCC	: ::: :.::.:.:::.:::::	GAAUGUAUGGGUUUGAUCAUGA	Cleavage
ath-miR842	AT5TE46515	40	-10	1	21	7662	7682	UCAUGGUCAGAUCCGUCAUCC	::::: :::.:: ..::::	AAAUGACUGAUUUGUUUAUGA	Cleavage
ath-miR842	AT2TE20205	40	-10	1	21	5041	5061	UCAUGGUCAGAUCCGUCAUCC	::: . :::::::...:::	AUAUGCUAGAUCUGAUUGUGA	Cleavage
ath-miR842	AT2TE21760	45	-10	1	21	12555	12575	UCAUGGUCAGAUCCGUCAUCC	::.:::.::: :::::. :::	GGGUGAUGGACCUGACUUUGA	Translation
ath-miR842	AT2TE21025	45	-10	1	21	1359	1379	UCAUGGUCAGAUCCGUCAUCC	::::..::. .::::::::	UGAUGGUGGGAUUGACCAUGU	Translation
ath-miR842	AT1TE65205	45	-10	1	21	3235	3255	UCAUGGUCAGAUCCGUCAUCC	:::.: :::.:: ..::::	UUAUGGCCGAUUUGUUUAUGA	Cleavage
ath-miR842	AT1TE41345	45	-10	1	21	5895	5915	UCAUGGUCAGAUCCGUCAUCC	:.:::.::::::::.: : :	CGGUGAUGGAUCUGAUCCUCA	Cleavage
ath-miR842	AT5TE53465	45	-10	1	21	1134	1154	UCAUGGUCAGAUCCGUCAUCC	: :::: :::: :::. ::::	GCAUGAGGGAUAUGAUAAUGA	Translation
ath-miR842	AT2TE12225	45	-10	1	21	5016	5036	UCAUGGUCAGAUCCGUCAUCC	: ::.:: ::::::::.::	CGUUGGCGAAUCUGACCGUGU	Cleavage
ath-miR842	AT3TE53325	45	-10	1	21	1291	1311	UCAUGGUCAGAUCCGUCAUCC	: ::..:::::: ..:::::	CGCUGGUGGAUCUUGUCAUGA	Cleavage
ath-miR842	AT2TE87235	45	-10	1	21	600	620	UCAUGGUCAGAUCCGUCAUCC	::..::::.: :.:::::	CUUUGGUGGAUUUUAUCAUGA	Cleavage
ath-miR842	AT4TE21300	45	-10	1	21	206	226	UCAUGGUCAGAUCCGUCAUCC	::::.: :::: :..::::	AUAUGAUGAAUCUAAUUAUGA	Cleavage
ath-miR842	AT5TE46515	45	-10	1	21	756	776	UCAUGGUCAGAUCCGUCAUCC	::::: :.:.:: ..::::	UAAUGACUGGUUUGUUUAUGA	Cleavage
ath-miR842	AT1TE36550	45	-10	1	21	761	781	UCAUGGUCAGAUCCGUCAUCC	: :: .: ::::::.:::::	UGUUGUUGUAUCUGAUCAUGA	Cleavage
ath-miR842	AT3TE50565	45	-10	1	21	845	865	UCAUGGUCAGAUCCGUCAUCC	::::: :::.::: :.::	CCAUGACUGAUUUGAGCGUGU	Cleavage
ath-miR842	AT2TE20450	45	-10	1	21	1369	1389	UCAUGGUCAGAUCCGUCAUCC	:::. ::::: :.:::::	AACUGAUUGAUCUUAUCAUGA	Cleavage
ath-miR842	AT2TE43990	45	-10	1	21	667	687	UCAUGGUCAGAUCCGUCAUCC	: ::.:::::: ::::::	CUACGAUGGAUCUAUCCAUGA	Cleavage
ath-miR842	AT1TE40605	45	-10	1	21	157	177	UCAUGGUCAGAUCCGUCAUCC	:::: : ::::::. ::::	CCAUGAAGAAUCUGAUGAUGA	Cleavage
ath-miR842	AT2TE23505	45	-10	1	21	756	776	UCAUGGUCAGAUCCGUCAUCC	::::: :.:.:: ..::::	CAAUGACUGGUUUGUUUAUGA	Cleavage
ath-miR842	AT5TE37165	45	-10	1	21	1000	1020	UCAUGGUCAGAUCCGUCAUCC	:::.: :::.:: ..::::	UUAUGGCCGAUUUGUUUAUGA	Cleavage
ath-miR842	AT1TE65210	45	-10	1	21	732	752	UCAUGGUCAGAUCCGUCAUCC	:::.: :::.:: ..::::	UUAUGGCCGAUUUGUUUAUGA	Cleavage
ath-miR842	AT1TE75405	45	-10	1	21	733	753	UCAUGGUCAGAUCCGUCAUCC	:::.: :::.:: ..::::	UUAUGGCUGAUUUGUUUAUGA	Cleavage
ath-miR842	AT4TE50860	45	-10	1	21	733	753	UCAUGGUCAGAUCCGUCAUCC	:::.: :::.:: ..::::	UUAUGGCCGAUUUGUUUAUGA	Cleavage
ath-miR842	AT4TE12345	45	-10	1	21	733	753	UCAUGGUCAGAUCCGUCAUCC	:::.: :::.:: ..::::	UUAUGGCCGAUUUGUUUAUGA	Cleavage
ath-miR842	AT1TE19130	45	-10	1	21	2093	2113	UCAUGGUCAGAUCCGUCAUCC	::::: ::::::.: :: :	AAAUGACUGAUCUGGCAAUCA	Cleavage
ath-miR842	AT3TE63165	45	-10	1	21	1586	1606	UCAUGGUCAGAUCCGUCAUCC	::::: :::: ::.::::	UUAUGACUUAUCUUACUAUGA	Cleavage
ath-miR842	AT1TE47750	50	-10	1	21	3783	3805	UCAUGGUCAGAUCCG--UCAUCC	::: :: :::::::::.::::	GGAAGAAGCGGAUCUGAUCAUGC	Cleavage
ath-miR842	AT4TE21695	50	-10	1	21	4667	4687	UCAUGGUCAGAUCCGUCAUCC	:.:: :::::.:::.:::	UGGUGUCGGAUUUGAUCAUUC	Cleavage
ath-miR842	AT4TE21695	50	-10	1	21	2460	2480	UCAUGGUCAGAUCCGUCAUCC	::: ::::::::.:::	GUUUGAAGGAUCUGAUCAUCG	Cleavage
ath-miR842	AT3TE70635	50	-10	1	21	919	939	UCAUGGUCAGAUCCGUCAUCC	::::::. :. .:::..::::	GGAUGAUAGGAUUGAUUAUGA	Translation
ath-miR842	AT5TE53465	50	-10	1	21	1248	1268	UCAUGGUCAGAUCCGUCAUCC	::::::. :. .:::..::::	GGAUGAUAGGAUUGAUUAUGA	Translation
ath-miR842	AT1TE27295	50	-10	1	21	1256	1276	UCAUGGUCAGAUCCGUCAUCC	::::::. :. .:::..::::	GGAUGAUAGGAUUGAUUAUGA	Translation
ath-miR842	AT3TE60130	50	-10	1	21	1836	1856	UCAUGGUCAGAUCCGUCAUCC	::::: .: :::::.::: ::	GGAUGUUGAAUCUGGCCACGA	Cleavage
ath-miR842	AT3TE24460	50	-10	1	21	165	185	UCAUGGUCAGAUCCGUCAUCC	:.::..::::.::.: .::.	AGGUGGUGGAUUUGGCGGUGG	Cleavage
ath-miR842	AT3TE47210	50	-10	1	21	111	131	UCAUGGUCAGAUCCGUCAUCC	:::::.::.::: :. :::.	AGAUGAUGGGUCUUAUAAUGG	Cleavage
ath-miR842	AT3TE70410	50	-10	1	21	120	140	UCAUGGUCAGAUCCGUCAUCC	:::::.::.::: :. :::.	AGAUGAUGGGUCUUAUAAUGG	Cleavage
ath-miR842	AT3TE70410	50	-10	1	21	5046	5066	UCAUGGUCAGAUCCGUCAUCC	:::::.::.::: :. :::.	AGAUGAUGGGUCUUAUAAUGG	Cleavage
ath-miR842	AT3TE59985	50	-10	1	21	2654	2674	UCAUGGUCAGAUCCGUCAUCC	::: ::::::::.:::	AUUUGAGGGAUCUGAUCAUAG	Cleavage
ath-miR842	AT1TE51170	50	-10	1	21	60	80	UCAUGGUCAGAUCCGUCAUCC	:::::. :: :::: .::::	AGAUGAUUGAGCUGAGUAUGA	Translation
ath-miR842	AT4TE09795	50	-10	1	21	821	841	UCAUGGUCAGAUCCGUCAUCC	:: ::.::::. ::..:::.	UGAGGAUGGAUUAGAUUAUGG	Cleavage
ath-miR842	AT1TE06780	50	-10	1	21	900	920	UCAUGGUCAGAUCCGUCAUCC	:.:: .:: ::::::::::	CGGUGCUGGUACUGACCAUGA	Translation
ath-miR842	AT2TE16340	50	-10	1	21	3458	3478	UCAUGGUCAGAUCCGUCAUCC	::::. ::::. ::: ::::	CGAUGGAGGAUUCGACGAUGA	Cleavage
ath-miR842	AT5TE46685	50	-10	1	21	9316	9336	UCAUGGUCAGAUCCGUCAUCC	::: :.: ::.:::...:::	CGAUAAUGUAUUUGAUUGUGA	Cleavage
ath-miR842	AT1TE53745	50	-10	1	21	43	63	UCAUGGUCAGAUCCGUCAUCC	:::.: ::::::. ::::	GCUUGAUGAAUCUGAUGAUGA	Cleavage
ath-miR842	AT4TE20760	50	-10	1	19	1	19	UCAUGGUCAGAUCCGUCAU	:::.:: ::::.:..::.	CUGAUGGUUCUGGCUGUGG	Cleavage
ath-miR842	AT2TE14320	50	-10	1	21	112	132	UCAUGGUCAGAUCCGUCAUCC	::::.: :::: :.::::	CAAUGAUGAAUCUCAUCAUGC	Cleavage
ath-miR842	AT4TE21115	50	-10	1	21	513	533	UCAUGGUCAGAUCCGUCAUCC	::::: : .:::.:::::	UUUUGACGAAGUUGAUCAUGA	Translation
ath-miR842	AT5TE63610	50	-10	1	21	2677	2696	UCAUGGUCAGAUCCGUCAUCC	::::: :: ::::::..:::	UGAUGAAGG-UCUGACUGUGA	Cleavage
ath-miR842	AT5TE46860	50	-10	1	21	1785	1805	UCAUGGUCAGAUCCGUCAUCC	::::::: ::.::.:::	AAUUGACGGAAAUGGCCGUGA	Translation
ath-miR842	AT1TE67150	50	-10	1	21	108	128	UCAUGGUCAGAUCCGUCAUCC	.::..: :.:::::::::	UUGUGGUGAUUUUGACCAUGA	Cleavage
ath-miR842	AT3TE64775	50	-10	1	21	559	578	UCAUGGUCAGAUCCGUCAUCC	: ::::.: ::::::::: ::	GAAUGAUG-AUCUGACCAAGA	Cleavage
ath-miR842	AT1TE52200	50	-10	1	21	1153	1173	UCAUGGUCAGAUCCGUCAUCC	.::.:::::.:::. : ::	CUGUGGCGGAUUUGAUAAAGA	Cleavage
ath-miR842	AT5TE62740	50	-10	1	21	744	764	UCAUGGUCAGAUCCGUCAUCC	:::..::: :::.::::.	CAAUGGUGGACAUGAUCAUGG	Translation
ath-miR842	AT2TE63215	50	-10	1	21	112	133	UCAUGGUCAGAUCCGU-CAUCC	: ::: :.::::: :::.:::.	GAAUGUAUGGAUCAGACUAUGG	Cleavage
ath-miR842	AT1TE54645	50	-10	1	21	17	37	UCAUGGUCAGAUCCGUCAUCC	::: .. :.:.::..:::::	UGAUUGUAGGUUUGGUCAUGA	Cleavage
ath-miR842	AT1TE52375	50	-10	1	21	416	436	UCAUGGUCAGAUCCGUCAUCC	::.: :::.:::..:::	GUUUGGCUGAUUUGAUUAUGU	Cleavage
ath-miR842	AT4TE25635	50	-10	1	21	874	894	UCAUGGUCAGAUCCGUCAUCC	: ::::. :::.:::. :::	GCAUGAUUGAUUUGAUGAUGC	Cleavage
ath-miR842	AT2TE22725	50	-10	1	21	1135	1155	UCAUGGUCAGAUCCGUCAUCC	:: .::::::::::::	CAAUUUUGGAUCUGACCAUCG	Cleavage
ath-miR845a	AT4TE17080	10	-10	1	21	604	624	CGGCUCUGAUACCAAUUGAUG	:.:::::::::::::::.:	UCUUAAUUGGUAUCAGAGCUG	Cleavage
ath-miR845a	AT3TE62940	15	-10	1	21	565	585	CGGCUCUGAUACCAAUUGAUG	: ::::::::::::::::: :	CUUCAAUUGGUAUCAGAGCGG	Cleavage
ath-miR845a	AT5TE63610	15	-10	1	21	549	569	CGGCUCUGAUACCAAUUGAUG	::::::::::::::::: :	UUUCAAUUGGUAUCAGAGCAG	Cleavage
ath-miR845a	AT1TE43975	20	-10	1	21	565	585	CGGCUCUGAUACCAAUUGAUG	: :::::::::::.::::: :	CUUCAAUUGGUAUUAGAGCGG	Cleavage
ath-miR845a	AT3TE59855	20	-10	1	21	726	746	CGGCUCUGAUACCAAUUGAUG	:.::::::::::::::: :	UCUUAAUUGGUAUCAGAGCAG	Cleavage
ath-miR845a	AT4TE33660	25	-10	1	21	459	479	CGGCUCUGAUACCAAUUGAUG	:::.:: :::::::::::::	CAUUAAAUGGUAUCAGAGCCA	Cleavage
ath-miR845a	AT3TE52465	25	-10	1	21	284	304	CGGCUCUGAUACCAAUUGAUG	:: .: :::::::::::::::	CAAUAUUUGGUAUCAGAGCCG	Cleavage
ath-miR845a	AT2TE12815	25	-10	1	21	515	535	CGGCUCUGAUACCAAUUGAUG	:::::::::::::::: :	CUACAAUUGGUAUCAGAGCGG	Cleavage
ath-miR845a	AT3TE53640	25	-10	1	21	282	302	CGGCUCUGAUACCAAUUGAUG	: .: :::::::::::::::	AAAUAUUUGGUAUCAGAGCCG	Cleavage
ath-miR845a	AT5TE43460	25	-10	1	21	189	209	CGGCUCUGAUACCAAUUGAUG	::: ::::::::::::: :	UCUCAUUUGGUAUCAGAGCGG	Cleavage
ath-miR845a	AT1TE45805	25	-10	1	21	3335	3355	CGGCUCUGAUACCAAUUGAUG	: .::::::::..::::::	UUUGGAUUGGUAUUGGAGCCG	Cleavage
ath-miR845a	AT1TE53090	25	-10	1	21	546	566	CGGCUCUGAUACCAAUUGAUG	::: ::::::::::::: :	UUUCAUUUGGUAUCAGAGCGG	Cleavage
ath-miR845a	AT3TE63050	25	-10	1	21	205	225	CGGCUCUGAUACCAAUUGAUG	::: ::::::::::::: :	UCUCAUUUGGUAUCAGAGCAG	Cleavage
ath-miR845a	AT2TE10495	25	-10	1	21	545	565	CGGCUCUGAUACCAAUUGAUG	::: ::::::::::::: :	UUUCAUUUGGUAUCAGAGCGG	Cleavage
ath-miR845a	AT5TE43450	25	-10	1	21	5150	5170	CGGCUCUGAUACCAAUUGAUG	::: ::::::::::::: :	UCUCAUUUGGUAUCAGAGCGG	Cleavage
ath-miR845a	AT2TE38575	30	-10	1	21	518	538	CGGCUCUGAUACCAAUUGAUG	::::::::::::::::	AACAAAUUGGUAUCAGAGCCA	Cleavage
ath-miR845a	AT1TE53375	30	-10	1	21	906	926	CGGCUCUGAUACCAAUUGAUG	.:::: :::::::::::::	UAUCAUGUGGUAUCAGAGCCA	Cleavage
ath-miR845a	AT4TE10345	30	-10	1	21	501	521	CGGCUCUGAUACCAAUUGAUG	.: ::: :::::::::::::	UAACAAGUGGUAUCAGAGCCA	Cleavage
ath-miR845a	AT2TE05965	30	-10	1	21	314	334	CGGCUCUGAUACCAAUUGAUG	::: :::::::::::::	UUACAAAUGGUAUCAGAGCCC	Cleavage
ath-miR845a	AT5TE62965	30	-10	1	21	355	375	CGGCUCUGAUACCAAUUGAUG	::: ::::::.:::::.:	UUACAAGUGGUAUUAGAGCUG	Cleavage
ath-miR845a	AT5TE52925	30	-10	1	21	149	169	CGGCUCUGAUACCAAUUGAUG	: :.:::::::::::::.	UUUGAGUUGGUAUCAGAGCUU	Cleavage
ath-miR845a	AT5TE41885	30	-10	1	21	285	305	CGGCUCUGAUACCAAUUGAUG	:.: :::::::::::::.	AUUUAUUUGGUAUCAGAGCUU	Cleavage
ath-miR845a	AT5TE52920	30	-10	1	21	913	933	CGGCUCUGAUACCAAUUGAUG	: :.:::::::::::::.	UUUGAGUUGGUAUCAGAGCUU	Cleavage
ath-miR845a	AT2TE13380	35	-10	1	21	4193	4213	CGGCUCUGAUACCAAUUGAUG	:::::: :::: ::.::::.:	CAUCAACUGGUUUCGGAGCUG	Translation
ath-miR845a	AT1TE98640	35	-10	1	21	814	834	CGGCUCUGAUACCAAUUGAUG	::..::::::.::.: ::::	AAUUGAUUGGUGUCGGCGCCG	Cleavage
ath-miR845a	AT4TE25100	35	-10	1	21	382	402	CGGCUCUGAUACCAAUUGAUG	:: :::::::::::::::.	CACAAAUUGGUAUCAGAGCUA	Cleavage
ath-miR845a	AT3TE43610	35	-10	1	21	8	28	CGGCUCUGAUACCAAUUGAUG	.:::::::::::::::	AACAGAUUGGUAUCAGAGCCA	Cleavage
ath-miR845a	AT2TE17165	35	-10	1	21	488	508	CGGCUCUGAUACCAAUUGAUG	.:::::::::::::::	AACAGAUUGGUAUCAGAGCCU	Cleavage
ath-miR845a	AT2TE20870	35	-10	1	21	505	525	CGGCUCUGAUACCAAUUGAUG	.:::::::::::::::	AACAGAUUGGUAUCAGAGCCU	Cleavage
ath-miR845a	AT3TE62455	35	-10	1	21	390	410	CGGCUCUGAUACCAAUUGAUG	:::::::::::::::.	UACAAAUUGGUAUCAGAGCUC	Cleavage
ath-miR845a	AT5TE38995	35	-10	1	21	482	502	CGGCUCUGAUACCAAUUGAUG	:::::::::::::::.	UACAAAUUGGUAUCAGAGCUC	Cleavage
ath-miR845a	AT4TE10700	35	-10	1	21	485	505	CGGCUCUGAUACCAAUUGAUG	.:::::::::::::::	AACAGAUUGGUAUCAGAGCCC	Cleavage
ath-miR845a	AT5TE50775	35	-10	1	21	479	499	CGGCUCUGAUACCAAUUGAUG	.:::::::::::::::	AACAGAUUGGUAUCAGAGCCC	Cleavage
ath-miR845a	AT4TE25590	35	-10	1	21	480	500	CGGCUCUGAUACCAAUUGAUG	:::::::::::::::.	UACAAAUUGGUAUCAGAGCUC	Cleavage
ath-miR845a	AT3TE42075	35	-10	1	21	589	609	CGGCUCUGAUACCAAUUGAUG	:::::::::::::::.	UACAAAUUGGUAUCAGAGCUC	Cleavage
ath-miR845a	AT5TE38990	35	-10	1	21	2757	2777	CGGCUCUGAUACCAAUUGAUG	:::::::::::::::.	UACAAAUUGGUAUCAGAGCUC	Cleavage
ath-miR845a	AT3TE62450	35	-10	1	21	1237	1257	CGGCUCUGAUACCAAUUGAUG	:::::::::::::::.	UACAAAUUGGUAUCAGAGCUC	Cleavage
ath-miR845a	AT3TE49325	35	-10	1	21	349	369	CGGCUCUGAUACCAAUUGAUG	::: ::::::::::::.	UUACAAGUGGUAUCAGAGCUA	Cleavage
ath-miR845a	AT3TE90530	35	-10	1	21	104	124	CGGCUCUGAUACCAAUUGAUG	:: :::::::::::::.	UCACAUUUGGUAUCAGAGCUU	Cleavage
ath-miR845a	AT2TE27870	35	-10	1	21	440	460	CGGCUCUGAUACCAAUUGAUG	::: ::::::::::::.	CCACAAGUGGUAUCAGAGCUC	Cleavage
ath-miR845a	AT1TE54930	35	-10	1	21	344	364	CGGCUCUGAUACCAAUUGAUG	::: :: :::::::::::	UUACAAGUGAUAUCAGAGCCG	Cleavage
ath-miR845a	AT3TE49265	35	-10	1	21	276	296	CGGCUCUGAUACCAAUUGAUG	: :.. ::::::::::::: :	CUUUGUUUGGUAUCAGAGCGG	Cleavage
ath-miR845a	AT4TE08775	35	-10	1	21	47	67	CGGCUCUGAUACCAAUUGAUG	: :. : :::::::::::::	CUUUCAGUGGUAUCAGAGCCU	Cleavage
ath-miR845a	AT1TE60675	35	-10	1	21	143	163	CGGCUCUGAUACCAAUUGAUG	: :: ::::::::::::.	UCUAAAAUGGUAUCAGAGCUU	Cleavage
ath-miR845a	AT4TE85580	40	-10	1	21	300	320	CGGCUCUGAUACCAAUUGAUG	:: .:::::::::::::::	CAAUAAUUGGUAUCAGAGCAU	Cleavage
ath-miR845a	AT3TE53845	40	-10	1	21	666	686	CGGCUCUGAUACCAAUUGAUG	.::.:: ::::::::::::	UAUUAAAUGGUAUCAGAGCAC	Cleavage
ath-miR845a	AT2TE18710	40	-10	1	21	299	319	CGGCUCUGAUACCAAUUGAUG	:: :::::::::.:::::.	CAAGAAUUGGUAUUAGAGCUU	Cleavage
ath-miR845a	AT3TE09220	40	-10	1	21	679	699	CGGCUCUGAUACCAAUUGAUG	:.:.:. ::::.:.::::..:	CGUUAGAUGGUGUUAGAGUUG	Cleavage
ath-miR845a	AT3TE61015	40	-10	1	21	308	328	CGGCUCUGAUACCAAUUGAUG	: :.: :::::::::::::	CUUUAUUUGGUAUCAGAGCAC	Cleavage
ath-miR845a	AT2TE09100	40	-10	1	21	262	282	CGGCUCUGAUACCAAUUGAUG	: :.: :::::::::::::	CUUUAUUUGGUAUCAGAGCAU	Cleavage
ath-miR845a	AT3TE61010	40	-10	1	21	774	794	CGGCUCUGAUACCAAUUGAUG	: :.: :::::::::::::	CUUUAUUUGGUAUCAGAGCAC	Cleavage
ath-miR845a	AT5TE40295	40	-10	1	21	5639	5659	CGGCUCUGAUACCAAUUGAUG	: ::::::: :.::.::::.	CCUCAAUUGUUGUCGGAGCUA	Cleavage
ath-miR845a	AT5TE33235	40	-10	1	21	7252	7272	CGGCUCUGAUACCAAUUGAUG	:.:::::::::.::: .:	GUUUAAUUGGUAUUAGAAUCA	Cleavage
ath-miR845a	AT1TE04710	40	-10	1	21	232	252	CGGCUCUGAUACCAAUUGAUG	::.:::::: ::.:::: :	AUUCGAUUGGUUUCGGAGCGG	Translation
ath-miR845a	AT5TE46670	40	-10	1	21	272	292	CGGCUCUGAUACCAAUUGAUG	: ::::::::::::::	CUAGAUUUGGUAUCAGAGCCU	Cleavage
ath-miR845a	AT2TE17380	40	-10	1	21	242	262	CGGCUCUGAUACCAAUUGAUG	:: :::::::::::::	AACAAACUGGUAUCAGAGCCA	Cleavage
ath-miR845a	AT5TE28620	40	-10	1	21	774	795	CGGCUCUGAUACCA-AUUGAUG	:.::: ::::::::::::.	GUUUAAUAUGGUAUCAGAGCUU	Cleavage
ath-miR845a	AT2TE28260	40	-10	1	21	167	187	CGGCUCUGAUACCAAUUGAUG	:.: : :::::::::::::	CGUAAUAUGGUAUCAGAGCCA	Cleavage
ath-miR845a	AT2TE28325	40	-10	1	21	175	195	CGGCUCUGAUACCAAUUGAUG	:.: : :::::::::::::	CGUAAUAUGGUAUCAGAGCCA	Cleavage
ath-miR845a	AT4TE38400	40	-10	1	21	168	187	CGGCUCUGAUACCAAUUGAUG	.:::: : ::::::::::::	UAUCACU-GGUAUCAGAGCCA	Cleavage
ath-miR845a	AT2TE77005	40	-10	1	21	168	187	CGGCUCUGAUACCAAUUGAUG	.:::: : ::::::::::::	UAUCACU-GGUAUCAGAGCCA	Cleavage
ath-miR845a	AT1TE39990	40	-10	1	21	73	93	CGGCUCUGAUACCAAUUGAUG	::: : ::::::::::.:	UUACAAAUUGUAUCAGAGCUG	Cleavage
ath-miR845a	AT2TE31380	40	-10	1	21	44	64	CGGCUCUGAUACCAAUUGAUG	.::: ::::::::: :::	AUAUAAUAGGUAUCAGACCCG	Cleavage
ath-miR845a	AT3TE60870	40	-10	1	21	1828	1848	CGGCUCUGAUACCAAUUGAUG	.:: :::::::::::: :	UUAUAAAUGGUAUCAGAGCGG	Cleavage
ath-miR845a	AT4TE19450	40	-10	1	21	242	262	CGGCUCUGAUACCAAUUGAUG	.: ::::::::::::: :	UUAUAUUUGGUAUCAGAGCGG	Cleavage
[truncated: 883 more rows]
