# Supplementary material for: Two ARGONAUTE proteins loaded with transposon-derived small RNAs are associated with the reproductive cell lineage in Arabidopsis
Source: Plant Cell. 2023 Dec 7;36(4):863–80. doi: 10.1093/plcell/koad295 (PMC10980394; doi:10.1093/plcell/koad295)
Supplement: koad295_Supplementary_Data [file koad295_supplementary_data.zip › tpc.23.00052Supplemental_Data_Set_S5.xlsx]

## Sheet: Supplemental Data Set S5
Supplemental Data Bradamante and Nguyen et al. (2023). Two ARGONAUTE proteins loaded with transposon-derived small RNAs are associated with the reproductive cell lineage in Arabidopsis. Plant Cell.
Supplemental Data Set S5. Description of alleles and primers.
Name of mutant allele	Gene	atg	NASC code	Source	Reference	DOI
ago4-1	AGO4	AT2G27040	N851752	WiscDsLox338A06	http://www.ncbi.nlm.nih.gov/pubmed/12522258	10.1126/science.1079695	Zilberman et. al, 2003
ago5-1	AGO5	AT2G27880	N563806	SALK_063806	http://www.plantcell.org/content/27/6/1742	10.1105/tpc.15.00264	Brosseau et. al, 2015
ago9-2	AGO9	AT5G21150	N612059	SALK_112059	http://www.nature.com/nature/journal/v464/n7288/full/nature08828.html	10.1038/nature08828	Olmedo-Monfil et. al, 2010
ago9-4	AGO9	AT5G21150	N812141	SAIL_260_A03	http://www.nature.com/nature/journal/v464/n7288/full/nature08828.html	10.1038/nature08828	Olmedo-Monfil et. al, 2010
dcl2-1	DCL2	AT3G03300	N564627	Salk_064627	https://doi.org/10.1371/journal.pbio.0020104	10.1371/journal.pbio.0020104	Xie et. al, 2004
dcl2-1/dcl3-1/dcl4-2	see single mutant
dcl2-1/dcl4-2	see single mutant
dcl3-1	DCL3	AT3G43920	N505512	Salk_005512	https://doi.org/10.1371/journal.pbio.0020104	10.1371/journal.pbio.0020104	Xie et. al, 2004
dcl4-2	DCL4	AT5G20320	N9969	GABI_160G05	https://doi.org/10.1073/pnas.0506426102	10.1073/pnas.0506426102	Xie et. al, 2005
ddm1-10	DDM1	AT5G66750	N593009	SALK_093009
nrpd1b-11	polV	AT2G40030	N9971	SALK_029919	http://www.ncbi.nlm.nih.gov/pubmed/16839878	10.1016/j.cell.2006.05.031	Pontes et. al, 2006
nrpda-3	polIV	AT1G63020	N66150	SALK_128428	https://science.sciencemag.org/content/308/5718/118	DOI: 10.1126/science.1106910	Herr et. al, 2005
rdr1-1	RDR1	AT1G14790	N66077	SAIL_672_F11	https://doi.org/10.1371/journal.pbio.0020104	10.1371/journal.pbio.0020104	Xie et. al, 2004
rdr1-1/rdr2-1/rdr6-15	see single mutant		N66485
rdr2-1	RDR2	AT4G11130	N66076	SAIL_1277_H08	https://doi.org/10.1371/journal.pbio.0020104	10.1371/journal.pbio.0020104	Xie et. al, 2004
rdr6-15	RDR6	AT3G49500	N879578	SAIL_617_H07	http://www.ncbi.nlm.nih.gov/pubmed/20190077	10.1105/tpc.109.073056	Garcia-Ruiz et. al, 2010
pCLV3::H3B-mCherry					https://www.embopress.org/doi/full/10.15252/embj.2019103667	10.15252/embj.2019103667	Gutzat et. al, 2020
pAGO5::EGFP-AGO5					this study
pAGO9::EGFP-AGO9					this study
p35S::DAAO-EGFP					this study
pAGO5::Clo-AGO5NESm					this study
ago4-CR/ago5-1/ago9-2					this study
primer name	sequence	description
ago5-ORF-F1	ggaagctttccgctacaATGTCAAATC	cloning primer for ORF of AGO5 - contains hindIII site
ago5-ORF-R1	tgtttaaaaccggaccggtgattgaacc	cloning primer for ORF of AGO5 ~ 500bp downstream of 3 prime end. Contains Pme1 site. Fragment altogether 6000bp
ago5-prom-F1	GAATAATTAGGTACCTTTCCGAGAAGCAAAACC	cloning primer for promoter of AGO5 uses KPN1 and HindIII site in promoter
ago5-prom-R1	GATTTGACATtgtagcggaaagcttccc	cloning primer for promoter of AGO5 uses KPN1 and HindIII site in promoter
ago5-infusion-araGFP-F	ctactttgggaAGCTTtccgctacaATGTCTAAGGGTGAGGAACTCTTC	for In-fusion cloning of EGFP into AGO5 construct
ago5-infusion-araGFP-R	TtgtagcggaaagctgtccCTTGTAAAGCTCATCCATTCCGTGG
ago9-orf-kpn1-F	TGAggtACCGAATGGGAGTGGATTACCACCTC	cloning ORF of AGO9 into pElvis with KPN1 and BamH1
ago9-orf-bamH1-R	gtaGGATCCtgtaaatttttgtcttcttgcatcttatatatttggcc
ago9-prom-infu-F	AATCACTAGTAAAAGTGAGAAGGAGTAAACCGCAGAC	adding promoter and 5utr of AGO9 into pElvis with orf-fragment. Cut open with Kpn1, infusion-clone promoter fragment -leaving one Kpn1 at beginning of orf
ago9-prom-infu-R	ATCCACTCCCATTCGGTACCTCATCAGAATCCATCTCTGGG
ago9-infusion-araGFP-F	ATGGATTCTGATGAGggagctATGTCTAAGGGTGAGGAACTCTTC	for In-fusion cloning of EGFP into AGO9 construct
ago9-infusion-araGFP-R	ATCCACTCCCATTCGGTTCATCAGAATCCATtCCagcCTTGTAAAGCTCATCCATTCCGTGG
DAAOgfp-F	AGTTAGAATTCTAGGGATAACAGGG	to amplify DAAO-GFP for insertion into pSUN	to amplify gene Art product: 35S plus DAAO plus egfp
DAAOgfp-R	CATAAGCTTTCACTTGTAAAGCTCATC	to amplify DAAO-GFP for insertion into pSUN	to amplify gene Art product: 35S plus DAAO plus egfp
GGA-pAGO5-S1+	ggtggtGGTCTCcACCTctttccgagaagcaaaac	cloning primer for AGO5 pGGA promoter module
GGA-pAGO5-S1-	accaccGGTCTCgTGTTtgtagcggaAAGCTtcc	cloning primer for AGO5 pGGA promoter module
GGC-AGO5-S1+	ggtggtGGTCTCcGGCTATGTCAAATCGTGGTG	cloning primer for ORF of AGO5, pGGC CDS module
GGC-AGO5-S1-	accaccGGTCTCgTTTCAGAAACCTCCGTATTCTTAC	cloning primer for ORF of AGO5, pGGC CDS module
GGC-AGO5-S2+	ggtggtGGTCTCcGAAACGATGTCGAACCTTCAG	cloning primer for ORF of AGO5, pGGC CDS module
GGC-AGO5-S2-	accaccGGTCTCgGGCCAGGTGCCC	cloning primer for ORF of AGO5, pGGC CDS module
GGC-AGO5-S3+	ggtggtGGTCTCcGGCCTGCAACTGTTG	cloning primer for ORF of AGO5, pGGC CDS module
GGC-AGO5-S3-	accaccGGTCTCgCTGATTAGCAATAAAACATAACCTCC	cloning primer for ORF of AGO5, pGGC CDS module
GGE-3UTR-AGO5-S1+	ggtggtGGTCTCcCTGCTGGAACATGGTC	cloning primer for AGO5 pGGE terminator module
GGE-3UTR-AGO5-S1-	accaccGGTCTCgTAGTGCCTTAAAATACCAAATCTG	cloning primer for AGO5 pGGE terminator module
P1_N	GAACGCACAGGCGACTTCGACGGAGACGAAACCTGAAATGACG	primer used to mutate pGGC AGO5 module into pGGC-AGO5NESm
P2_N	GACGCGGTCTCAGACGCCTCCGTATTCTTACTTTCCTCTTTAG	primer used to mutate pGGC AGO5 module into pGGC-AGO5NESm
OLEO1_fwd	tccgctcatgatcgatatCACCCTACTTAGATCAACACATAAAAG	for generating pElvis
OLEO1_rev	attgcggcAGTAGTGTGCTGGCCACC	for generating pElvis
GFP_6xHis_OCS_fwd	cacactactGCCGCAATGGTAGATCTGAC	for generating pElvis, fragment from pEarlyGate103
GFP_6xHis_OCS_rev	gtaccttttactagtgatTCCTGCTGAGCCTCGACA	for generating pElvis, fragment from pEarlyGate103
ago4-R1 gtRNA F	taGGTCTCG ttgagcaggagaGTTTTAGAGCTAGAAATAGCAAG	tRNA multiplex cloning of sgRNA cassette against AGO4 using BsaI
ago4-R1 gtRNA R	cgGGTCTCG tcaaagaaaccaTGCACCAGCCGGGAATCGAACCC	tRNA multiplex cloning of sgRNA cassette against AGO4 using BsaI
ago4-F1 gtRNA F	taGGTCTCG GGTATAACTGGGTTTTAGAGCTAGAAATAGCA	tRNA multiplex cloning of sgRNA cassette against AGO4 using BsaI
ago4-F1 gtRNA R	cgGGTCTCG TACCTCCAAATGTTGCACCAGCCGGGAATCGAACCC	tRNA multiplex cloning of sgRNA cassette against AGO4 using BsaI
MluI U6 F	GGGGACGCGTctttttttcttcttcttcgttcatac	amplify sgRNA multiplex and clone to MluI pDEECO
MluI sRNA term R	AAAAACGCGTAAAAAAAGCACCGACTCGGTGCCAC	amplify sgRNA multiplex and clone to MluI pDEECO
ago4-fw1	CCCTGCGTTGTTCTGAAAC	genotyping CRISPR alleles in AGO4, flanking primer
ago4-rv1	gtggcttctttaatctctggg	genotyping CRISPR alleles in AGO4, flanking primer
U6 oligo	TCATCCTTGCGCAGGGGCCA	for U6 probe
miR160 oligo	tggcatacagggagccaggca	for miR160 probe
AT1TE54480_pc_f1	AGGTCCCGATAGTTCCTACAA	to make probe northern against AT1TE54480
AT1TE54480_pc_r1	GATCACTCCTCCAGCACATAAG	to make probe northern against AT1TE54480
AT1TE54480_pc_f2	CCGTTGGAGTTCCTCTTCATAC	to make probe northern against AT1TE54480
AT1TE54480_pc_r2	CTCGTAGTTTGAGGCTCTTGG	to make probe northern against AT1TE54480
AT1TE54480_pc_f3	GAAGGAACACCATGAGGAGAAA	to make probe northern against AT1TE54480
AT1TE54480_pc_r3	GATCACTCCTCCAGCACATAAG	to make probe northern against AT1TE54480
AT1TE54480_pc_f4	CTCCAGCGGATCAACTCTATTT	to make probe northern against AT1TE54480
AT1TE54480_pc_r4	AGCATGTAGCCCGAGTAGTA	to make probe northern against AT1TE54480
AT2TE11900_pc_f1	CCGACTATTTCCGACGACTTAC	to make probe northern against AT2TE11900
AT2TE11900_pc_r1	TAGGACCAAACACCTAACAAACT	to make probe northern against AT2TE11900
AT2TE11900_pc_f2	CCGACTCTCTTTCCTTGGTTATT	to make probe northern against AT2TE11900
AT2TE11900_pc_r2	CACACCACCAGACGTAACAA	to make probe northern against AT2TE11900
AT2TE11900_pc_f3	GTGCTTCCGCTACAAACAAAC	to make probe northern against AT2TE11900
AT2TE11900_pc_r3	CACCACACTGACGCCTTTAT	to make probe northern against AT2TE11900
AT3TE56670_p_f1	CGTTCTTGGGCGAGAGTAGTA	to make probe northern against AT3TE56670
AT3TE56670_p_r1	ATTCCTCGAGGTCACCCATC	to make probe northern against AT3TE56670
AT2TE18015_p_F	AACCCATCCTCAGAAACCTATTC	to make probe northern against AT2TE18015
AT2TE18015_p_R	CACTCGACCACGACATTCTATC	to make probe northern against AT2TE18015
